# Supplementary material for: Extent of Linkage Disequilibrium in the Domestic Cat, Felis silvestris catus, and Its Breeds
Source: PLoS One. 2013 Jan 7;8(1):e53537. doi: 10.1371/journal.pone.0053537 (PMC3538540; doi:10.1371/journal.pone.0053537)
Supplement: Table S2 — GoldenGate assay SNP location, sequence, and genotypes of discovery cats. (XLS) [file pone.0053537.s008.xls]

## Sheet: final_NS_ucsc
Chr	pos one based	pos	alleles	BIR	EGY	JAP	NFC	TVAN	MAIN	ERB	CINN(Abyssinian)	COCOA(Siamese)	PIXEL(Burmese)	SCOOTER(Ragdoll)	SPEEDY(Domestic Shorthair)	TIPPER(Cornish Rex)	ZEELIE(Persian)	SCORE	Name	SNP	CHR	TopGenomicSeq
chrA1	224644927	224644927	AT	A	A	W	W	A	W	A	A							88	chrA1.224644927	[A/T]	chrA1	TCTATTTGTGTGTGTGTACAAGAAGGGCTGATTCAGTCTGGCAATAGCACCTGTAAAAATAGGGGGAGGTCCTCAGGACCCAAATAAAAATCTTTGTGAT[A/T]AAGGATGTTAAAAACATGCATTTTTCTAGGTAAGTGCCTTCAGTTGTTACATATCTCTGATTTGAGTATACAAGTGTCTCTTTAATCTGTTAGTATATTC
chrA1	224646160	224646160	TC	T	T	T	Y	T	Y	T	T							90	chrA1.224646160	[T/C]	chrA1	AAACTGCATACAAAATTCTGTGATCATAATCTCCRTGATGAACAAGATATTTCTCTTTTTGAATTTTGAAATAGGTGAAAAATATATACCAAAAGAAATA[G/A]TGGCCACATTTCACATGCCTTGCTATTTCCAAGAAACATTAAATGCTACAAATACCCATTTGGGTAGATACATTAGAGATACCAGTTGGTGCTGTTTAAT
chrA1	224647189	224647189	AG	G	G	G	R	G	R	G				G				98	chrA1.224647189	[T/C]	chrA1	TCTCTAATAACAGTATCTCCTTTACTAAAGGTAGTAGAAGTCCTATATCTATATCTATATATCTATATCTATCTGTGTAAATAGTGTTCCTAGGCATTTC[A/G]TGGCACCAAATGAGATAAATGGGAATAACTTAGGTGATGAAAGATSATGCTTTTGAACCACTATATTAACATATCATCATACCTGAGAATATAACAAATG
chrA1	224648784	224648784	TC	C	C	C	Y	C	Y	C	C							87	chrA1.224648784	[A/G]	chrA1	TGTTTCCATGAAAGGTCATTTATCTCTCAACACCTCGAGAGGAACAGTTACAGGGACATGACCTCTTAGTTGTTTCCCTGAACCATTCGTGGTTTTGAAG[G/A]ACAAAAGTGTTCTCCTGGGTTCGAGGTGCCAGGAGGGGGCCAAGAGGGCCTTAGAAACCCACRCCTTATACATTCTCAGAGAGACAATGCACCTAGGAAC
chrA1	224653353	224653353	TC	C	C	C	Y	C	Y	C	C							90	chrA1.224653353	[A/G]	chrA1	ATAATACAACCAGAATTCTGTAAATTTGAGTATATATTGSGACACTTACTAACTTGARAATATTCATAGATATTGACCTGTCCAGTGCAGACATACCCCT[G/A]TCCCAAAAGAACACTGAATTGGGTTCAGTATATTAGGTTTAAYGTCACAGTTCTTTCTCTTGTGTnnnnnnnnTTTACTGTGTGAAAAAATAACTTTTTT
chrA1	224654218	224654218	AG	A	A	A	R	A	R	A	A							94	chrA1.224654218	[A/G]	chrA1	ATATGATAAATATGTAGGAGATAGGCATATTTGAGAATACTAACRCCATCCATCCTCCAACTGAGATTCATATTTTTAGGGGGAACCAGAAAAAAAACGC[A/G]CATGAAAAAAATGAAGATAGAATCTGTGAGGTGTATAAAATGGCACAGAATAGAGGTTTACTTAGATGCTTGGGTTTAAGAAGTGTAATGACATGGATAA
chrA1	224655378	224655378	TC	C	C	Y	Y	C	Y	C	C							78	chrA1.224655378	[T/C]	chrA1	TAGTAATTTATCTGACATCTCAATATAAAAGAGTTATCCCTTAATGTCTTTTGGCAAAACTGTTAACTTGTGGAAACATGTGATATTCATGGCTGGAGGT[G/A]TTAATAAGGCATCTCTGGAGATTTCCACCATAATTAGCAGTAATCACCCATCAAAATAAAASCAGACAAAAGTAAAGAGCAAGAGAAAGAGAAYGAAAGA
chrA1	224656005	224656005	CG	G	G	S	S	G	S	G	G							73	chrA1.224656005	[C/G]	chrA1	TCTTTGCATATAATTGGTGATAGTTTATGTCAACAGACTAACTTACTAGGGGAAAACAAAAAGTAGAAAATATTATAAGACAAAGCTCTCTGTGATGGTT[C/G]TGGGCAGCAATTTATTTCTGGATTAATTGCTTATAGAATGAAAAGACATTACTTAGAAGAGAAAATGnnnnnnnnTAAAATATGAGTACTACAATTATTT
chrA1	224664156	224664156	AG	G	G	G	R	G	G	G	A		G					78	chrA1.224664156	[A/G]	chrA1	ATGTTTCAGGGATTTTGAAGTGAGCATAGTGAYAATGCCCATCAATTAAAATGGAAAAGAAAGATGATGATGAGAAGGACGTTAAAAGATGCAGGAAAGA[A/G]AAAGCAGTTGTATCATCTTAGTATTWCAGAAATGGAGAGATAAAAAGTTACRGAGGATGTCATTCATCAATAGTTTATTAATTCCATCYGATTGCTAAAA
chrA1	224666387	224666387	AG	A	A	A	R	A	R	A	A							95	chrA1.224666387	[A/G]	chrA1	CACCTTTTTTCTCTAATTTCCTATAAAACTGGTTTTAGTGATGCAGACATCATTTCAGGGGTCATTTCCAGACCSAGGGCCTGTTCTACAAGGCATATCA[A/G]CAGATAATAGGTAATTTTCCCCCCAATTTTCACTATTTTCTAGKTATTCTTCAAGTTTTGTACATATGAGGTGGTTGGTAAAGTGCATCCTGCTCAGTTC
chrA1	224668227	224668227	AG	A	G	R	R	R	R	R	A							90	chrA1.224668227	[A/G]	chrA1	AGAAAAGAGCAGAWTGCTATCTAAAGAACRTGAGGGGGCCTTTCATAAACTACATGTAAACCCAGTATGTTGCAGTGAGCAGCCATGGTTTTCTTCCTGT[A/G]TGGTTATGAACAGCATGGAATGTTATGAGCAGCTTTATCCCAAACAGATCTTAAGTACAGACCAGGAGAGTAATTCTCCAATGCTAGAATGGACAGTAGA
chrA1	224669215	224669215	AC	C	A	C	M	M	M	C								73	chrA1.224669215	[A/C]	chrA1	CTTGATTAACTGAAGTCTATAGTTGAAAATTTGCAGAGAAGTCGAGTTACTTTCAGCTATAATRCTYTATAACTATGATTTCTTCTTAATCTTGGGAGAA[A/C]ATTTTACTATGTTTCTAATGATTTTGACTTTCTAAAAGTGAAATCCCATTTATAAATATTCTAAAATGTTAAGCAATCTGCACTGTTGTAATACATCCTA
chrA1	224672326	224672326	AG	R	A	R	R	R	R	R	G							90	chrA1.224672326	[A/G]	chrA1	AAAAAAAGTCTTAAGAGGTTAGGCATGGATGAGAAAACAGTGWYTTTTCTGTAAGAACTTTTTAAACATCATCTAGAAAAACGTGCACTCAGATTTGCAA[A/G]TATCTTTAAGTTCACATACACACACWTACACATGCCCAAATGAATAYAAAGYAATGCATCAACATATCACTGGGAAGGCTAGCTGTCTATTTTCTATTAT
chrA1	224672937	224672937	TC	C	C	C	Y	C	Y	C	C							81	chrA1.224672937	[T/C]	chrA1	TTCTATACAAGGTAGAGAAGTKCTTTTATCAATAAGAAAGAAGTGATAATAATTGTTGTGACAATGATGTAGACCAACAGTGTTATTTTTATATGCTACT[G/A]TTTGAAATCATACTTAGGGACCTCTCAGTCCTTTCTGTAGGGAATCCAGTAATTAATGCTGTTTTCTCTTTGATCTACTTGSAAGGAAGTTCMTGTGTGA
chrA1	224673798	224673798	AG	G	G	R	R	R	G	G								81	chrA1.224673798	[T/C]	chrA1	GTTCAGCTTCTTTTCCCTACTTGGTTTCACTGCACACATATCAAGGCATCCGACATTCATGCTGTAGGCTTCATTGTGCTGACCACATCTCATCCATGCC[A/G]TCCCCTAGATTCCTGGCAAATGTGACCTCCTTTCCTTTCATAATTGCCACCATCTCAATTTATACCAGGGCCAAGGAAACTATTTTCCAAATGTCTCTTC
chrA1	224675350	224675350	TC	Y	C	Y	Y	Y	Y	Y	T							95	chrA1.224675350	[A/G]	chrA1	TGAACCTGAGGCTCCTGGTATTGATCTTCTGCTAGTCTACTTAGGGCAACTCTAGGGCAAAGGAAACATCCCAGTTCATTTCACTTGTCCATTGCCTCTT[G/A]CATATGGCTGAGGGAATAGTTATACTATGTGTTAATCCAYACCCTCTTCTGATCACTACATGGTTAGTTTTATGAAAGATATATGACCAAAGGAAATATG
chrA1	224678918	224678918	AT	W	T	T	T	T	W	W								86	chrA1.224678918	[A/T]	chrA1	TAGGAACACCTTTTGAGTAAGAAAACAGAAGCTCTGAATTCTAGAAACGTATTTACTCTCTTAACATTACAAGGCATATTGGGAAGTCAAAGAGCATATA[A/T]GACTGACAGCTTTTGAGAGTTTTWCCAGCTTTCCTCCCAATGGACCCAATTTTGTCTCCCTGATTTAAGCTAAAACACAAAATAATAGTTTGTTGTCATT
chrA1	224681056	224681056	AT	T	T	W	W	W	T	T								96	chrA1.224681056	[T/A]	chrA1	CTCTTTCATATTACACTGCCCTCCACAAGAAAAATCACATGTGAGGTACAGTGAGCTTGCCAAAGAGATGTGATGTGGTCATTATAGCACCCAACTACAG[A/T]CCTGCAGTGTCTTAGGGCATCAGAGGCCTGGTCTTGTGTACCTCAATCCCTGGTCTGCCATCCCATCTTCAGATTTTAACGACTATTCTACCTCAAGACT
chrA1	224682107	224682107	TC	T	T	T	Y	T	Y	T	Y					T	C	97	chrA1.224682107	[T/C]	chrA1	TGATGATCTACAACTATCTATCCTTTTTCTTTATAGAAGGAGCATAGAATTTACCAAATTTAGAAATTGGAGCCTACTGAAGGTCTAAATACAGAGGCTA[G/A]TGGTTTTGGGTGCTCTCTGTAAAGAAAACAAAGTACTCTCTGATAGTCACRTCTGTCAGTGGAGACCACAAGGATAGATGGGAGAAATATCAGCTAATTC
chrA1	224684227	224684227	AC	M	A	M	M	M	M	M	C							92	chrA1.224684227	[T/G]	chrA1	GGCTCTTGCCAGAAGAAAGGGCGCTCATTTGGACCAGGATGAGAGCCATGGATATGGATCAAAATAGGCAGCTCTCTTCTTCAAATAGAACTTACAAGAC[A/C]CATGAATGAAGATGGCACCCACGAARACRTGGTGAGTTGAAGACACAATCTTAAAATCATGAGACAGGTCAAGTCTGGCAATGTAATAAACAGGCCTTGT
chrA1	224685487	224685487	TC	T	C	Y	Y	Y	Y	Y	T			T				93	chrA1.224685487	[A/G]	chrA1	CACTGASCCCATGKGAGAAGTTTTTTAAAAAGTGATAGTAATTTCATTCCTGTAATAATAAATGTATTTGTCAAACAAAAGAAGTCATGGAATCAGGCCA[G/A]ATAATTTTGCCATATATTATGATTGTTGTTATTGCTTTTGTTTCTATTATTTTAATTGTATAATCCACAATAAGTCTTTTGTATTCCTGATATTAGATTT
chrA1	224687573	224687573	AG	A	A	A	R	A	R	A	G			A				93	chrA1.224687573	[A/G]	chrA1	TTTATATTACCATTGTTAAACTTTCTTGAAGAAGTAAATCTCAGATGGCTCTCTGGAAATGCTACATGTAGATGAACCACAAAAACTGCATTTTGTTCAA[A/G]TCAACCTTGAAAACATAGTAAAACTCTTAAGTAATAAGAATCCTGAATTTTAATGAAAAATGAAAGGGTATGATAATTTCATATATGGTAAATAAGCATA
chrA1	224689211	224689211	CG	C	C	S	S	C	S	C		G				C		61	chrA1.224689211	[C/G]	chrA1	AAACGTGTAAATTAACACTTTTAAAATTACTTTAAGGTTGGAAAATATAATTTGAAATCCTACCATTTAACTTTAAGGGTTTGACAAAGATCACCAATCA[C/G]CAAATGAGTTTCTATAYTTCAGAAGAAAAAAAGTAACAATCAATTAAGCAAACATTGCCATAAGTGTTGTCTTTATTTCTTTTTCCCATTTGGATAACTT
chrA1	224690050	224690050	TC	C	T	C	C	Y	Y	Y	C							71	chrA1.224690050	[T/C]	chrA1	nnTTATAAAAGAGTTTACACTTACAAGATAATTTATTTTACCAAAGACAATTTATTTTCAAAATTATGCTTATAGTCAAAATTCCAAAATTATGTGTTTA[G/A]ATTTATTTAGATGCAGCACCAATATAATTTGGGATTATTAGAAATTTTGAATAGTCTTTCTTGAACTTTACTCCAAGTTGTGATGTGTGCAGCTTTGCAA
chrA1	224690940	224690940	TC	C	C	C	Y	C	Y	C							C	86	chrA1.224690940	[A/G]	chrA1	AAGCATTAGTAAGAACTGCCTTTTAAAGACAGGCATTCTACTTTTATTTGTGTTTACTTTGTTTCTAAGCCAGTCAGCTGCACATTATATAGAAGGCATA[G/A]GGTTTTACAACCTTCTAATCCAAGAGAAATGTGCTGAGCCATCCTTAGAAGACGAGCTAGTAGTGGTCATGGTCAGTCTTCCTTGCCTGTCATTCTTCTT
chrA1	224691881	224691881	TC	C	T	Y	Y	C	Y	C	C							96	chrA1.224691881	[A/G]	chrA1	TTCAGATTTGGATAGGTAARGGCTAATGGGTAMAAATAATGAGACATGCTGAGTGCACAGAACTGAAAGTTGATATTGAATGAGCACATCCAAATCATGT[G/A]GGTTGTTTCTATTCAAGTCCAGAGCAATTGGTTATTCTGTTTATTCATGAAATTAAACTATATAGGGTGnnnnnnTGTTAGTTTTTTGACTATGTTGACT
chrA1	224702114	224702114	TC	C	C	Y	Y	Y	C	C							C	66	chrA1.224702114	[T/C]	chrA1	TTGAGGCACACAGATTATAAAAGGAAAGGCTGGGTTTTGCACTATGATCCTTCAGCTGCTGAAATATATAGTTTTTMTGTTTCAACAATATAAGGAACAT[G/A]TATTTCAAGTTAGAATTGGAAGTAAGTGGTGATGTCATGGGCAGAATTTGGCAGTGCAGTATGTAAATTGATTTGGAAGTAAAAGAAGCTGAGTTTCTTT
chrA1	224704313	224704313	TC	C	C	Y	Y	Y	C	C								66	chrA1.224704313	[A/G]	chrA1	AGTTATACATCAGACTCATGnnnCAGTTGGAnnnnnCCTAGTTGTAGATCTCATTCTCCCAGATTCTTTCAACCCTCACTCAACCTAGCAATTTGAGCAA[G/A]TGTnnnnnnAAAAAAAAAAATTAAAATGGTGTATCTCTCTATATCTAAAACTAAAACTGTGCCCATGATTTGTATTTTTGTATCATTGAAGTAAAAGCTG
chrA1	224705065	224705065	AG	R	A	R	R	G	R	R								95	chrA1.224705065	[A/G]	chrA1	GCCAAATCTCTTACATAGATTATGAAACATTTCCCTTCTCAGTGCAAAGTGGAGASATCTCTTCTAAAGTAGAATTAATCTGCTCTACCAGCTGAAGGCA[A/G]GTGTGGTGATAAACAAAGGAGAAGCAGGTGAGGCAAAGCTGCTCTAATAGATACAAGGACTGAGCTCTGATCAGTCACTTAACCAACTCAAATAGCCTTT
chrA1	224706258	224706258	CG	C	C	S	S	S	S	S								89	chrA1.224706258	[G/C]	chrA1	TGTTAGCCAGTGAYGGGGTACAGAGAACRGAATGCAGGATAGTTTGTTAAGATGATTAGCTTGTACTCTACATACGTTTACAACGTTTCAGGTTGTTTTA[C/G]ATGTGCCTTCTTTACATTGAGTCATGTAATATTTTAAGAAAAAATTTAAATGGTGAAATAACAATTATGAACACTTTAACATTACATCAGATTGACTCTA
chrA1	224707858	224707858	AC	A	A	A	M	A	M	A	C					A		89	chrA1.224707858	[T/G]	chrA1	CATCACTTACAGAGAGTTTCAAAAACMCTTTAGTATGCATGAAACAnnnTTTTCATGACTCTTGTTTCTTAGTTCACTTTTTGTACCTATCTTGTGATGT[A/C]CTTGAACCCCGGCTTCGTCAATATATACCTACTCTTCCAAAATGTGCTATGGTCTCTCAGGCTTCCAAAATCTATTTTGTCACTCTTTGCTCCACCTGGA
chrA1	224710485	224710485	TC	T	T	T	Y	T	Y	T	C							92	chrA1.224710485	[T/C]	chrA1	ACTTCTTATGACCTCTAGATAAAAAAGGTATGGRAAAATGGCTARGATAAATAGCATTTCTGTAGAAGTAAAGAAAATGTCATTATTCTTCTTGATGTAA[G/A]CAAAAGCAATGAAAAAGGCTTCCACTATATATTCTTACTAAACCTCACAGGTCTTnnnnnnnnnnTTGCAATGGGATTGCATCTTATTATATACTACTAA
chrA1	224711593	224711593	AG	A	A	G	A	R	R	R	A							92	chrA1.224711593	[T/C]	chrA1	TTGTGAACATTAAAGAAAACATTATTTATTTCCTTCTCATTACACAAAACCCCCAATTTTCTGGGCTCCACTAGAATTTATGTAATGTTTATGAGCAGGG[A/G]GAGGTAATAAGAATGGCACCCAAAATTAATGACCCTAAGTTACACTTTGCATCATAAATATACTATTATGAGTACTGTGTATTCACTTTAATCCTCCAAA
chrA1	224713327	224713327	TC	Y	C	Y	Y	Y	C	Y					C			93	chrA1.224713327	[A/G]	chrA1	ATATTGAYTCCTACCTTGTTTTTAAATTTGTAACTGAAATATATTCATTATTTAAGAAACTTGAAATACAACACACACGATGTTGCATATAACCAAATGA[G/A]TTTGTGATATTCATTGAACAATTTCATATATTTGCAGCTACCAAGACTTTGCATYAGTAGTGATATTGGTAATGAATATTTTTCTGAAGTATTYACACCT
chrA1	224714463	224714463	TC	Y	C	C	Y	C	Y	Y								73	chrA1.224714463	[A/G]	chrA1	nnnnGGAGGAAGGTGGGGTGAGAGRAGGATATGTTGAAGGAAAGGCGTATGTCCTTTTAAGCTGTGTAAACTCTAGAAACAATCTTACAGCCAGTCAATT[G/A]TATATTTATTGCAACATTATTTTTAGACTGAAAAGTTGCGAAGTGTTATGGAAGACTCTAGACCTACTAAGAATGAGGCTAATTCATGTATATCCATGAT
chrA1	224715335	224715335	TC	Y	T	Y	Y	C	Y	C	C							81	chrA1.224715335	[A/G]	chrA1	TCACATCGTTGATGTAGGAKGAGATGAAAGATGCAAATGGACATGTTTGCTGTTYACTCCTAATTTTATAATTCTGAGTATTGAAGGTTATTCATACCCA[G/A]TATCACTACAAGATTACCAATGTGTGTGTAATCATTGCTAGATATACTAATGGGTACATTTTAATTTATTTTATTTMTTTTCCTTATAGGCACTGTTTTA
chrA1	224726981	224726981	TC	Y	T	T	T	Y	T	Y	T					T		94	chrA1.224726981	[A/G]	chrA1	AGAGAGAATGTAGAAATCTTCAGTAACATCCAGGTAGCAAAATGTGACTGACAGTCRCATCACTACRCTTTGCAATTGGCAATCTCCCTGATAAAAATGC[G/A]TCTACAGTGAGAAAGAAATCATCTTGATGATCACATATTTTCCCCTGATAATTTCTGTCTCCTACAAACAATGGTYAATTAGACCAASTGAATAGAAAGC
chrA1	224727933	224727933	AT	T	T	T	W	T	W	T								70	chrA1.224727933	[A/T]	chrA1	AAAGTAAAGATAGATTTATAAATATATTGAAGGTGTCAAACTAAAATTATAAGCTCTAGAGTAGTGATTCTCAAAGGGAAAAGAGTCCAAGAAAAAGTAT[A/T]AGATGGGGCATATCAGAATGCAAAYATTGTAAATGCTTTGnnnnnnnAAATATTTGTATCTATGTTACTAAAGTAAACTGGAAGTTCAAATACTATAAAC
chrA1	224730087	224730087	TG	K	T	T	T	T	T	K				T				97	chrA1.224730087	[T/G]	chrA1	CCATGGTGTTGGCTCATGGTTTGTATGCCCTTCTGCATGAGTTTCTTTCCTCCATCTCTTTCTCAAAATAACACATTGCAAGAATGGAAGATACTATGCC[C/A]TGTCATAAATTCCCGGCATTGTGTGTGTATTGCCTTGGAATAATTAGTATCTTCTCACACTTTAAAGTTTATCTAAAGCTAATAAGGTCAGTTTTACCTT
chrA1	224732380	224732380	AC	C	C	C	M	C	M	C	C							64	chrA1.224732380	[A/C]	chrA1	CTTGATTGGCTCAGGTGTCAAGATTTGATCTAAGCTGGGACAAATATTCTCTTCCCTGAGAGTTTTGTGGATTTGAGACTCATGGCAAGTTGATCTCTTC[A/C]TAAAAGCTTGMCCTAGGGGATCAAAATCTCAGATAATGTTAGAAGCATCTGCATGGTAAATTACATTGAAAAGACAGAAATAGAACATACCGAGACAAGC
chrA1	224736088	224736088	CG	G	G	G	S	G	G	G	C							74	chrA1.224736088	[G/C]	chrA1	TACATATTTGCTCCACTCTCTTGTTTCTCTCTGAAGATTAGCTTTCCCTGGTTACTGCAAACCTGAAAATGGGAGTTTACAGCTTAAATATTCTTCTGAT[C/G]GTTAGTTTTCACACTTGAAAGAGGAAAAGTCTAATGTATCATTGGACAGCTAGCTAATCAGTGGACCATTTACCCTGGTTAACATGACCACATGAACCTG
chrA1	224738683	224738683	AG	G	A	G	R	R	R	R								90	chrA1.224738683	[A/G]	chrA1	TTCTCACTCTTTATAGATTTTCAAATGGTGGACTGGGTGGGCACAGCAGAGCCCATATCCATCTAAGGTTCAGACATGCCACACTGCAAGCCCGCCTGGT[A/G]GTTAAAAGACATTGAAATGGTCCATGTTTGTTCAGATTAGGGGAAACTTTCAATTTATTTCCTGAGAATCAAAGAGAAATCATCGTCATCTGAAACTCAG
chrA1	224739417	224739417	TC	C	T	C	Y	Y	Y	C							C	89	chrA1.224739417	[A/G]	chrA1	CCTTTAAATGGACATGTAAAATATAATTTAAGCTACTTGCAACATGAAAAAGAGAAGCATCATTTGTTACTGCCAAAAATCATTGGCATGTAGAAATCAG[G/A]AAATCATTAGCCTTGATAGGAATAGCTYAATACAACAGAGAAGAGAACACATTATTTAGAGCAGCTAAAATGACAATTGAGGCAACCATCAGTGAAATGC
chrA1	224740388	224740388	TG	K	G	K	K	G	K	K								96	chrA1.224740388	[A/C]	chrA1	TTTGAGTGCAATACTGGCCCTAAATTCTCAGAGTTAATGGCCATTGATGGAGCCCATGTCAGAGTTCYCAGGGTCCCATGAACTATCCTTCCACTCCCTG[C/A]AGCAGAACATGATGTGTGTAATTATGSRAAAAACTTCTGTAGAGCATGGGGGATGTCAGCCATTCCTCAATATTAAGAAATCAATGTATCTTGTCTCTAG
chrA1	224743844	224743844	TC	T	T	Y	Y	Y	T	T	T							75	chrA1.224743844	[T/C]	chrA1	TGCTCATTTTCTTCTCATTAACATTTCCACCAGAGGGTGCAAAAGAGAACAAAATTGAGATTTATCTCATATTTTRTACTAAAAACCAGAAATGAAGAAA[G/A]TTTGAAGAAATGGCCTAAATTTATTTTTGTATTTCTAAAAATCATGAAATCTAATTGGTTCAGATAGGGTATGAAAATGGTTTTATATCCAATTTGGGTA
chrA1	224753071	224753071	TC	C	C	C	Y	C	Y	C								72	chrA1.224753071	[T/C]	chrA1	ATTATCTTTTTATTTCTCAATTAAGACTAAAAAATACTGTTCCATCTCTAACTCTTGTGAATAGTTTTGTGTAGGCACAGCAATGAAAATGCTGCCAGCT[G/A]GATGAGCAGTTTTGAAAGAGCTGGAGTAAAGTAGCAGCTGTASTAGTGGTCATGTGGGCCCTGGGACCTTCCAAGATTGGTGGCATATTATTGCGYACGT
chrA1	224755957	224755957	AG	R	G	R	G	G	R	R	G							97	chrA1.224755957	[T/C]	chrA1	YAAATGCCCCCATAAAATAATTGATGTCTATGTTAGATACAATAAAGAAACACAAACTGTAACCCAAGTTAAGTTTCCAGTTTGAAACAACATTTAAAGT[A/G]CATAAGGCCTTTTGTCATTCCAGGATTCTACTAAGTGAAATTTAGCAACATTGCTTCTATATTATTCAGATGAAATTCAATTTGACTTGACAATAACTTT
chrA1	224763292	224763292	AG	R	G	R	R	A	R	A	A							90	chrA1.224763292	[T/C]	chrA1	RTAAGTGCATTATACTATTTCTAAGTGTAAAAACAACATGACATTGATAAGTCCAAAATTCCAAAATTGCCAATTCTCCCAACCTGAAACTACTGCAAAC[A/G]TTTGACATTCAGCTCCTTCTCGGTAAGCAAGAAATTCTGTTTGACTTGTCACATATTCCTTGTACAATCCTTAAnnnTTCTCAGTTCAGTATGTACAATA
chrA1	224773135	224773135	TC	Y	C	C	T	Y	Y	Y	T					C		98	chrA1.224773135	[T/C]	chrA1	CCTCAGCCTTCTTCTTTTCTTATTGTTTGCTATTCTTTTCATGTATTTCTATAAGTATGACCTTCCAATTATTGCTATGCTTCTCTCTGTAGATTCAAAA[G/A]TGAATGTTATCCTGGCAAAAGGCCATCTCAGTCTCTTTGTTATTCAGTTATCTAAACCTGGAAATCTTCCAACTGYCTGGTATTTCTAACTGCCTTATAT
chrA1	224787777	224787777	CG	S	C	C	S	C	B	C	S							82	chrA1.224787777	[C/G]	chrA1	TAGCCTGTTGTAGCACAGGCAGGTGAACTCATGTGGCACCSTCCCACCATATTGCTGGAGTAGGTACTGGTGAGTGGTCCCAGTTCTTGCTGAGGCCAAA[C/G]TGGATCATCAGATGCAGCACTCTCCTGCTCTCCGGCTGGGGMAGGTGAGCACAGAAGAGCRTGGAGTCCTCTTGCTCACAGCCTAGAGCCAGTGTTCACC
chrA1	224815877	224815877	TC	Y	C	Y	Y	Y	Y	Y	C							96	chrA1.224815877	[A/G]	chrA1	AATCTGCAATAACATAATTTCACTTGTGTTTTCACTATGCATAGCATTATTTGGTTTTCCTCTTCAGAATGTGGTATGGGCAATGCATAGTAGATGGAGT[G/A]TCTCCAGTTTTAATCACTTCACTTTTCATTTGAAAAGTAATTCATCATGAGAAGTCAGTGGGGTATAGARAGCACTAATTGCAGCAAAATATCAAGGACA
chrA1	224825505	224825505	TC	C	C	C	Y	C	C	C	T							98	chrA1.224825505	[A/G]	chrA1	AACCTCTGAGGGTTGGTMCCTGAAATTRGAGCAATATGGGGCACTTTCAGGACCTCTAGAAAGTTAATGGAAGACATGGGGGGAAAAAAGATGGTCATAA[G/A]ACACAGCACAGCTACACTAATTAAAAAYAAAGGATAATTATATATGACTTTTTGTACCTTAACATAAAAWTTGATTTACACCGTGGAATCTGTTTGATTG
chrA1	224831256	224831256	TC	T	T	T	Y	T	Y	T								96	chrA1.224831256	[A/G]	chrA1	TTTTAAGAAAGAATTCCTCCTTCTGTTTATTATCATTGGTAAATGATTATTTCATTTGTAAAAGTGCAATTCAGAAAGCAAAACAAGTTTGTTTGCTCCA[G/A]ACCCTGATTTGTTTTTCTAAAATGGTGATTGATAATTATTTAGAGAGAATCATGGAGATCTATAGTACAGATACAAGCAAAGCTTTACTAATGTGGACTC
chrA1	224841963	224841963	AG	G	G	G	R	G	G	G								97	chrA1.224841963	[T/C]	chrA1	AAAAAAATGGCATATCTTCACATCTTTATTCCAAATATCTCTCCTTTAAAATCTAATAGATTCCTGATTTGTATGCATCTATTCTGAGCTCAGTTAACCT[A/G]CAACATCCTTGGGTTTGATCAGCTTGTGATGTTTCAGGGCTTTTCCAAATAATATTCGACATTTTTGGATTTGGGTTTCTTCCAACTGCAACTTCCTTCT
chrA1	224851529	224851529	TG	G	G	G	K	G	K	G	T							96	chrA1.224851529	[T/G]	chrA1	CTTCCTTCTACTCWTTAGGAGTGATCTCCACAGGCTTCATCCCACCAGGGCTCTTTGGTCCAGTAGGTAGTCAACTTGGGTGATTTTTAATGAATTTTCT[C/A]CCTGAAGTATGCCTAATGCTGCACTTTTTGACAYGTGATTGTGAGATGAACTWTTATCCCACAAGAAAAAAAGTAATTCTTCATACTTAAAAGGAAACAT
chrA1	224855888	224855888	AG	R	A	A	R	R	R	A	A							91	chrA1.224855888	[T/C]	chrA1	GGAAGACCAGCTGAAGTAACCAGAAGTGTGAGCCTAATATAGCCACAGAGAAGGWGGCTATATTATCCTCTTATGGGAGGATGAACAGAAACTTGGATAG[A/G]ATCAGAGAAAGAGGCAATGAAGAATGACTTTYGATATGCATGTTTCTGTTGGTTAGTTAATTGGCTTGATCGTGTTTAAGTATGTGATTCTAAGGCTYAG
chrA1	224859689	224859689	AG	R	G	R	A	R	R	R	A							97	chrA1.224859689	[A/G]	chrA1	TACTGATATTTTGCCTGATCCTGTAAGTCTGCAATAAAGGCATACATATATAGTTGAACAAGAATATACAACTATTTGTACTCTCCTAATGCGGTTTGCC[A/G]TAATCTTCTGGTTGACACTGTATCASGGATCCTCATAATAAAGAGCAAATAAGTAACTACTTCAAAYCCAAAATTAAATATGAGCAATCAATTTCTCTTA
chrA1	224863470	224863470	AC	M	C	C	M	C	M	C	C							93	chrA1.224863470	[T/G]	chrA1	GGTTGTTTGTTTGCTTTTTACCTGAGGTTGAAGTTCAACTAGTTAGAAACCAATGAGGATCTTGGACCACTTAGTTTCCATGTTCAAATTAACACTGATA[A/C]ACGTTGTGTCCTTGAAAACAAAAACCAAMCAAACAAAAAACCTCTCTATTGTTCTGAAACACAAAYTGCTGTCATTATCACTTCRTATTGTTTTTGTTTG
chrA1	224878309	224878309	TG	K	T	K	T	T	K	T	T							97	chrA1.224878309	[A/C]	chrA1	AATCAACATGATTTCAAGTATTTTCAGAAAAAGGCACTTTAGGCTAAAATCTTTTCRTTCATCCACATCCGTCTTTTGTCTTGTGGCTTCTCAGTGGAAT[C/A]CATAGCCACAAATACTTCTTGTTTCTTCAATCAGAGAGAAAGAAATGAACAGATGGGAGATCAAAGGAGCAGCTGAGCAGAGAATCTGGCAGAAATATGC
chrA1	224884928	224884928	TC	Y	C	Y	Y	Y	Y	Y	C							93	chrA1.224884928	[T/C]	chrA1	AGGAAATTKCAAACATTMTTTTTCAGCCTACAGTTCCAGCAAGTCAGGCAGATCAAAGTTTTTCTGTGTTTAGGAGTCACTTCCTTGAGCGTAAAACTCC[G/A]GGAACCATACATTCCACCTGTTCCTATTTGTCTTTTCCCTAAAACTTTACCCAAATTAAAGGAATGAATAACAATTGCTTTTGATCACACATCAGAATAG
chrA1	224890389	224890389	TC	C	C	C	Y	C	Y	C	T							66	chrA1.224890389	[A/G]	chrA1	TTATATATGTACATGGTAAATTAARTGCAAACCATGCAAAATACAGAATTCTCTACTCCAAGTTCTTCTCCCTTGTTGCTGTCATCTTTTATGTGCTTTT[G/A]CTTGTTGTACTTAGAACATTGGRTTTTTAAGCATTATGAAGACTTACGCAAAAAATCAAGGGATTGTTTTTAGTCACTTTTTGTAAACTCRCTCCCTGCC
chrA1	224897905	224897905	CG	S	G	G	S	G	S	G	G							98	chrA1.224897905	[C/G]	chrA1	CTCTCCTCCCTAGTATCTTTYGAAGCTACGCTCTTTAATTTTGTCTCCAGGATCTCAATGTTCCTTCTGTGCATGCTGCCTTCCTTTTCTCCTCCGCTCT[C/G]GTTCTTCATTCTTTCAACTTTTACCCATTACATATTTTTCTGAGGTTTGTTTTGGATTCCTATACCTCGTTTACTCTCTACTGATTCCTAAAGAGTTTTA
chrA1	224914572	224914572	AG	A	A	R	R	R	A	R								96	chrA1.224914572	[T/C]	chrA1	CCAATTTGACAATACTTTCTCTAGATGATAATACAGCAGAAGCCTAAGCAAAGCCATCATTGAAAATTTCTTCATTTATATTGTTCAGCTGTCTTCATGC[A/G]CTGTTCCTTGATGGCTATGAATGGAAAACAAYCYTTGTTATGTTAGATCACAACAAATTCCTAGTTGTTATAGGGAATGAATTTAGCCTTTTAGCCCCCT
chrA1	224920374	224920374	AG	R	G	G	R	G	R	G	G							91	chrA1.224920374	[T/C]	chrA1	CTTGTGTAACATATTTTATCCTTAAATTAACCAAATAATACCCTCTGCCAACATTTYCTCATTATCTATGATGTATACTCATGCTATTGTGTACCATACA[A/G]CCTGCACACCTGGTCAGGGGGCCCTGATGACGAAYGGTGGGGTTCTAGATTAGAGTGTCAAAACCGAAAGATCTTGTCAAACTATTGTTTTTCTGACGGT
chrA1	224927573	224927573	TC	Y	C	C	Y	Y	Y	C	C							98	chrA1.224927573	[A/G]	chrA1	ATATTCTTAGAAGGAACCCTTTGTTTTAACATGTAGCAATTTGTGTTCTAAGAAAGAATGCTTTCACATTCTGAATGTTGCTGAGTGTGCTTCAGAAGCC[G/A]AGATAATACTGTGGATGACTGAAAATTTAAATGTGCTCTGTTGAGCATGGTTTGCTCTATTCCATATGATTGTGTAGCTTTTGGATGGTCACACRTGATG
chrA1	224940728	224940728	TC	C	T	Y	Y	Y	Y	C	T							97	chrA1.224940728	[A/G]	chrA1	TTGCATTAATTGACCTATTCTGTGATTTATAGTTCTAATAAAGGKTAAAGTCAATAATGAATCTGAAGAAATCTGAGAGGGGCCATACGTGTTAGACATT[G/A]TTTACTAGTTCTGCATCATTTTGCCRTACACCAGATAGCAATAAGGAGTTTAAACTAAAGAATAATYGCTCTTACAAAAGTTAGCTTGAACACTGACATA
chrA1	224946703	224946703	AT	W	T	T	W	T	W	T				A				69	chrA1.224946703	[T/A]	chrA1	CAAATATGTTTGTTGTATAAAATGCAAATATAATCCTCCCTCATAAATGGGATTTGAACCAGATATTGTGCTAAAACCACAAGTTTAAGATTTTTAACTA[A/T]AGGCAACAGATGATTTTATGTATGTATTTCTTTTGTCAATAGCACCTTTATTGTAAGCGTTTCTAAAAAGCTGTGAAACTTTCTCAGTTAATTGAGAAAG
chrA1	224959563	224959563	TG	T	T	T	K	T	K	T	T							87	chrA1.224959563	[T/G]	chrA1	AAGTAATATGAAGTAGTCTAAAATTTTGTCTCATAATAAATGTCAAATGATGAAGTGATGTAATTTTCTAGAAGAGGAAAGACAGTCCTTACATTTAAAT[C/A]GTTGAGCAGTGTGAAGGTATCATCTACCTCTCTTTCTGTATAGGAAATCTGCTATGTCAACKACAGAGAGCAAAAACTCAGTCAATTCTACAAGTAAACA
chrA1	224966400	224966400	AG	G	G	G	R	G	R	G	G							98	chrA1.224966400	[A/G]	chrA1	CTTTGGCTTTCTGATGTCTCCCTACCCACCTCTTCCCATTTTCTATAATCACAGCTCTCTTTTATAAATTTCTAATCATGCATAGGCTTGATGGGAGCTA[A/G]TTTAATTCCTACCAATGGAAAAACCAATAAAAGTAGATTCAGATTCTCCTCCCCAGCATATTAAGGCAACAGGTGTATGCCTCATATTCAGTCATATATA
chrA1	224973467	224973467	TC	Y	C	C	Y	Y	Y	Y	C							96	chrA1.224973467	[A/G]	chrA1	ATTTCAGTTTTGTATGGAGAATGAATCACAGATACCAGTTACATGTTATTACTCTGGTTTAGGCAGAACATGTTTGCAATAGCTGCAAAATTGCTGTAGC[G/A]ATTGTTTAAAATTATTTTTGCCAGAGGCTGTTTWTCTGGGTAAAAAAATCTCAGGAGAGAAATTGATTCGAnnnnnnnnnnnAGTTCCAAATGGTTTGAA
chrA1	224983798	224983798	AG	R	A	A	R	R	R	R								87	chrA1.224983798	[T/C]	chrA1	ATCATATTGATTTTGATGCTGATTGCAATAGGTACAAAAATAAAATGCTTTAGAATTGAAAATTTTCAATCCTAGAGAAAAATGAATATAAATGTTTCAT[A/G]TCCATGAAAATAAAGTAACTGGGCTGGAAACTTTAGAAGATTTGTTTGGAAGGAACTTTTATTTCTAAAATGCTTTCTAATGTACTTAATGATAAATAAT
chrA1	224999570	224999570	TC	C	C	C	Y	Y	C	C	C							97	chrA1.224999570	[T/C]	chrA1	GTGGAAGACTGTTGGAATCCAATGGATTAAAGAAAATTCAGTAAAATAAAGAGGTGGGGTGGAGATGGGGAGGATAGGGATCTCGAGAGATGAGATGTAT[G/A]CCTAGAAAAGAAAGTGGCCTGGGAAGTGCACAACGCTGAAGCAAAGAAAGAAGGACTTTAAGACGACTnnnnnnAAAGAAAGTAGACTGATAAAAATATT
chrA1	225005620	225005620	AG	G	A	R	R	R	G	G	G						G	92	chrA1.225005620	[A/G]	chrA1	TATTTGTATCCTTTTTTCTCTCTTCAGTTTGAGAGAAGGTTCTCAGGTTTATCTTCYACAGTCTTTTTGATCAGACTTTCTGTAGTACAGTGTGCCTCCC[A/G]TCCCCACACTTTTTAGTATTTGAGCAGAACAATTCATTTCCTAACATTCATTTTTGAARTATCCAATTTKNNNNNNNNNNTTTCTTTTGCTTTTGTAGTT
chrA1	225009222	225009222	AG	G	A	R	R	R	A	R								72	chrA1.225009222	[A/G]	chrA1	GACATGTCAACATGATACCACCTATATATGGTTATTATAACATTAAATAGTCTATGTATTGCTGAGAGTAAGCATAATAATGCTCTATTTCATGCTTTAT[A/G]TATCTCTTTACAGTTTGTTCCCAGAACTTCCTTCCTCCTGGACCAGGTTCAAGACTATGGTATGATATGAAGCAAGTTTACTAACCTTCCCATAATAAGA
chrA1	225015214	225015214	AG	R	G	G	R	G	R	G				A		G		94	chrA1.225015214	[T/C]	chrA1	GAGAAAAGAACAAAAATAGATGAAGTATGAATACGTAGATCACCTAGTGAAGGGAGGGTTAGAGAGTATGACACAGAGATGTGAAACAAAGCATCTGAGA[A/G]GATGTGATGCCTGGGATTTGTCCCAAGTATCAAAACACTATGAATGTGCCATATATTGAAGGGAATTTCAATACAGATATTATCCAGTCAACnnnnnnnn
chrA1	225020035	225020035	TC	T	T	T	Y	T	Y	T	C							75	chrA1.225020035	[A/G]	chrA1	ATTAATGCTTCTGCTAGATGAAATGGACAGTATGTACTTGGAGAATTTGATGCAATATATGTATCATGGTTTATGGATGTATGTGATGCAGCATCTTTAA[G/A]CCTATATTAGGAAGTTTTAAAAAGTGTCATCTTYGTCAAATTAGTGAAAAAGTAATTTGCCCCTCTAAATCACTTCACAAAAGAGAGAACTTGAGGCTGT
chrA1	225024211	225024211	TG	K	T	K	K	T	K	G	T							97	chrA1.225024211	[T/G]	chrA1	TCTCCACCTGCCTCCTCCATTCCCTACCTCCAGTGACCTAGAAATTGAGTTCCTTTAATGGGTCATTCTGTAGCAGGCTTTGTTTTCCTGTTTATGTGGC[C/A]TGGACACATTGATCGCTCATTTCAATTGTGCTCACTTAAGACTTTTTATTCTTTTGTTCCTGTTAACWTTTCACCACAGAAAACTTGCCATTGATAACAG
chrA1	225038199	225038199	AG	G	G	G	R	G	R	G								95	chrA1.225038199	[A/G]	chrA1	ACTTTTCAAAAGCCCTGATATAGGCTTACATACATTATAAATTTTAAAATAAAGTGCACATTCTTGCCTAAATCTGTCCAATGCACTGAATTTTTCTTGA[A/G]GAACAAGAGAAAATGCCATAGAACACTGTCACCAGGAGTAATATAGAGCTCTCACTTGTTGAAATGAACTGTRAATGGTGGGAAACAGGTTTGATTATTG
chrA1	225042944	225042944	AG	R	G	R	A	R	R	A	G							85	chrA1.225042944	[T/C]	chrA1	ACAGTTGAGTCTCCAAGCATTTATTTCCCTTCTTTTTAATTTTAACCACACAGCCAACGTTGCCTTATCTTCCTTTACATTTGTTGTGAAATCTTCTGCC[A/G]CTTTCTTTTCCCTCTCTTGAAGTTGTCAGTCTCTATTTTCCCTTCAGTATTTCACTCAGCCTTAATGAAAATTAACCTCACAATCAAAATAAAATGGAGC
chrA1	225048503	225048503	TC	C	C	Y	Y	Y	C	C	C							97	chrA1.225048503	[T/C]	chrA1	AYTRGCTGTGTGGTTAAAATTAAAGGGAAGGGAAATAAATGCTTGGAGGCTCAACTGTGAGAAAGTACTGGAGTTTACTGTTGTTAAAAGGAGGTTGAAT[G/A]GGCCTCTATTTGCTTTTCCTTGGAATCTTTTTTTATTTAGCATATTAGGCAACTGTGAATATATAATTAGAATTGTCAGTTCATTTTTAAAATTTATTTA
chrA1	225053060	225053060	AG	R	G	G	R	G	R	G	G							95	chrA1.225053060	[A/G]	chrA1	CGTGTTCACCAGGGCCTTGCACTTAAGATACACTCAATGATTATGTTGACTGATAAGAAAACCCACTGACTGACAGAGGTAATGGGCACCACACATTTTC[A/G]TTTCTCAGTCTTTTAAATTGTGGCATTCAACATAAGTCTGTTAGCTGAAATAAGAATTTCTAGGCTGATGATCAGTAATTCAATAAAGTACTAACTTCAA
chrA1	225062266	225062266	AG	R	G	R	R	R	R	R		G						91	chrA1.225062266	[A/G]	chrA1	GGTATTTGGATGAGATGAAAAATWTCAATGMAATTTCCAATTAGAATTGCTTCATTTATGAAAGGTAACACTTATTTTTACCCAAAGGTTGTCCCTAAAA[A/G]AGATAGCTAAGTTTTAGTGCAGACTGTACATAGTCATGAAGAATGAAAAATTATCCATTTAACTTAGACAATGTAGCTAGGTATTCWACATGACAGTCTA
chrA1	225069344	225069344	TC	Y	T	Y	T	Y	Y	Y	T							90	chrA1.225069344	[T/C]	chrA1	GGGACAGAAACTAACTTATGGAAAAGGTAGTACATACCTAGAACTTATAGGATAGGTTATATTACTGGGACAGAGGAYGGGAAAAGAGTGTTTGAGACCT[G/A]GGAAACTCCAAATGTGAGGGGCTACTTGTGATTATGATACATTCTTGAACAGCATGACACATTTTTAAAGAAATGCTTAATATGGAATTGATATTTAATG
chrA1	225083176	225083176	TC	Y	C	Y	Y	Y	Y	C								89	chrA1.225083176	[T/C]	chrA1	GTTAAATCATGGGCTTTTATAGTCAGCAGTTACTTCTCRGATTTTGTGAYCCTCCATAGCATTTTTCCTACAGACCACAGTCAGGTACTCACTGCTCATC[G/A]CATTGGGCTTATTGGACTTTGTTATTCTTTCCCTCTTAGTGTCAAAAACATTCTTTTCTGCAAAACTTTGTTAAACACTAAGGCCTTSTCTTTAGATTTT
chrA1	225088539	225088539	AG	R	A	A	A	R	R	R	A							98	chrA1.225088539	[T/C]	chrA1	TTTTAGTGCTTCAAATGCATTTTTAAAAATTTATGTATGAAGAGTCTGTGCTAAACCCTCTAAGGTAGGACTAACATGGAGAGATTCGTCTATTGAATAA[A/G]TCAATCACACAGAGGCCTCTTGGTATGCCTGAGTGGAAACTTGACATCTTCTACTTTTGTGTATTAAACATAATTTCCATGACTAATATTTGAACATGGG
chrA1	225100874	225100874	TC	Y	C	Y	Y	Y	Y	Y	C			C				97	chrA1.225100874	[T/C]	chrA1	GGGGAATTGACCACTTCATTGCAGTTAAAAAGTGTATTATTTGGAGGCATAAATGGATACCAGATCTCCTTTTATGTTTTGGACCTAGGTACTAAATTGT[G/A]GTAGGCCACATTCCCACTGTTAGCCTTAATAGGATTAGTTTGGATATTAACAAAAGAACAATTAACACCTGCTGATATGATCACAGATGGTATCAAAGAG
chrA1	225105315	225105315	AG	A	G	R	A	R	A	A								70	chrA1.225105315	[T/C]	chrA1	AAATTAAGTAACTCTATCTTTAGCCTTATGTCTCCCATGTACTTCAAAGCATCCCTTGACAAAAGGCTCCATTTACAATTTTTTAAAGTCTAATTTAAAT[A/G]TCTTATTGTGTTGTGCTCTGTGACATAGATAATAGGTGACTACATAGCACAATATTTTATGGAATTGTAAGGATATTGWWTCTGCATCATTAATTGGGAT
chrA1	225112826	225112826	AG	G	G	R	R	R	G	R				G				97	chrA1.225112826	[A/G]	chrA1	AAAATTTTAGGAAGCTGATCTTGCYCTCTCTGGCTTTACCTCCTCCYGAACTCATAACTGCTTTCTACAGCTTGTGGTAAATCCTCAGAGGACCAGCACA[A/G]GATGCTGCAGTACAAAGTAAGTTAAGATCTAAATTTCCAGTAGGTCAGAAAGCCCTACCTTGATTACTATTAACCTCAGTGGTCAGTTTATTCAGAGCAG
chrA1	225120515	225120515	CG	S	G	G	S	G	S	G	G				G			96	chrA1.225120515	[C/G]	chrA1	CTTGTCCTGAAATCACCACGGCATCCCCTCAATGGTCTGGCCACCAGCCGGGTGCAGAAACGAAGGGCATCCTTAGCGGCAGAAACGCAGCCGCACTTTC[C/G]GCATACAGTGTAATACTGGCCCTTCCTACTTCWTTCTCCTCCTCCTCTTCTGCATCCTCAGCAACTCTTTACCTGCCTCTCTGTGTTGTTGTTTTTTTAA
chrA1	225128867	225128867	TC	C	C	Y	Y	Y	C	C								96	chrA1.225128867	[A/G]	chrA1	TTATAGTTTAAAATGCCAGTTTAAAACCACCAGTTTGTAGGCTTAATTTTTAATTGAAATGCATATGTAAGCTACCTGGCCTGGAGCAGTAAGGTAAAGT[G/A]TCACCACACAAATACAATAATTCTTGTGGGAAAGTAGTATTATTTGGAAACATCTCAGATTCAAAATCTCTGCCTGCCTCCCCACCCCTAGGATTAGAAA
chrA1	225133425	225133425	TC	C	T	C	Y	C	C	C	T							95	chrA1.225133425	[A/G]	chrA1	TCACTGAAGGTACTATAAATTCCAGTTAAATCAAAATATGATCCATTACATTTTCTGGAGTAATTTATCAAAAGTCCCCTTTCACTTTTTTGTGTGCTGT[G/A]CAAAACTGAACGTTTAACAAATATGACAAGAGACAATGTAATTAACCATTTTCCACTTAGAAATTTAGGCAGTTCTGTTTTTTAACCTTTTCACATTAAT
chrA1	225147484	225147484	TC	T	T	T	Y	T	Y	T	C							92	chrA1.225147484	[A/G]	chrA1	AATTACTAWTTTTTTnnnnnnnCTATAATTGCTATTAAATATAACCTTTAAATTTTGACTTTTAAATTCTGTCTTGACCAAATAACCAATTATCCCTCAA[G/A]TCATTTTTTTTCCTTTTTCTTCTTTTTAAGCTGACTCATTAGAGCTAAACAATCCCAAACTAATTCTCACTTATGGTGTAAGAAACACAACATTAGAATA
chrA1	225153918	225153918	TC	Y	T	T	T	T	T	Y	T							92	chrA1.225153918	[A/G]	chrA1	ACTTCAATGAGTTTCTGGCAGCAAGTAGCTGGGAAAGAGGTGTTCAGCTTCATGTTGAAGCAGCTTACAGCCTCCAAGGCGCTACAAAAAAAAGGTCTTT[G/A]TACATAGTTAAATGACTGTCGATGGATTTGAATGCATCACTACAGTGATAAGCCACTCCAAAACATAAATATCTTATTTACACAAAACGTATCTTCATTC
chrA1	225173501	225173501	AG	R	G	G	R	G	R	G	G			A				96	chrA1.225173501	[A/G]	chrA1	TGTTGGGCCTTGTAAGGTTTGAAGTGAGTCAAACTTATTTAGGTTTYCTCCTATTCCTCAACTTTTCTATGTAGGTCAAGGGCTATCCTCAAAGTGCTAA[A/G]AAATGGAAAAGAATTCATAGGAAGGCAATACATATTCTGAGGGATTTATAAGGAGTAAGAAAGGGGTTTCAGAATTAGTCTCAGCAAGCCCTTTGAACAC
chrA1	225181944	225181944	AT	W	T	T	W	T	W	T	T		A					90	chrA1.225181944	[A/T]	chrA1	ATAGAAAACTACAGCAGACAGACATTTCTCATTGACTTTCATTAGACATGCAGCCTGGTACATGAGTGAGAAGATTGTGCCTTGGGGTTTGGCAGTGTCT[A/T]TCTGGAGAAACAGCAAAAAGTGAGCTCAGTAGCTTCACATCAGGGACATGCTTAAAAGAGAGTGTTAATTTTCCCCTAAATCATTGTTTACAGAACACAC
chrA1	225186315	225186315	AC	C	C	C	M	C	C	C	A							94	chrA1.225186315	[A/C]	chrA1	TTAGTTCACGAATTAATGAGCTGCTCCTTGAAATATGATAATTAGCCACAATTTGACTGATAGAAGAAACAAATTCTCTGATGGGAAAATGAGAGGCTTT[A/C]AGGAATTTTAATCCCTTATGCAAAGCATATTTGAGGCAAATATTACTACCCTGCACACTTTCCCTTGTTAGAGAAAACTGTTTTCATTTCCATCAATCTC
chrA1	225192489	225192489	TG	G	G	G	K	G	K	G	T						G	92	chrA1.225192489	[T/G]	chrA1	TGTAAATATCTTTTGAACATCCTGTGACTATATCACATGAATCTTAAAACAAGTATTTATATCAAACTTATTTTCGTAAGCATATTTTCTCTCCATATTT[C/A]TGCTCCTAGTGAATGGCATTGATACCCTAATTAGTGAGTTGATTAGAAATGTTTGAAGTTTTACCTGGAGTTATTCCTTATATGTCTTYAGTCACTAAAC
chrA1	225208047	225208047	AG	G	G	G	R	G	R	G	A							83	chrA1.225208047	[A/G]	chrA1	NNNNNNNNNNNNNNNNNNNNNNNNNNNNNNNNNNNNNNNNNNNNNNNNNNNNNNNNNCAAGGGCAAGATGGAGGCAACCACCACATTGATTAATATGAAA[A/G]GGAGAAAACATACTCATAGAAAAGAAAAAAAGAAAGAAGCAAAGAAACCTCTACGCAAAACCAAAGTTTCAAAACAGATGAAGAAACATAATACTAAGAA
chrA1	225213255	225213255	AG	R	A	A	A	A	R	A								98	chrA1.225213255	[A/G]	chrA1	TAGYATTAACCCAGCTCATACTTTTCCCTGAAGTTCTAGTATACATGGGATTTAAGGATAMACTGAACCTGGGCTTCCCATTGCACAAGATCAAAACCTG[A/G]GAGAGAAGAAAATGTAAATCCCATAAAACAGAAATTACAAGACACAGAAAATCGATATATAATCAGTCACTCAAAATACATATCATGGTCATCCTTAAAA
chrA1	225223074	225223074	AG	A	A	A	R	A	R	A								92	chrA1.225223074	[T/C]	chrA1	TAASGAGCCTGACATGTTTGTATCTCCATTCAAATTTTTTCTCCTGTGCTTCACAAAATGTTCTTTCTTGATTATTCTAATTTGAAGAGAGAAACTGTGT[A/G]TCCCTTAAGAACTGTAGCATGGTTCAAGGTTTCAAGCAAAGCTTTTTAATGTCTCTTATTTTGTCTTTAAAAAnnnnnnnnnnTAAAATTCGGATTTGAC
chrA1	225228034	225228034	AC	M	A	A	A	A	M	A	A							98	chrA1.225228034	[A/C]	chrA1	GAGAAAAAAAAATGTATGTCAAAGACGAAAGAGTGAAAATACAATTCCTTGGGATTTTAAAATAACCAAACACTATATGGCCCCAATGGATTTCAAACTA[A/C]AAGGTAAAATTAAGGAATTAGGCTTTGACCAAATTTTCTATGACTTTCTTTCTGGGTCAATATTGATAATGTATTATTTAAAKAATACGAAAAATTCTTC
chrA1	225231939	225231939	AC	A	C	C	C	M	M	M	C							83	chrA1.225231939	[T/G]	chrA1	TTCCACACAAATTGAAACCAATTGACTTAGTGAGAATTTAACTTAACTAATACATTATGATTTTGGATTATCCTATAAATTGGACTCAACATCTTCTGTG[A/C]TATAATCTCAGGGAGTGAACTTGATGACTTCAGAAAAATCTCTTTGCAATGGTTAGCCATCCATGCATTTCATTTTTCAGCATCTKTGACCTTGGTAGTT
chrA1	225236327	225236327	AT	W	A	W	A	W	W	W								96	chrA1.225236327	[A/T]	chrA1	ATGAAATGTCCAAATTACCTAATCATTGTCTCCTGTAAGATAAACACAGTTTTCCCAGGCCTTTCTCCAGAGTCTTATCTCAGAGCTGCAGGATGTCAGT[A/T]GATAATGTTGCCTTCGTGTTAGACAAGCAGACGAAATAATTTGATTGTACTGCTTGCCATGTTGTTCTAAGCAGTTCTTTAAGAACTAAAACCACTTTGT
chrA1	225242656	225242656	TC	C	C	Y	Y	Y	C	C								96	chrA1.225242656	[T/C]	chrA1	GCCATTGATTTGAATTTAAGCAGAAAGTCTATATTGTCAAACTTATTACAAACTTTTATATATAGTAGCAAAGTCTTCAGTTTTTCCAATTCATATGACA[G/A]GTGCAAAATCTTTTCCGTAAGCAAAGTAAGAATAAGGGTAAAAATAATCCCACACTACACTAACACTGAATTAGAAAATTCAGTATTGGAAAGCTTTCTA
chrA1	225248483	225248483	AG	R	A	R	A	R	R	R								98	chrA1.225248483	[T/C]	chrA1	TTCATTGAAAATGGTTTTTARAATAAATTTCTAAAATTAGGCTGAAGCCCCAGTGCATGTATTTATATAGTCTATGTTCATGTGTATATTTAGCACAGGA[A/G]TGCCAGAGGGCTTTAAGTCATTGGTATAGTTGGTCATCAAAGATAGAAATAAATGTTGTGCTGCCCCACACTGCCTCTCTGGCAAATAGATGCCTTCACC
chrA1	225255087	225255087	AC	A	A	A	M	A	M	A								96	chrA1.225255087	[A/C]	chrA1	TTTCTCCATGAATATATGAGTTTCCACAAACTCACAGCAAAACATCTGGGCTCAGATTTRAATTTGAKGGAATATACCTTATGTTCCTGGCTTTCATGTG[A/C]ATATTTCCCCATATTTTAATGTTTCTAAAATCAAGGTAAGCACTTCTAATGCCTCACCTCTCCTACCTCAAACCAGTTATCAGTTCATATCACAAAATAG
chrA1	225272697	225272697	TC	Y	T	Y	C	C	Y	C						C		96	chrA1.225272697	[A/G]	chrA1	GTGCTCTATTTGAACACTGGACTTTGTAAAGAGAGTGGGGAAGTAAGACATTTCTGTAATCACTAAGGGTACCTCTTAAGCCTGGTTTTTCCATTTCCTG[G/A]CCATGAAACTTTGTTTTAGGCATTAACTTTCCTCAGCTTAGTTCTCTATGTAAACAAATGGTACAGAATAATCATATTTTATTTGGAGACTGAATTCCTA
chrA1	225282246	225282246	TC	Y	T	T	T	T	T	Y	T					T		98	chrA1.225282246	[A/G]	chrA1	GAGTAAAAGCRTGGAAAAAGGAAGACCAACTTTGAGTACTTAGAAATGTGGAGAGCATAAATCAAGGTGACAATAGAGATGGAGGAAAGTGGATGGATCC[G/A]TGAAATACTTTGGATAGAGATCCAAAGGTTGTACAAAATGTTGCTTGCCAGGCTAAATATGTTCTACTAAATATACATTGATTCTGTGGAACTGGTGAAG
chrA1	225290656	225290656	AG	G	G	R	R	R	R	G	A	A	G					97	chrA1.225290656	[A/G]	chrA1	GGGCAGCTAACCATCTCCCAGCCTCCATTCCCAGYCGCACCTCAGGCTTACCCCAGCTCACTGCAGGCTTTCAAGTTTGGGCCCAAGGTGGTATGGAGAA[A/G]ATTTAAACCGGATGAGATAATAATGCTATGAAATAATGGTCTGCACTGGACATTTTTAATGAGGACATCTGTTAAAACYTTGGAAACTACTGGGARAGCT
chrA1	225297879	225297879	AG	G	G	G	R	G	R	G	A				G			96	chrA1.225297879	[A/G]	chrA1	AACAGGAAGAGAGAAATTTCTCCTGAGGCAAGACATTCTACAATTGTTTCTAAATTTCTGTATAATTAACAAAGCACTTACCATCTGCAATGATTGACCC[A/G]TCAGAGCTACTCCTCTGAGATAATTTTGGCGACATTCAAAAAAATTGAATATCCAAAAGCCACATTTGACATAAATGAATTAGGCTATTCTTGTAAATAG
chrA1	225304363	225304363	TC	Y	C	T	Y	Y	Y	Y	T							85	chrA1.225304363	[T/C]	chrA1	AAATAAATGAACATTTTAGTGGAATATCAGAGTGAGATGTAGCCACGGGGCAAACTTCGTAAAATCnnnTTTGAACCTGTGTACTCTTCACTCACCACCC[G/A]GGGTTTTCTGGGGCCCCAAACCATTTCAATTCCTACCTCCCATCTCTGTACTTGGTGTAGTGGGTGGGTGCAGGGACAAAGAMTAGGAGRTAGAAGAAGC
chrA1	225313141	225313141	AG	R	G	G	R	G	R	R	A							97	chrA1.225313141	[A/G]	chrA1	AGGATATTGCCTGAATATCAGGGCCTTTAGTCCTCACACACATGTTAATTCTTTCAACCACACAAAATTCATCAGATGACTTCTGTGCTGATGCTGAAAC[A/G]GCAAGAGAACCACTTACAATGTTTGTCTTMAGGTGGTTTCTAATTCAGTCAGTAAGGTATACGTGGAGGTTTCTAATTACAAATACCAGGCAAGACCTTC
chrA1	225318084	225318084	TC	Y	C	C	C	C	C	Y								92	chrA1.225318084	[T/C]	chrA1	TTAATTTAAATACATTAGTCTTCAAGGACTGTTTACTCCTCAGGTAGTGGGGTATCTTCTGGACTAAGTTCCCATCACCACTCTCCCTGTCAGATAATGG[G/A]CTGGTGTTGCTGATGGGACCATGCTGTTGTGACAGAACAAGTGGAAAACTTTAAACAAAGAAGCATGGTTAATATTATATTAGAATGTCATATCATATGC
chrA1	225326883	225326883	TC	Y	C	C	C	Y	C	Y	C							94	chrA1.225326883	[A/G]	chrA1	AGGAAGGCAGCAGACCATAAGGGGCCTTGTATGTCCTTCATATTTTCATAGGACTTTTTCAATCTACTTGGCACATGGACAGAGCCTGTAATCACATTCT[G/A]GCAAAAAATTATGGATGGAAATATTTATATAGGTAATATATAACAGTGATAACAGTGATTCACTAAACAACATTGGTAAAACTTTTATTCAGAAGAATGG
chrA1	225330896	225330896	TG	K	T	K	K	T	K	K				T				95	chrA1.225330896	[T/G]	chrA1	AAAGATTGAAGATTACATAGTTTTGATGATGTTTATCAATACTTTGAAGTTTTAAAATGAAATGTTTCCACACTGGTTGACAAGGTTTCCATTTATGAGC[C/A]GCCCAATAAGCTTGACTGCTCTTTAGTTTTTATCCAAACCTGTAATTTTGGTGTAAAACTTTCACTTACAATGAATGATGGGACTAAGGACAGGCTTAAA
chrA1	225338288	225338288	TC	Y	T	T	T	Y	T	Y	T							96	chrA1.225338288	[T/C]	chrA1	TATGACRGTCCCATGGAGAATACACTCACCAAACAAATATTTTCACAAATAATTGTATAATCATAGTTATGACTACTGTTAAGGTCAATTACAGAGTCCT[G/A]TATGATTGCAAGGAGACCTGTCCTAATATGAGAGTTTGCTAAGACCTCCCTGACCAAGTGATCTTAAACTCTTACCTGAAGAATCTCTCTCCCTGTATGG
chrA1	225342847	225342847	TC	T	T	T	T	T	Y	T	Y					T		85	chrA1.225342847	[A/G]	chrA1	GGAAAAAGTGGTTGTCAAAGAGAAAGAAAACTACAGAAACTAGAAGCCTAGTGTTAGAGAACATTATTACATATCTCAACCCAAGGAAGAGAATGAGGCT[G/A]AAGGAATATGGGAAGGACACCGTTTCACATGTATGATTAATTAACCTGGTAGATTACAGCATATATACACTCATTATTTGCTCAGTGCCTATTGTCCCAA
chrA1	225347730	225347730	TC	Y	C	Y	Y	Y	Y	Y	T		C					90	chrA1.225347730	[A/G]	chrA1	GCACCAAAGAGATTTACAAATCCTTCAGAAACATGAACAGGAGCCAAAGTTCTTAGCTTGTTATTAATATTTATAACAATATCTTGAGAAGTATCCCCCC[G/A]CTGGAATTATTCTCCAACACCTATATAAACCCATGCCATGCATTGCCTTCAAAACACAATGCAGTTTCTCCTTCACTTTCTGGATGGCACAAGGCCCAAA
chrA1	225351700	225351700	AC	C	C	C	C	C	M	C	A							84	chrA1.225351700	[A/C]	chrA1	CTAGAAATRTGTARAAGAAGCAGAAGCAGGGCTGTTTCTAGGGAAAAATGTTCTGAACACRGTACTGGAGATCTCGTGCTATGATTAGTGGAACAGGATA[A/C]GTCATCAGTTAAGAATTCTGTTATTTACCTAATTTAAACCTAATRATACGAAACATTATTGCAATGCTGAAGTTCTCTTATCCCTTTCAAGGTGCCTCAG
chrA1	225356428	225356428	TC	Y	C	Y	Y	C	Y	Y								97	chrA1.225356428	[T/C]	chrA1	AGATCTAAAAGACAAGGATTAAAATCCTGAGGGTTCATTTAATAGGTCTCTTGTCTCTGTGTCTTAATCCAATTCAAGATCCAACTCTAAGTACTTCCCT[G/A]TCCACAAAGCCTTCAACACAGAACACTGMAGATCACCTCTCTGAAGTCCTAAGCACTTATTCTCAACTRATTTTATTTTATATATGATGATATTGATCTT
chrA1	225361399	225361399	AG	A	A	R	A	A	R	A	A							97	chrA1.225361399	[T/C]	chrA1	TAGGTAGTCTGAGATCTTCCGTGCACATCTACCCCTATTCCTGGGAATGGTAGTCAGGATTATTTCCTCTTACTCTGAGAGTGTAGTATTCTGTGGTTCT[A/G]GTTTAAGGGGGGTTTGGTCTCCCCATGGACCCCTAGCTTCTCTCTGACKTCTCTTCCTCAGCTCAGCAGGGCAACAAAGCCTAATTTACTTAGCTAAGCC
chrA1	225375836	225375836	AG	A	A	A	A	A	R	A	A							98	chrA1.225375836	[T/C]	chrA1	nnnnnnnnnnnTGGGAATTGGTGCAGGTCTACAAAAAATGACATTAKGAGACTTTCACCTTCTCTTACTTTATCATTAGACTAGGGCTGATTCATAAACA[A/G]CCTCTTGAGGTGCCCACTGTCTTAAATAAAATGAATTTGGACTAAATATAATTTGGCTGATAAAGCAGTATTGATATAAGAATCACACTTGCACTTGCGT
chrA1	225392699	225392699	AC	A	A	A	M	A	A	A	C							98	chrA1.225392699	[A/C]	chrA1	GAGCTTTTCAAGTCTTCCCTCTGATACCAGACAAAAGAAGTCAGAACTTATGACACTTCATGCATCTTCCTTCTAAGCCTGCTTTCCTTGGAAATGGAAC[A/C]CTGGAATATTGACTACCTAACCAATTTCCAGGGACTCTGCTTCCCCCCTTCTCTAATTGGAAGTCTGTTAGCTCCTGTTCAGTAATGTAACTTGTATAAT
chrA1	225397754	225397754	TC	Y	C	C	C	C	C	Y								93	chrA1.225397754	[A/G]	chrA1	TTATAGTTCTCTGTGGATCTGTTTGTCTCTTATTATCAATTTTGGGTGACTAATTTTCTTCATGAAAGAAATGGAAACTCTGCTGGCCTATGCAAAGTAC[G/A]TTTAACTTTCATTGTTGATGTTTCCATTCGTGGGATAATCAGTATAATTATTAGCATTATCCTAGGTAGGGCTAAATGGACTCAAAGTTCATAAAATGAC
chrA1	225404804	225404804	AT	W	A	W	W	W	W	W					A			98	chrA1.225404804	[T/A]	chrA1	AAATGAAATCAAAAACCAGAGGAAGAGAAAGGGAGAAnnnnnnnATAAACAAAGCCCCAATAACCTGTACTGATTGCTTGCTATCTCTCTTTTTTATCAT[A/T]TCCCACCTAAACAGCCTTGTGACTTCCTGACTAWCGAAGACAATACCTTGGATGTGTTCAAACTTCTAAGTGTTCTTTAGTAACTATGCATAGTGAGAAT
chrA1	225421551	225421551	TC	Y	C	C	C	Y	C	Y								94	chrA1.225421551	[A/G]	chrA1	ATRATTTTCCTACACATGAATTACTTCCAACAAGATTGTAATCTGTCTCACATCAGTGACCTCTTTGGTGATGCACCCTGTAGAAGCTACTTTGGCTCAT[G/A]AGTTTGCAATTTTATATGCAAAAAGTTAGCAATCATGAAATTGAAATTTATATAAATAATTCTGGAAGACATAAACTTGCAGCTGAACTATGCTTTTnnn
chrA1	225428441	225428441	AG	G	G	G	R	G	G	G	A				A			93	chrA1.225428441	[A/G]	chrA1	TCAAGGAGATCTTTTAAGGAGAGGTCTGATTTAGATATGGATGTTTGATGGATGGCTTCTCTGAGGACTTTGTCACAGCCTAAACAGGCTTTGAGGCAAA[A/G]ATTAGGAAACAAGTAGGGCATGTTGAAGATTRTTTGGAATAACAGTGCATGTTGATGGCTTTTTCTGTATTTCATGAGGTATTGGTATGTTCACATAACA
chrA1	225432859	225432859	AC	A	A	A	M	A	A	A	C							91	chrA1.225432859	[T/G]	chrA1	CAGGTAGCTTTCTGCCTTGCTAAGGCTATTAAAGTACCCACAAAGGGCTTAGATAATTGGGCAAAAATATTATAAACTAAATGCAGAGCGTAAATAGTAA[A/C]TGCAGTAGGTAAACAGAGACACATGGGGTGGACACTGGATTTGATACATGGGGAAAACAATAAAAGAATACATTAAGCAAACTGCAGATTTAAAACTTGT
chrA1	225439151	225439151	TC	C	C	Y	C	C	Y	C	C							75	chrA1.225439151	[A/G]	chrA1	TCTTATTGTTCCCTATCTTAAGCAGGTTCCTTATTCTCCAGCAGTGTGTTTGTTAGAGCACTGTCGTTGTCTGATAAAACAAAATCATTCAACAGCAGAT[G/A]AAGCTGTAATTATAATCAGAGTTCATACTCGTGGGAGATGAAATAAAAATTAAAAGTACTAACTTTGTGACATTTTGATTATCTGGAAATTCTCCCACTC
chrA1	225443935	225443935	TC	T	T	T	Y	T	Y	T				T				91	chrA1.225443935	[T/C]	chrA1	TTAGGCCTCATGTATCATnnnnnnnnnCCTTGTCTTTTTTATCTTTCAGTCTGACCATCTTCCACCCATACTTATGTTGATACTTTTCACTTTAACTGTT[G/A]ATTTTCAGTTTTAATGCCACAGGGAAGAAAACATTTATTTTCAAATCAGTATTTTAAAAAACCCAAATTTGTTCATGTTTTTGATAATCCATTTTTTTTT
chrA1	225449236	225449236	AT	A	A	W	W	W	W	W	A							94	chrA1.225449236	[A/T]	chrA1	CAGAGAAAACTTCAATGAAGATGAGATGGCTGGTTGGGGTTTTATCAAACGTTTTAAACAGGGCTCCTTAGCTATTCCTCTGAACACGGCAAAAAGTTAC[A/T]CTTTCATCAGCTCTAAAAATAAAGAGCAGAAAATACTCTTGCCAAACAATCTGACTAGAATGTTCCTTTCCCCTATTCCATCCTCTCAGAACATTTCAAA
chrA1	225453158	225453158	AG	R	G	R	R	R	R	R	A							95	chrA1.225453158	[A/G]	chrA1	ATGTGAGAAGTGGTAGTGCAAGAGGACTAGAAACAAGCRAAAAAATGGTAGCTTAGAGTCTTTGGTCATTTCTTAGGACTAGGGGAACCAAAAGAGTGGT[A/G]TTCTTTATTGATTTTATCTCAAGCAATTTKCTTACTCTTATTATGGGACAAGAAGTAACAAAACAAACAAAAAGTGGCTCCCAAGTGGTKAAAAGCTAAG
chrA1	225464949	225464949	AC	M	C	C	M	M	M	A	A							96	chrA1.225464949	[T/G]	chrA1	TTCTGCTATGGGTTTGAGCCATTCTGTTTCACATGGTAACTGTAACCCTTTAATCCTTATGAAGGAAAGGCAAAGGCATTAAAGCTTGTTTGTGTTTGAC[A/C]CATCCCCCAAAGGTCTCCTTTATGCATGTAAAAGCCCATTTATTCAGAAGCAAAAAAAGAACTTGCCTCCAGTTCCACTCTTAAAACTAGAAACTTAGCC
chrA1	225470811	225470811	TC	Y	T	T	T	Y	T	Y	T							97	chrA1.225470811	[T/C]	chrA1	CCTTGCCTTAGAAAACTCATCTGCCAAAAGACATTTCTGTGGAGATATACTGTCAAGCCAGAAACAAAAAATAGTAAACATTAGAGGCATCTTTACTGCT[G/A]AAGCCCCAGAGGCAACAATCTTATCTCCTAAATCTGTAACACAAGCAAATTAATCTGATTTGCAAGTCATCTGAACAGAGAATGGGTTTGGATAGCTCTG
chrA1	225481099	225481099	AG	R	A	R	R	R	R	R	A							96	chrA1.225481099	[T/C]	chrA1	GCTTATATTTTGAGCACTTTTCCTTCAATCATATATACTCTAACCTAAAATCTGGTGGGGCTGTTAATCCCCAAAAGCTTGGTTGTAAAGATACACTTAC[A/G]TGTTCGTGTGAGTTTTCAGTGGGTGCGYCCAAGTTCCTCTGTATGTGCACAGTTRCTATAATCCAGTATATTTTCAATAATGCTGGTTCACTTCAATCAA
chrA1	225486702	225486702	AC	C	S	M	M	M	C	M	A							98	chrA1.225486702	[A/C]	chrA1	ATCAGTTCAAAACTGGTCAAGCCTTTTGGAATGAATCAAATGTCATGACAGAAATAAGATAGCTCTAAAAGCTTCTTCACACCCTTCCCCAGAAGCTGAT[A/C]TGGAATCACTACCTACAACAGAGTTTCCAGGCTGGGTCCTGTTYTGTGACATGTGTATTCAGTAATGGATTTTCCACCATTTCCCTTAGGACAGTACTTC
chrA1	225495986	225495986	AG	A	A	A	R	A	R	A								91	chrA1.225495986	[T/C]	chrA1	CCTCTGCTGGTAATTAGTGTAATTCTACCCTATGCATTATTTAACAATAACAACAAnnnnnnRTACAAGTTTTATTTCGTGAGATATCACTTTTCTGTGA[A/G]AAGTCTCTGGGTTTTTGGGATAAGATATTCACAGAAYTATCTAATCACAAACTATACTGTGTTCTTGAGAGTTAAGGACnnnnnnnnnnnnnnnnnAAGA
chrA1	225505564	225505564	TC	T	T	T	Y	T	T	T	Y		T					98	chrA1.225505564	[A/G]	chrA1	CAGTACTGTAKTAATAAATTCTTGTCATRTACTGTATTTAATGTAACTTGCAATGAAGCAGCAGAGGAAAGGGTCTGCATCTGCAGGCAGCCTGACCTAG[G/A]GTGAAGTTAAGCATTCCTAAGCTTATTCTTGTATGGAAGAGCAAAGGACTGTCTATACGTGCTTTGAAGTGACAAAAAMTACACTAGTGCCAGTTGAGGG
chrA1	225515145	225515145	TC	C	C	C	C	Y	Y	C	C							96	chrA1.225515145	[A/G]	chrA1	AAGAATGCACTTTGTCTCTTTAATAGTCAGATCAGGGAATTGTGGCMTGGTGTGTGTGATATTTTGGCACAGGCACATGCCACTTGAAATGAAGTGGTTT[G/A]TTTATAAGGCAATAAGGACACTAGCTAAATTTGTGTCCCTAAATGAGAACAGAGAAGTCAAATAAAGGTTTTAATTTAAAnnnnnnnnnnnCCCAACTTG
chrA1	225522502	225522502	AG	A	A	A	A	M	R	A			A					92	chrA1.225522502	[T/C]	chrA1	GTGCATGTGCRGTAGAGTTACAACTACATCAACAARTTTGTGAACTGTCAGAAAGGTGACAAATATTTCTGATTTCCAAAGCAAAGTTAATGATATTAAA[A/G]ATGAGTATTTCTTCCATTCACCAGCAATACTGAATACTATACTACAAAGATGTATATATATGTGCCCACCTTTATAAAATTATAAAATCTAGCCAAATAA
chrA1	225526968	225526968	TC	Y	C	T	Y	T	Y	T	C							90	chrA1.225526968	[A/G]	chrA1	ATAGAATTCACTACAGATCCTACAAACATTTAAATTACAATRTACACCTGCTTGGTAATTATAAATTATAACAATCTGTATGATGTTTTTTCATGGGAGA[G/A]TCTCCAAACACTTGCCTAATTAGTCCCTTGATTTAAATCTGACAACCTATAGCCKCCCCCCTACATAAAATAACAGACATTAAGCCCCGCRAGACTTCAT
chrA1	225531788	225531788	AC	A	A	A	M	A	M	A	C							99	chrA1.225531788	[T/G]	chrA1	GAGTTTAAACTCCTCTCAGACAACAAGGAAACAAATTCTTGTTTTTGACTATTGTTACATCACTCAAAGCCTCAAAACTAACTTAACCAAGCTCCATCTT[A/C]GCCAATATGCTCTGTGCCACACTGACATTCAACAAATGTCTCAGAGAGTATAATAATGACTCTATCATCTAATCRTGTTGTTTTTAAAGATGCAAGTAAA
chrA1	225537087	225537087	AC	C	C	C	M	C	M	C								92	chrA1.225537087	[T/G]	chrA1	TATTGCCTTTTTATGCCACTCTCACGTGCGTCTCTGTTAGTAACCAAAAATATTCTCAATTCTACATGTATCAACCTCCAGTCTGAAGAATTTGGTATAT[A/C]ATTCCTTGTCCTCAGTCTTACCATCATGTGTGAAATTGCATGGCTCAGTGACAAGnnnTTTTTTTTWWTnnnnnnAGGAAATATAAAGGACATACTAAAC
chrA1	225558242	225558242	CG	S	G	G	S	G	S	S	C							72	chrA1.225558242	[C/G]	chrA1	ACAGGGTAGTATAGTAAAACCGATCTTTACAAGACCACTATTTTAATTGTTCTATTTATTCTAAATTTGGTAGACTGGCCATTTTACAATTAACTAGAAT[C/G]CTCAATTAATTAGAATGATTTTTCTGTACTAAGCTTTCAAAAGGAATTCCTACATGAAGAAAAAGGCTAAAAAAAAACAATGCAAAAAGCTTTCACAGCC
chrA1	225568896	225568896	TC	C	C	C	Y	C	Y	C	T							86	chrA1.225568896	[A/G]	chrA1	TGGAATAATATGTCCTCCTTGTTTGTATTTTGGACAAAATTTCATTCTTTATTTTTTGTCACTGTATTCTGCCTCATGCAACTATTATGGCTATTGCTGC[G/A]TTAGTGTCAACAAAAGTAAGTTGTAACTAAGCAATATTTCTTTAAAATATATGTTTTAAATTAGTTGTAAACTGTCATCTGTTTTCAGATGATTCAGATC
chrA1	225583838	225583838	TC	T	T	Y	C	C	Y	Y								97	chrA1.225583838	[T/C]	chrA1	TCTGTAATGCAAATCACCCAAACCTTTTCACCTTTCTGTAGTATTGTTTTCTTCTAAAAATGAATCACAAAGTCCCCAGTATCCATGTGATATACTGTGG[G/A]AAATCCCAAACTCCGCTACATGTCTTTCCAAAGGCTATCGTTCCCTACACAAATATTATGAAAAGCAGGAAGTTGATCTCAACTTTGTTTCTGAATCTGT
chrA1	225592485	225592485	TC	Y	T	C	Y	Y	Y	Y	C							91	chrA1.225592485	[A/G]	chrA1	CGGGAATAATTTTAAGCCAGGTTCTTGGCTGTCTGATTCAGAGAGGTCATTGTGAGTCCAGTATAGCGAAARGGGTCSAGATCTGACAAGGCTGGAGACA[G/A]GGGAAAGAATCAGGAGGTTCTAACATTTACAGAAGATAAGTGTGGGAAGAAGCTGACAGTTTTCAAAATATTTGGATAATAGATAAGACAGAAGATGAGG
chrA1	225603125	225603125	AG	A	A	A	A	A	R	A			A					98	chrA1.225603125	[T/C]	chrA1	TATTTTGTGGTAATTTTGGGTAGACATATTCTCGGGATATTTAGATTCAAGGAATTGATCTCTAGACTTTGTGTATGTCAGTTTCTCCCTGGTAAGTATA[A/G]AGTGCTTAACCCAGGATTTTGCATTTAACAATTACTTAATATTAGTACTCATTACTGTTATTGTCATGGTGACTTTTCTGCCATTACAGCCTTGCATCAG
chrA1	225608504	225608504	AG	R	A	G	R	R	R	R								93	chrA1.225608504	[T/C]	chrA1	GACCTATTTTCCCAGTGACAAACCTCCTACATAAAATCTTTCATTCTTATTTAAAGTATAATTGGTTTCACAATCTTCTATAAGGCTTATGGCTCACACA[A/G]TCAGTTTCCCTTTGTGTTACCATTGTGAGATAGAATGAGATACACAGGCTTCAGAGGAAACCATATCTGAAGAGGGTTGTAAGAATATGTATGGCTTTAn
chrA1	225615412	225615412	TC	Y	C	C	C	C	C	Y	C							96	chrA1.225615412	[A/G]	chrA1	CCTTAGTTAAGGAAGGAAAAAATGTATTATGTTGAGCACCTATATACTAGTTGTAATATGTGCACTATTTAATTCAACCACCCGAACCACCCTGTATGGA[G/A]GCATTCTACAGATTGGAACACAGAAGTCAAGCATTAAGTTCCTAGGCACTTCTCTTAGTCATTTACTACTAATTTATCATTATAAAACTCACATTCAAAT
chrA1	225621078	225621078	TC	C	C	T	Y	T	Y	Y	C							94	chrA1.225621078	[A/G]	chrA1	TCATGAGCTTAGTCCTTTTTTCATCTATTAGTTTATTGTTTATCACTTATTAGTAGTTTATTTATCCACTTAGTATCAGTTGGTTTTGATGTGGACTTTT[G/A]AGGACTAATGCAAAGTTAATCCTTGTCTGTGCTTTGTCTCTGCAACCCTAACTCATTTCTGTAAAAGAAATCTGTTTCCATGAAACTGAGTAGTTTAAAC
chrA1	225627941	225627941	AG	R	A	R	R	R	R	R								97	chrA1.225627941	[T/C]	chrA1	nnnCCATAAAGGAGAAAATGCAATTTATCTGAATGTAATTGCTAAAAGCGGTTGAATATTGCCCTATGCATCACGGGAGATAACAGTGTATTTCCCTCAA[A/G]GAATGACCTGCAAGATGTGGAGAAGCAACCTGAGATTCCAGGTTGAAGAGCCCTCAGGCTGATGTCTTGGGCAGGAAGTTGGCTCCTCCATGCCTATAGT
chrA1	225636912	225636912	TC	C	C	C	Y	C	Y	C	Y							90	chrA1.225636912	[T/C]	chrA1	GACACYGTAGGACAGTTGGCTCTAGAGAAGGGCTGCAATTCCCACACCGAGACGTTCACCTGGGCTCCATGCCCTTGTAGATCTACTACCTATGTCTGGC[G/A]CCAGCCTTCTTCACACTACCAAGTCTGTCCACAACAAACAAAGCAAAATAAGTCAAAATGTTACTTACCCAAGAGAAGCCTATCCAGCTGGGCTAATATA
chrA1	225641786	225641786	TC	T	T	T	Y	T	Y	T	C							97	chrA1.225641786	[A/G]	chrA1	TCACTGGGCAGTTAAAGGTGGTGCCTAGAGACACAGCTTAAGATATAACCAATAACCCATTCTATGTGGTTCCCATTACCGTATGTTTTAGGTGGGGCAA[G/A]CAGCAGTAATGAAAGACTCATATGCTTTTGTAGAAAATGTTTGATATCATTTCATGGAAGATACTTTTTTTCCTAGTAATAATTAAAGAGAGTCTGCTTC
chrA2	156328646	156328646	AG	G	R	R	R	R	G	G	G							67	chrA2.156328646	[T/C]	chrA2	TACAGCTGCCCGGTGCCCGGAGATCGGCAAATGTGCCCACGTCGGTGTCTGCAGAGCGCTCCGACGTGTCCAAAAGTGTTTCCAAACTTGGAAAGGGCGG[A/G]GAAGAGAGGGGGGATGGGGAGGGCGGAGGTATGCAGACAGCGAGTCAGAGTTTCCCCCTTGAAAGCCTCAAAAGTGTCCACGTCCTCAAAAAGAATGGAA
chrA2	156330509	156330509	CG	S	G	G	G	G	G	C	S							93	chrA2.156330509	[C/G]	chrA2	GAGATCTGAGGATGGGGGAAAGAGTTGGCTCCTAAAGAAATAATGAAAACAGACCTAGGAAAGTTTGAAGGTACAAAAGGCAACTCATCTCTGACCAACA[C/G]CCAACTACAGTCTGGAATAAAAGTTACCAAACACACATTTCTTCAAAATGGCTCAGTCTGAGTAATTAAAAGGCAAATTTCCAAAATCATAAGGACTTCT
chrA2	156332035	156332035	TC	Y	T	T	Y	Y	Y	T	Y		T					93	chrA2.156332035	[T/C]	chrA2	AATTCACGAGCTAAGAATTTGTTCGTAATAGTCTTGCAAATGATTCCAAGGGAATAACAAAGATTCTTTAGTTCTGTGAAGTCTCCTGCTTTGTAGTAGC[G/A]GATGCTTAAAACCCAAACTTCCACTAGATTATTTATTCTGTTTCTTAGGAGTGTTCYTATAAGGGTGGTCTTATTCAGTAGCACCGCCCATTTTGGACAT
chrA2	156334134	156334134	AG	A	R	A	R	R	A	A	A							92	chrA2.156334134	[A/G]	chrA2	CCTCCTTCTAAGAAAGACCCATGTCATAAGTGAATTCCAATTARTGACAAACAAATATGGCRTATTACATTTCCTTACCACTTGCACGTTGAAAGAGCTG[A/G]ACAGCTGATCTTACCACATGTGTTCTTAGGTCTTCTTTTATATGTATAGATTTCTAAGGGATCTGTCTAACCCTGACCTAATTCACTTTTTACAAAACAG
chrA2	156335615	156335615	TG	G	G	G	G	K	G	G	G							97	chrA2.156335615	[A/C]	chrA2	ATGAAAAACAAATTRTTTTTGTTTTGGTTAAGATAAAAAGAGATAAGCATACCATTGGTCCAGGGCCAAGGCCAACTCCTTTTCCAGGGTCATACTGAGC[C/A]GCAAAGTTCTAGAGAGGAAAAAAAAAATTATATACATTGTAAATACCKGCCCTATAGTTCACTTTCTCATTCTACTTGTGAAGATTTTTACATTATTGTT
chrA2	156336792	156336792	AG	G	G	R	R	G	G	G	G	G	G					80	chrA2.156336792	[T/C]	chrA2	YTTCAAAAGAAGATGTTTGGCTGGACCTAATGGTCCGTAATAAGCTAATACACTATAAGGGCAAGATAATATTTTCTGTAAATTAAAACTCTCACTTGAG[A/G]AGTAATGTGCCTTTAATTGATGATTTCCAATTTCCTGCTTTGTCCTGGTAATTTAAAACATCCATATGTGAAATGAAGAAGWAGAGATTTTCYTTGGCTT
chrA2	156338139	156338139	CG	S	G	S	S	S	C	C								95	chrA2.156338139	[C/G]	chrA2	CTCCTAACCCAGATCATCAGAACCCAGTTGGATGGGTGACTACCGGTTCCTGACAGTCGCACACAATTGGGCATATTGAGGTGGTTCTAATGCCATGAAG[C/G]GGATCCGTCTCTGCACAGTATAGAATACACGACCGCCTTCTATGCGGCTGGCGAAGCCTTTCCATTTGGATTCCCTCGATCATATGTCACTTCTGCATGT
chrA2	156339261	156339261	TG	T	T	T	T	K	T	T	T	T						89	chrA2.156339261	[A/C]	chrA2	ATGCTTGCTATCATTAAGAYGACATTATTTGCATTAATAAAAACTGTATGCATCCTTAACTAGGCTCCTTGATTTGTCAGATGCCTTCAGTGAGTGGTGC[C/A]TGCGTTCAAACATCTATGTGGCCATTTAGACTGATTCCAGTTTTACCAACTGTCTTATATGTGAGRTGCTTCTGATGTCTGGACTGTATACACTGGGCTA
chrA2	156340199	156340199	AT	W	T	T	W	W	T	T					T			85	chrA2.156340199	[T/A]	chrA2	GAAGTACTGAGGGGGAAATAAGATACTCTTTGGAATATGAGTAGTCTTCARTAAAAATATACTTTCTGATGGTGATGGGGAATTACAGTCAATTGTTTTA[A/T]AAACAATGCTTCTGGTTTGGTACTTACCTTCACACCTGGAGCACCAGGCTGTCCCTTCAATCCATCCAGACCATTGTGTCCCTGAAATGCAAATTCTTAT
chrA2	156342045	156342045	AC	M	C	Y	C	C	C	A	M	A						85	chrA2.156342045	[A/C]	chrA2	GTCAAACAGTAAGTTATTGATTACTTGATTGTAAATCTAAATGTGTACACTCTTTGCAAGCTGGAACTTCTTTAATGTTTTTGCTAATTACCATTTCCCT[A/C]GGCATTGTATTCTTTGATATTTTTCTAATAACTTTCTGCATACTTAATTGAAATCCATTACCTTTTAGTTGGAATTAGAACAAGACCTAGTTATTTCTAG
chrA2	156342989	156342989	TG	K	T	K	T	T	T	G	K							98	chrA2.156342989	[T/G]	chrA2	AAAATAAACCTCCATGTTGGCTTTTATATCTATGTTCTTGGGCTCAAGTATAGAGACATGATCTATTTCATGCTTGGAGTGAGAAAAGTAGCCATTCTAT[C/A]TCCATTTGGAAAGGCGACTCATTAAGTTACCTGTTCTGTAATTACCTATCTGCAAACACAGTCTGTGTCTTTCACATCACAGTAAGAAGTTTATCAAGGT
chrA2	156344411	156344411	AT	T	T	T	T	W	T	T	T							77	chrA2.156344411	[T/A]	chrA2	GAGAGAGTGGCAACAAGGGTGAGCCCGTAAGTAGTTCTATAATTACAATTTGATGGGTTTGTTACTTTTTCAATCCAAAAAGTAATACTTCTGCTTTTTT[A/T]AAAAAGTTATTATTTTTTCTCTGGGTGGATTTGACATAAAAATGATTTTTTTTCTACTCCCTCCTCTTGTGCTTTTTCCATGAAACAGGGCTCTGCTGGT
chrA2	156346001	156346001	TC	T	C	Y	Y	C	Y	T	T					T		90	chrA2.156346001	[A/G]	chrA2	AAACCCTATAAAATAAATGAGGATGCTTTCATGTTGGCACTTTAACGCACATACTCAAGGCTCCAATTCATTAAAATCTCACAAAAGCATTTTCCCCCTG[G/A]CTTCTTGTTTGTTGCCTAGGGTAAATCACTGGGAGGTATGGAAAGAGCTCTGAAATCTTTCTTCTTTCTATCTTTTATGCCTTTCCTTTTATTGGATTTT
chrA2	156347043	156347043	AC	C	C	C	C	M	C	C	C							76	chrA2.156347043	[A/C]	chrA2	TGGACCTTATTGTACTTGGACTTGCAAGAAGATGGATCACGCCCCAGCTAACAGAATTCAAAGACTAGGAACCTTAGAAAACAATCAAGCAAGAAATTAA[A/C]ATTTCAAAATTATCATGGTTAATTTGACATTAAATGTTGTACTTTTTTCATGTTTGTTATAGGGTGATCCAGGCAAAAATGGTGATAAAGGTCATGCTGG
chrA2	156348415	156348415	TC	C	Y	Y	Y	Y	C	C					C			91	chrA2.156348415	[A/G]	chrA2	AATTTGCATGTTAACGTTAYCATGAACAATACAAAAAGTAAGGCTATTAAATGGAATGTTCATTGGTACATTTTACTTCCATAATGCAGTGTTTCATTCA[G/A]TCTTTAAAACGAAGGATTCATTATTCCAACAAAAATGAGTAAATTGGTTTAGTCTCTCCAAAGTACCCAGGTAGGCAGAACACTATCATTAACATGTGAA
chrA2	156351289	156351289	AT	A	W	W	W	W	A	A							T	91	chrA2.156351289	[A/T]	chrA2	AGTACTACCTCACCAAACCATATTTTCTTTCTTGTTTCCTCTCTCCCTCTTTCCTTTTTnnnnnnnCAATATCCTTCCACATACCAAAATAGCTTTTTGC[A/T]GCTAATCCTTACATTTTTTTCCCCTTAAAGGTAGAAATCAGGAGTAATATGAGTTGCCTTTCTTTATTGTGGTTCATCTGTTTTTCAGAAGTGTGTAATT
chrA2	156353363	156353363	AT	W	A	W	W	W	W	T	W							95	chrA2.156353363	[A/T]	chrA2	TATAGAAATGTGTCAGTCAGGGGCAGGTTAGGAATTGGGGAGATCTGAACTCTYTGCTCTTGTCAAATTCCCTAGAGAGCAGCAAATGAGTAGCCTTGTT[A/T]GAGACCACTAGGACTGTGTGACTCAGAGAAAGGACCATTATCAATGTGCCAGAGTGAGTTATCAGCTCTGAGGGAGGTGAGAAGAAGGACCGAGGTAGCT
chrA2	156354548	156354548	AC	C	M	M	M	M	M	C	C							97	chrA2.156354548	[T/G]	chrA2	GCTGGTCCTGCTGGTCCTCGTGGTAGCCCTGTAAGTAGAAACCTGGGTCATTTTGGACACTCATCRCCTTTAGACATGAACGAATCTAATACTGCTACGA[A/C]ATTCTTCAATCCCTTCTCCCACCTAGGGTGAACGTGGTGAGGTTGGTCCCGCTGGCCCCAACGGATTTGCTGGTCCTGCTGTGAGTATCACATAATGACG
chrA2	156355442	156355442	AG	G	R	G	R	R	G	G	G							86	chrA2.156355442	[A/G]	chrA2	ACTCTTGAAATTCAAGTTAACTTTATCTGAAGATATTCTGGTGTTGAAGTGATAGTCAGGCCAAGGGATATTAACTTAATCCCAACTGGAGCTCAGTGTA[A/G]TGTATGTTGCTACCCCTCACCTGAGGCAATAACCAAAGTTAATGCCAGGTTGTTGAATTGTGAAATGGGTAAAAATATTTCTCTTTATCCTTTTGACGAT
chrA2	156356326	156356326	CG	S	S	S	S	S	C	C	C	C						95	chrA2.156356326	[C/G]	chrA2	TACTTACAGAGGGTCCAGGAGGACCAGTCCGTCCAGCAGCACCAGGGAAACCAGTAGCACCCTAAGAACCAAGCACATTAAAATTCCACAATCAATGGCA[C/G]CTCTAGGGATGTAAGATGGAAACTTCTCCTCTGACAATTCCTCAATACACATGACCACARATAGACCAAGGAGTAGGTGGTGGCACCCTCATATAGGGTA
chrA2	156358028	156358028	TC	Y	C	Y	Y	Y	Y	T	Y							97	chrA2.156358028	[T/C]	chrA2	ATATCTTTTCTCTAGTGATGAGTTTCATGTTGGCAAGTATATTTCTTTGTACCCAGTTCCTCCCTGACACCAATGGAACGACATTAAAGAATATGTGGTT[G/A]TGATTAATGAAGCCATCTGGGGTAGTGAAATAGAGTTTTTATGGAATCTATGCCAAGATGCAAATTTTGACCTCGGCCTCTAACTGAACCAGGTCTAAGA
chrA2	156359572	156359572	AG	R	G	R	R	R	A	A	R						G	91	chrA2.156359572	[T/C]	chrA2	GAAAGTGGGTTCAYTAGTGAGCACTGGGAGTGATGAAGACAGAGGAGCTGAACTATAGGAGCTGGTGGGTTAAAGAGCCTCACTAAGTGCCTTCATTGGT[A/G]TGGTGTCTTCACAGGGCAACCCTGGGAATGATGGTCCCCCAGGCCGCGACGGTCAACCTGGACACAAGGTCAGTATACCTCTCTGTCTTTCTCCAGTTGA
chrA2	156361520	156361520	TC	T	C	Y	Y	C	T	T	Y							90	chrA2.156361520	[T/C]	chrA2	GCCAGGGGGACCAGGGGGGCCCTGCAAAGGTGAACGTGAGAAAAAGGAGGTTTTGTATTTGGTCACAGTGAGAGACATCAGTGACAGCAGATTTTCAGTC[G/A]AGCATCACACACAAGCATGTTCTAATAAGTAAAARAGAACTAAGTCCATGTAAATAAACAACTTGATCTCAGACATACTTGCAGGGATGGGCCTAAACAA
chrA2	156362531	156362531	AG	R	R	R	A	R	A	A	A							92	chrA2.156362531	[T/C]	chrA2	AATCCTACAAACATTCCTTCTCCTACTAAATAATATTATTAAGATTGTTTGCTTTTTAATGATCTGCATTTTAGTCCTTTACCCAAATGGGATTGTTAAA[A/G]GAACCTGCTCTTTTCTTGGGTTCCAGTTCTATCCTGGGATTGTACATTAAAGATGGATTGATTGAACGTAMCCACACAATTCAAAGTTATTCTGCAAATT
chrA2	156363573	156363573	AG	A	G	R	R	G	R	A	A							94	chrA2.156363573	[A/G]	chrA2	AATAAGAGACCTAACTTACTAAATCTATTTTCATAACTGTATTTATTTAAATTAAATTCTGAGTGTTCTTATCAGACCTTGCCTTCTGAAATTCTCTGCA[A/G]TGCTAAAATATATACAGTGTCCATGCACTAGCTGTTTTTCTTTAAACATGAGTTTGTTAAATGATGATGTCTGCCCACAATTTAAAATTACTTGAGGTTA
chrA2	156365313	156365313	CG	G	S	S	S	G	G	G	G	G						95	chrA2.156365313	[C/G]	chrA2	AACAGTCTAACGGCTGGTAGAGATGCYATAATCCATACTTATATTGCAAAGAGCATCGAAGCAAGGAATTCTACTCAGCATTTTCTTTTGGAAAACCAAA[C/G]ATGCTTTATTTCATTTTTTTCACAATTTATTTAAACATCTCACATATACAAAATAGGTACAATTTAATCTTTCTGCTTGTCCGAGAAACAAGGCTTCTTT
chrA2	156381719	156381719	AC	A	M	M	M	A	A	A	A							92	chrA2.156381719	[A/C]	chrA2	ATAAGCAGCCAACAAGCGAAAACAATCCTGGCTGAGAAGTAGCCATCTCCGGGGAAACAATGGTCCACCTCCCACCCATTCATCTTCTGAAAGAGAAGAA[A/C]ACCCTAACCTAAGAGTCATCACTCACAGTGACCCAGCCACACTGGGGGGCATCAGAAAGGGGCACACGAGGCCATACATACCAAGCGGCGGCATCCTCAG
chrA2	156384162	156384162	TG	T	T	K	K	K	K	T	T							92	chrA2.156384162	[A/C]	chrA2	ACTTTGCTGGCATTTTGTGTTTGTGAATTTCTTTAAATATGTAGTGAATTGCAATTTTAAGGAGACCTTTCTAGAATCCATAGGATTGTTAATTCTGGCC[C/A]AAATTATTCTTGTACGTTGGGCTCAGCATAATAGCTGTGTTTGAGAAGAGCCAGATGAAGAGGAGACATTTGGTTCTGGGATGACCTGAGGGTCTCTGAA
chrA2	156386120	156386120	TC	Y	C	Y	Y	Y	Y	T	T		T			T		94	chrA2.156386120	[A/G]	chrA2	CATTTTTGGCATTGATTTGTCTTTCTCTCTTCAAAGGTTCAAAGGATTTAGTGGACTTTGTTTTCTTGTTTGATAGATAGCTCTCCCAAGCTTGAGAGAA[G/A]AAAAGCAAGGCTCTTTTTATAATTTAYGGTGACAAGGTGAGTGTTTATTGTGATAGTTTAGTTGAAGAAAATCTAAGAAAACATGTGGAACTTCAAATTG
chrA2	156387784	156387784	TC	Y	T	T	Y	Y	T	T	C							93	chrA2.156387784	[T/C]	chrA2	NNNNNNNNNNNNNNNNNNNAGAGTGCTGTATTAGCGTGCCTCAACTTCAGTGGCTCCCAGTCTCTGTCATTCTTCACTCCAAGTTTTAAATTCGCAGAGA[G/A]GAGTCAAATGGCACAGTTTGGCTGAGGCTCTGCCTTTATTTTTTTCAGTTATGAAAGGGGAAAAGGCCATAAAAAAGCACACACCTAGTATATCTTAGCT
chrA2	156395517	156395517	AG	A	A	A	A	R	A	A			A					84	chrA2.156395517	[T/C]	chrA2	GAATTCTATTAGTCTACCTCTGTAAAGCAGTGTTCTTGGGGACTATCGAACGGGACATGGAAACAGCCTTCTTATTATATTGAACTGGACATTAAACTGT[A/G]CTTGTCAAAAGAAAAAAGAAGGTCCTCTCTAGATACGGATTATGTAAAYACACATACAGAGTCTATAATACATTATGTTAGGAGATGCCTTCTGAGTTGA
chrA2	156396683	156396683	TC	T	T	T	T	Y	T	T	T	T						63	chrA2.156396683	[T/C]	chrA2	ACATGTAGGGAAACCCTTCAGAAAGATCCGGTAAGTGAATATGGGGCCAGAGATAAAGTAGAGGAAAGAATTGAGTTTTCCTCTTTGTATAACTGGAYGG[G/A]TAGTTCGCACTGTTAACTGATATTGAAATCACAGGTGCTGATGGTGCCTATTAGAAGGGGGAAACCTAAGTGGCTGGTTGACCTACTTTGCTAATGGATA
chrA2	156398522	156398522	TG	T	T	K	T	T	T	T	T							62	chrA2.156398522	[T/G]	chrA2	ATGGCTATTTGTTTATATTTCTATGGTTATAGGTAATTATTCATCATTTATTATGTAATTATTTTACTACTGATGAACAAAATGTACATTGTATATACTG[C/A]AAGTCGTCTTTAGGACGATAGTTAAAGACATGTRAAATATTCATGGACACTTAATGGTTGAAAGAGGGAAAAGTATAGGCAGTATATGCAGTTTGTTGAC
chrA2	156400145	156400145	TG	T	T	K	T	K	T	T	T	T						99	chrA2.156400145	[T/G]	chrA2	TTGTGATTATTTCTGCAGGTTTCTCATTTTCTTTTTTAAATCACGACAACTAAAGGGCAACAACAGCGGCTGGAGTTACGTTTGTCAGACATTTTAGGTT[C/A]GTTTTCCCCTTTGCATGACCAGGATCCAATGACAGCACCCAGCTGGGTACATGTTGAGATTGCCACCCACTGGTGAAAYAGAGAATTTTCATTTTCATGT
chrA2	156402557	156402557	TG	K	T	K	K	K	K	K	G		G					91	chrA2.156402557	[T/G]	chrA2	ATCTATGTTACTATCCCCAAATCAAAAATAGATCATAATATTAGCTCTTTTCATAAATCTTCCRTTATGGGTTATTTTGATGTTTCTGCTGCTCATTTTC[C/A]CAGAGCCCTAACCTGCCAACGTGGGCTGGATCCTCATGAATGCAGTGGACTCGGATGTGACAAAGCTTCAGACTGTTTCATTAGGTCCAGTTTGCCTGGT
chrA2	156403944	156403944	TC	C	C	Y	Y	Y	Y	C	C	C						86	chrA2.156403944	[A/G]	chrA2	ATTGTTGTTTACCGACCCATTCAGTAGCATAAATRTATGTAAAATATGATTGTAATGTGGTATTCTAGCCTCAAAGCTGATCTACTACACCTTCCTCTGA[G/A]ATCTTAACACAGATAAGCAGAACAGCAAGAAAATAAGCAACTATTCCCTTTTGTAACCAACAATACCCTTGGCCTTTCCCTGTCACTCTGCCCYTCACGC
chrA2	156409014	156409014	TC	C	Y	Y	Y	Y	Y	C	C							88	chrA2.156409014	[A/G]	chrA2	CTCTCTCTTGGGCTGTGAGGCACCTGGGCCTCCTTTTGGTATTCCCTTTCATTTACTCACCTCTTTCCAACTTTCTTTTAGCCAGGGATGGGGGGAAGGT[G/A]GTGGAAAATCCATTTCCTCTCTATTCAGGCTTCCCTTCCAGGCATTTTCCCTTTCCTCAAATTTAGTTCTCCTGnnnnnnnnnnnnnnCCCCACGATAAA
chrA2	156412658	156412658	AC	M	A	M	M	M	A	A	M							86	chrA2.156412658	[A/C]	chrA2	AACTGAAGCTAAACAGACAGACAAACCTGGTAGCTGTGCTCTGAGAGCCAYAAGGACAGAATTTGTACTTGAGGGCRGCCAGTGTGGTTAAGACTTGAGA[A/C]AGAAGAGGAAATACATAAAAGTGAGCTTGAAATTCTGCTTGCAGTTTCCCTGAAAAGAGTTCACSGTCTCCAAAACGGCACATACACAGAGCAAGACTCC
chrA2	156415939	156415939	AG	A	R	R	R	R	R	A	R							90	chrA2.156415939	[T/C]	chrA2	ATGCTGGTTATTGATTTAGAACATTTCTCACCTCTGATTCACTCCATGTAGTAGATAGAGCTTGAAAAGCTTTACCAGAATTTTCTGTAACTTAAATTCA[A/G]CTGCAAAAATACAATGGTTTCTTGGAGGTCTCTACAGTAACTATAGTACAGTRTTAGCTTTTCTTTCAAAATCAAATGACCAGCATTTTCCAAATTAGAT
chrA2	156416884	156416884	TC	Y	Y	Y	C	Y	C	T	Y							91	chrA2.156416884	[A/G]	chrA2	TCCTAGTTGATTGAAAGTTTCTCTTCCTATAATGTGATTGCCCTGGTAAAACCCAGAGAAAAGCTCTTTCATGCCTTGTCTGCAGACATCCCCCCCAGCA[G/A]TCTCTTTTCCTGATTCACTTAGTGTACTTACCCTTGCTGTGATCACCCATAAGAGAGGAGATTGGTTCAATTCAGCAATGAGGAGAATATGTCACTGTCC
chrA2	156417775	156417775	TC	Y	C	C	C	Y	C	T	Y			T				97	chrA2.156417775	[T/C]	chrA2	AACTCTGCTGGGGGTTGTGTCTGATRGGCCTCTGACTGTTAGAAAAGTCATATTTAATATGCATACTCCACCCTCACTTTAATTTTCCCTTACCTGTTCA[G/A]CAGAGGCTGGTGTGAAGGCAAGCAAAGAAAGTGAAGAACTTGAGGGTGTTCCACATTTCCACCCCCCAGAAGCAGACATCCTTGTGGCCCTGCATACACT
chrA2	156419854	156419854	TG	K	G	G	G	K	G	K	G							97	chrA2.156419854	[T/G]	chrA2	ATACATCTAGAAACTGATAGGGAAGCGCTTCTTCATGTTGGCTGTCATGAAATTACATTACTGTTGTTTGGGGTAGTCCCATGAAGTAGAACTCTCACTT[C/A]CCCCCAGAAGCAGTAGGAAAGCAAACAACTCTCTAGATAACATGGGTAGACATGAATAAAATATATTTACAGTATCCTACCTTGATGATGGATTTGCAAA
chrA2	156421187	156421187	TC	T	Y	Y	T	T	T	T	T							90	chrA2.156421187	[A/G]	chrA2	GCTGTTATATTGACACTGCTACATGATGGTCAACCACTCATTYTGCCTCAGTTGCTCAGATTCATAGTGTAGGGTAAAAACATTCAATGGGCTGACATCA[G/A]GTGTACTTAGAGGTGGGACCCTGTCCCTACAATTACTCTCCAACTATGCTCATGTACCAAAAGGGGAAATCGTTCCCTAAAAGGAAGCTAGAGTGCCTTA
chrA2	156422928	156422928	AG	R	R	R	G	G	G	G								83	chrA2.156422928	[T/C]	chrA2	AACAACACTTAAGTCCATAACTTCAATCTTTGATAAGCAGATATATCATGTAGAATCTAGATGTCAATTATAACTACTTGAGTATGTGCACCCCTCTGAT[A/G]GGCAAGGATTTAATCCTCGGGTATGAAGAGCTGAGTGATAGGAGACCTGGAGCAGCATAAATGAATTTTTTATAACTATCTTGATATAACAGTAGCACTG
chrA2	156423950	156423950	TC	Y	Y	Y	T	T	T	C								94	chrA2.156423950	[A/G]	chrA2	AAGTGAGCCAGAATGGATTGCATATGCCAGGGGTCCCTCAGAGTTTTCTGAGGAACCAGCAGTTGGAAGCTTTTTGCAGGGAGAACATCAAAGGCTAGGT[G/A]GTGTTACCCAGAGAAGCCTCTATGACCAAAAGAGAACCTYCAACAAGCAGACAGTTACATAAGATCTTGGCTATCTTTTCTTCCTTTTCATCCCCAATTC
chrA2	156441519	156441519	AC	M	A	M	M	A	M	A	A							85	chrA2.156441519	[A/C]	chrA2	CATGTGTGAACTCAACTCAGTCAAGAAAACATTTTATTCTCAGTGAAGGTAGAACATCCCTTTGAGATATGCTCTTATGAGTTGTCATGGTTCTGTGTTT[A/C]TTGTTAATCTATGATTGAGATTGCAGAGCTGAAGCTGCAAGCTTTCAGTATGTCTGTGCATCTGTAACTGAGGAAAACCTTTACCTCTCACTGGATGTTT
chrA2	156443671	156443671	TC	Y	Y	Y	Y	T	T	T	T		T					89	chrA2.156443671	[A/G]	chrA2	TTTTCTGAATCTAGGCTACGATAGTGGGAGAGCAAACTCAAGAGTTAACAGACTGCTTTAAATCACCTATTATGACAAGATTGGGTGTGCCTGAGGAACA[G/A]TAAATTGGCCACCTATTAACCAAAGTGACAATACAATATTCTAAATAACAAGAAGGCAACACAGTTGCAAAGAATCTTAGATCTTTCAGAAATGAGGAAC
chrA2	156448066	156448066	CG	S	C	S	C	C	C	G	C							98	chrA2.156448066	[G/C]	chrA2	TTTATTCTTGAGCCAGTTTTTCCTAAGGGATACTTTGTCTCACACGCTTCTAATTGYCATCTAGCTAGATGATAAAGAGCAATCTTCAACTAAACACTTA[C/G]TGGGTTGCAGGAGATGACTCATAGATCTTTTTACTCTATGCACACAGAAYATATACTTACATTTCCCATCATGAAATTCTGCCTTTTTAACTAGCATATT
chrA2	156458257	156458257	TC	T	Y	T	T	T	T	T		T						83	chrA2.156458257	[A/G]	chrA2	GTCCTACACTTTGAAAGATCTCCTGGGACGGAAACAGAGCTCAGATTCCAGTACCTGGTTTACTGGATATTTTGCCAAAGTGGTGTGCAGTTAAATGGGA[G/A]CAGCGTTAAATGTGCACCTGTCCATTACACATTACANNNNNNNNNNNNNNNNNNNNNNNNNNNNNNNNNNNNNNNNNNNNNNNNNNNNNNNNNNNNNNNN
chrA2	156462655	156462655	TG	T	T	K	K	K	K	T	G							95	chrA2.156462655	[T/G]	chrA2	CACACATTGTTTTTCAGTAGTTCAGCCAGTGGGAAATAACAGCTCTCAACTGATGAACCCAAATTAGAAAACAAAAAAACAAAAAACAAAAACAAAAAAA[C/A]CAGCAAAACAGATTTGAAGCTGTCACTAACCAAAAGACACTATAAACATAGTTCTTTAGAGACTACTAGTCTTTCCAGGAAAGAAAGTTCTAATTTGCTA
chrA2	156472943	156472943	CG	G	G	S	S	S	S	G	S							69	chrA2.156472943	[G/C]	chrA2	AGTAAGCTTTATTTCACAGAGATATAAGTATAAATACTGTTTGGTTAAATTAATGAAGACATTTCAACCTTGGTTTTAGGAAGAATTACnnnnnnnnTTT[C/G]ACCACTTCTATCCCCCACCCCACCCTAGAGTTTTATGGAATGCTTGGTTACTAGAAGTTGTCTCCAAACTCTGATTTTTTTATTCAACTGGACCATTTAT
chrA2	156479726	156479726	AG	R	R	R	G	R	R	A								97	chrA2.156479726	[T/C]	chrA2	TGGAGATTGATCATTCATGGATATATCCCTGGACAGAAAGAGGGGGCCGATAGAGACACAGAGTAAGGATTAGCCATTAAGAGGATTAGCCATTGACTCT[A/G]TTGTTCAAGGAAGATAGGCTGGGAGAAGTTGTAAGAATAGAGGAAGTCTAGAGCACACAAGCCAGATGAATTMYATTTTCTYCATGAAATTTGAGAATTT
chrA2	156488686	156488686	AG	G	G	R	R	G	R	G	G							95	chrA2.156488686	[T/C]	chrA2	CGCGCTGAGACTGAAGGGGACCTAGTGAGTTCAAGTTGGTACAGAAGATTGAAGACAGTAAAAGAAATCCGAGGCAAGGGGAGATGAGGATAGTAAGACT[A/G]TTTGTAAGCCCAGCTCAGAATTTGGAGGATAGATTTGTCAGATTCTCTAAAAAGTCAGTAGAGATGAATATTGAATCCTAGAAATACCCCTGACATATGA
chrA2	156496996	156496996	AG	R	R	R	R	R	A	A	G							98	chrA2.156496996	[T/C]	chrA2	TTATGTCAGCCAGGTCTAAAGGGCACTAATATAATTTACCCTCTAGACAACTCTTTACACACTTACTGTCAGCCTGTTGTGCATATAAAGAAACCTGAGC[A/G]TCCAGAAGGTCGTCACCTTCAAACTCCACATAGCCAGTTACTGGTCATATTCAAAGTGAGGCCACATTCATTTCTCTTCATGCTTTTTCCCCCTGAAGAT
chrA2	156513666	156513666	CG	C	C	S	S	C	S	C								95	chrA2.156513666	[G/C]	chrA2	ATCAAAAGGAGAAAATACATTACATGTGAATGCAGTTCAAGGCATCATTTGCCTGGCCATACAGAGCAAACATGAGGACATCTTAAAAGTCCTGCCATTT[C/G]TCATCTTTACATGGCTGTTAGCGGAAGGAGGCTTTTGAAGAGAGCAAAAGGAAGGCATATGGCTGCCAGTCAGGCAGATACTTTATGGAAGAAGCCAAAT
chrA2	156519696	156519696	AG	A	R	R	R	R	R	A								90	chrA2.156519696	[A/G]	chrA2	AAGTAACTTGGGTAGTTATCTGCAGAACTGATCCTGACAACTACTTCAAAAATTCCAAATGCTAAGTTTGGTTTTATTTAGGGTGATTTTGAGGATTGGT[A/G]AAGACAAGATAAATTTGAAAATCTCCATTAAGTCTATATTTGTCTTTTAATGAAACTCCTCTTAATTTCTTGTATAAATTAGAAGTATTTTCTnnnnnnn
chrA2	156529535	156529535	TC	C	C	Y	C	C	M	C	C			T				93	chrA2.156529535	[A/G]	chrA2	TCAACAATTTTCCAGCTTGTATTTTTTCTATTTATGACTTCTGGTATATTGGTTTTAAATTTTTATGTAATGGGATGTAGCCATTCTGGTTTTCCCTTTC[G/A]CTTTATTCTTAATGGATCTTTTCTCATCTTGAGATATTCACTTACATTTTCTACTTCTTTTATGTCTTTAAACCCATTACTCATCTTAAGTGTCTTTTGG
chrA2	156536098	156536098	TC	C	C	Y	Y	Y	C	C	T							97	chrA2.156536098	[T/C]	chrA2	CTGCCTTTAATATTTTTTTGATTTTTGAACCATCAGAGTTTATTTCCTATTCAAAAACAAACACAGAAAAAGAATTATAGTAAGGCAGTTGACCTTGAAA[G/A]AGGAAAGTAGAGGACACGGGCTGGCGCCAGTATACATTCCTATTTCTGTTATCTCCACATATCTCCCCTGGCATTTTAAAGATGACCAGAATGCTGAGAG
chrA2	156546043	156546043	CG	G	S	G	G	G	G	G	G							85	chrA2.156546043	[C/G]	chrA2	ATCTATATCAGTCTTCCTTACACAATAATCATGACAACTGAACAAYAAAGTTCTTTCACATATGCAAAAAACTGTCATGGGCTGGTTTACACTTTTACAA[C/G]AGTTTTTAAATTAACTGGATAAAGAAATGATGCAGACATTTTAATCCAGTGCTATAGGTAGGCTCACAGATCATCTCATCTGTGGTCAGATCATCTCACT
chrA2	156561888	156561888	AG	A	R	R	R	A	A	A	G							87	chrA2.156561888	[T/C]	chrA2	CCATTATCTTGGTACCCTAATACATTCTCTTCAACTGAnnnnnnnnnTCATTGAAACCTAATTTTTTATTCATGAAATTTTACCATAGCTACTTCTCATT[A/G]TTACCAAAGGGAAGACAAACAGAAAAATACTTTAGAYAAAAATTAAAATGATTAGTTACTATATCTCTCATTAGAAGACTGAATTCTAGATTTCTATTCA
chrA2	156570533	156570533	AG	G	A	R	R	R	R	G								98	chrA2.156570533	[A/G]	chrA2	nnnnnnnACATATAGACATATGTACGGGAATCCGTAAGTAATAAAGCTATGTGTGTATGCAGATRTTCTTTCCTAGTTTCCCTCCCCCAAAACAAAGTAT[A/G]TTCCCACTACTGTGTACATTTCTTGTCTCCTAGTGACAAACCTCTAGTGCAGATGCCAACAAACCATGAACTAGCTGATAAnnGGTGTGTGTGTGGTTTC
chrA2	156575070	156575070	AC	M	A	M	M	A	A	A	A							69	chrA2.156575070	[A/C]	chrA2	TCGTATGTCACACAGACTCCATATTTATTCTGACTTAGCAGCCACCTGGATGTCCAGGGGGATCATTGGGACCACCTGCCAAGCTAATGTAGCCCCAACT[A/C]ATCAAYGGCAGACTGAGGACAAAAGTGGAGATACTCTTCCCTAAATGGATACACTGTCAACGAGCTTGCCAAATCCTTAAAGTGGAGGGAAGTCAATTGT
chrA2	156584574	156584574	TC	T	Y	Y	Y	T	T	T	T							93	chrA2.156584574	[T/C]	chrA2	TCCAAAGCTGGAGTCTTCTCAACAGTTYCTTRAAGTGATGTGTTTGCAATGATCGTTAAAACAATGACCACAAGATGTTAGAGGAAGCAACCTGAAAAAC[G/A]GGCATTGGTAGGGTTTTCCCTGGTTGTGCTTTCTTCTGGGCTCACTCTTCCATAATCGGTAGTGCAGGCCCCGCCCACAGAGGCTCTTTTAGAAACAACG
chrA2	156590175	156590175	AG	R	G	G	G	R	G	A	G							95	chrA2.156590175	[T/C]	chrA2	TACATCACTACACTGATGAATTCCCAAGGAGAAAGGGAATTTTGTGATTATTCTGACCATTAATGGTATTTCAATTCTATAAGGATAGCTTAGACTGGAT[A/G]CGAGCATCCAATTACAATTGCAAAAGTCTTCCGGATCCAAACAGGAATACCTACCAAAAGCCCTTGGGAAGTAGAAAAGGGGACAGGGAATCTTCTGTCC
chrA2	156597448	156597448	AT	T	W	T	T	T	T	T								84	chrA2.156597448	[A/T]	chrA2	AAAGACCTTSGTAGATAAACAGAAAGGAATGGCATATTTCCAAnnnnnnnnnnnnTTCTAAGTAAATTACCTCAATTATTGTTGGTTTCCCCACATTTTC[A/T]GCTGTTGGAGACCCATACAGGACACCATCGCTATATGGTGTCCTTTGGATATATCGAAGCCATCCAGGTCGGTCTGGGTAACCCATTAAATTTGTGTTAA
chrA2	156611706	156611706	AG	R	A	R	G	R	R	A	A							95	chrA2.156611706	[A/G]	chrA2	GTTCTAAGCATGAGCTATATAAATAACGCTGATCTGGTCTGCACYGACACCAACAATGGCTGTGACTCAGTTAACACGTGTTGCGTCCACATGTACCTAC[A/G]CAGTACTCACAAACAGAAAGCCTGAAGTGTATTGCTTTCCTTAAAAACAAATCTTAAAAATMAAATTTAAACATTCTAAGAATCCACAGTACTAAAATCT
chrA2	156616650	156616650	AG	R	G	G	R	R	R	G	G							84	chrA2.156616650	[T/C]	chrA2	GATTGGAATTCACGGTCAAGAACATCTCAAAGAACATTTGATACCTGAGGTAGCATTTAAAACGGCCTTGCTCTATGAACCACTAGAAACAATTCTCTTC[A/G]TACAGTTGATAAGGCATCATTCTCTGTATRTTTTGATAATACAGAACTATAGTGATAGTATTTAAATTGGATGAGAAGACCAGGAAGGGAAAAAAAGCTA
chrA2	156624179	156624179	AG	R	G	G	G	R	G	A	R							97	chrA2.156624179	[A/G]	chrA2	GACGGCAACATAGCAAGGCGGAGAGAGGGCAGGTTATCTGAGTGTGGGAAAACAGATTTTGTTTAGCTCGGGAAAAGACGCAAGGAGACAGGCAGACTAA[A/G]GGTAAAGAAAGGGAGAAAACCTGATGAGACACAATGCAAGAGAAACTAGAATGGGCGAAACCAGCATTTAnnnnnnnnnnAAATACCTCACGAATCAGAA
chrA2	156631007	156631007	TC	Y	T	T	Y	T	T	T								95	chrA2.156631007	[A/G]	chrA2	GAGTGGTCATCTTTACTAAAAATTCTTTTATTTATTTATTTTCTGGGGGTGTCAACTGGTTTTGAGTCCCCTCTGAGATGCTGGGGATTATAGGGTCCCA[G/A]CCATTAAGGATCTTTTACACTAGTGGGGCTGACAGAGATAAATCAAATAATCACACATATAAATGTGCCCTTCGATCTGTGATAAGTGCTACAAACACTA
chrA2	156642277	156642277	CG	C	C	C	C	S	C	C	C							92	chrA2.156642277	[C/G]	chrA2	ATATTTTAATAACATTGCTACAGATTATTTATACATATAGGATAAATAAGAATTCGACCCATTGTACGTGACAGSGTGTCAGGGATCGCAATTAAAGTTA[C/G]CTTTTCTAGGAATAAACAAAAGTGGAACACAATTACTGGGATTTTACTTTTTATCAGAAATAAAATGTTAAGCATCAGATCTATGAATGAATGAAGTGAA
chrA2	156649364	156649364	AG	A	A	R	R	R	R	A								96	chrA2.156649364	[T/C]	chrA2	CCCATGCGCCATATATCCACTCACCACCTAGGAGTGCAGCCCTATCCTGCTCTAAATTACAAACTTTTTGGTGGGACTGTGCTGACAAATTTTGTTTAAA[A/G]ACCAGAAATTGCAAACTGGTGACCTGAAAGTCAAATGAGGTCCTGGATTTGTTCAACCTACGGTGTATACAAAAATAATTTAAAAATTTAGGTGGAAAAT
chrA2	156656214	156656214	TC	C	T	Y	Y	Y	Y	C								98	chrA2.156656214	[A/G]	chrA2	CCAGGTCTTTCCAGCARTGTTCTCTGTTGCCAATCTTGGAACCGCATCTGATGTTCGATGTCTGTGGTGGATGACAACCAGATCAATCCAGGAGCCCAAG[G/A]GGTACCTGCAAACTTAAAAACAAATCCAGACCGCACGACACAGATGTGCCCTCTTTATCCATTGTGCCACCTTGCATGATTGAATCAAACTAATTCTCTG
chrA2	156667695	156667695	AG	R	G	R	R	R	A	R	R						A	80	chrA2.156667695	[A/G]	chrA2	TCTTCTATTTCTAAGAGGTTTCAACTTTATTTAAATCTTATTTACATCAAYCTTGTGTTAGAGTAAGTCTARTAAGGTAGCACAACAGCCTACATTCTAG[A/G]CCAAAATATATTTTAAGACTGTGCTTTACTCATTTCTGTAACTTTGAGTCATCTGAGTACCACCCCAAGTTTCAACAGTACCCGCAGTTCTTAAGATTAA
chrA2	156673914	156673914	TG	G	G	K	G	G	K	G	G							93	chrA2.156673914	[T/G]	chrA2	AAACCTAACCAGATAATAGAATGAGAAGCTGAGGAGAGTAGAGGGAAACCATTCTCTATCTTACCCCACTTCATATAGTGGCTCATTTAACAAGAGCTTG[C/A]TTTCTTTAGGGCATTCTGGTGAGGAATCTCTCCCCTGTAGCAWTCGAAAAATGGAGGTGAARGCCATTGCTTCCTCATGGCCCAACACACTGCATTTGCT
chrA2	156682944	156682944	AC	M	A	M	M	M	M	A					A			95	chrA2.156682944	[T/G]	chrA2	AGTATAGTAGTCATGAACCTTGGCCATTTTCAAGCTTTCTATTCTGTTAAGAACTGCCACCCAGGAAGAAGTGATTTAGGTTCCATAAATGTGGTAGAAA[A/C]AAACCTTAAGGAATGCCTCTTTCCAGGAGATAAAAGGCAACTTTTCTGAAGGGCCTGTAGATAACCAGACAACCTACTGAATTACCTGAGATGGTGAGAT
chrA2	156692296	156692296	AG	A	A	R	R	R	R	A	G	A						94	chrA2.156692296	[A/G]	chrA2	GTAGGTGCGAATGTACAGGTGGGGGAGCGGTGAAAATRGYGTCATCCATCTACTCAGTCTCTATTATCAGAACTCTGCTCTCCCCAATCAGCAATCACAC[A/G]CCTGGTCTTTGTCTTTGGACTCTGTSCATTCCCTGCTTTCACACAGTTCGTGACCAAGCCCCAGRCAGCACCTCCCTCCTGAGTTTTGTCTCTAATGCGG
chrA2	156696185	156696185	AG	R	A	R	R	R	A	R	G			A				98	chrA2.156696185	[T/C]	chrA2	TATTTGATTGATGAATACTTGCTATGGGGAAAGATACCACRCAATAGTTTTGGGGCCACAGTGTTAGAGTTTGGATTTATCTGCAAAATACTCACTGCTG[A/G]CAGGTGAGTGCCATGGGACTTTAGATGCCCGGAGGACATTAGTGATGGTGGGATTGAGRCTTTGTGGCTGTAGTCATGAAGTGATTGTTCCTTCCCTYTC
chrA2	156702027	156702027	TC	Y	C	Y	H	Y	Y	Y	C					C		89	chrA2.156702027	[A/G]	chrA2	GATCTTGAAATATTTAGTCTGCTTTTAACAAGCATAATAAAAGATTGTTCTTTATCTTCAGTGTAATCTGAAAATGTAGCAGAAATTCCATGTATCATCC[G/A]AATAATTTCCTGTCATTTGTGCTGACTTTATTATATGCTTGATGACTTCAAAAAAAGTACATCTTTTCAGAACAGCTAAAATTCAGTTCCTTACAAGTTT
chrA2	156707514	156707514	TG	T	T	K	K	K	K	T	K							97	chrA2.156707514	[A/C]	chrA2	CTCTGAAACCACATGTCCCTTGAGGTTTGAACTTCATGCTCAGGGGTCTCTCCCACCACAGCAGTGAGGTAKGTCCTGCATTGGTGCTCAAAACCATCAG[C/A]TTTATGTGAAGTCCTCTCTAAAACAGTTTTTGTGTCCTGGAAATGAGGATTCCTCTCAGGAACACTTTGGTTATCTGGTCAGCTTTGAAAACTCTTATAT
chrA2	156719941	156719941	TC	C	C	Y	Y	Y	Y	C								91	chrA2.156719941	[T/C]	chrA2	AAAATCTATTTTTGATTGTGAGAAAATCTTTGAGAATCGGAGACATAGTCAGTTTCAAACTGCTTTTGCACCTGAGCAGAATTATAAGTTACTCTGTCCC[G/A]GGGAGGAAGAGAGAATTAGGTTGCTCATTATCAAGGCTCCTGGTAGTCTTGGCCCCACAGGTTCAGGCTGACCCTGGAACTCACAAATTGCCTGCTGGTG
chrA2	156723980	156723980	TC	C	Y	C	C	C	C	C				C				91	chrA2.156723980	[T/C]	chrA2	GRGGGAGAATACAGGAAAAGCACCCCTCCCCAAAAGCAGMTGGAGAGAAMGTGGAAAATTGGAAACAGCCACAGGGACTAAACTAAAAAGGGAGAAAGGA[G/A]AAAGGAGAGGGTTTAAATTCCGTTAAGACTATAAACAAGGRGAGYGCAAAGGCTGCAACKCCACAGCTCGATACCTGATGGTGCTCTGGTGGGAAAGGCG
chrA2	156731327	156731327	TC	Y	C	Y	Y	Y	C	Y	Y							90	chrA2.156731327	[A/G]	chrA2	AGAGCATTCCTAGCAGAGATMACAATATGTAAGAAAGACTAATGATTTCAGGAAATAGAAGGTAGGCTAAGGGGATGGAATAGTAATAAGCAAGGGCCAA[G/A]GTAAGAAACAGATCCTGCAGAGCAGAAGAAGACTGGATTCTACTCAGCAGTAGAATTTAYCATAGAAAGATAATTATAGTTAGGTGATCCATCAATGTAA
chrA2	156736783	156736783	AG	G	G	R	G	R	R	G	G		A					94	chrA2.156736783	[A/G]	chrA2	CCCAAATCAGGCCAGAGTGTGCACTGAATTCTCTGGTCAGGTAAGACCACTAGTTTGCTCTACAGAYAGGGTAAGGCACAGGTTGTGCTCTCTGTTGAAG[A/G]GCGACTATGTATAGGGCTGTTGAATGGGCTATGCAGCTTCCTCTGTATTCTGGTTCTGTTCCTTGGTCAGACAGGCTAAAGGCTGTATTCARTAATGAGT
chrA2	156742036	156742036	AT	W	W	W	W	W	W	T	T							92	chrA2.156742036	[T/A]	chrA2	TTTGTCTTGAATTTTTTAAATCCTCTTTGCATGTACACTGGGATTCTTTCTCCTGTGGTCTCTGGTTCTTGACTTGTAATGGTGGGTTTTTTTAATTAGT[A/T]ACCTAAATGTCATTGTGAATGAGCCTGCTGAAAATGCCAAAGAGCCAGCATTTGTTGGGGACTCTGCTCTCTATGGAGTCATTCCCAACCAATGTCCCTG
chrA2	156750012	156750012	AG	R	G	R	R	R	G	R	G			A		A		93	chrA2.156750012	[A/G]	chrA2	CTACAAATCCAATCTCTTSAAGACCTTCAGTAGARTCTAAATCAAACAGACTTTTATAARGGATTAACTTGTGCTCCCTAGTGCTCAAACACCCGACCTT[A/G]GCAAATGAAACTTGTTGCAAAGCAAGACAAAAATCAAGGTAATTGTTGAAAAATGTGCTTTAAAATTGCTTTCATGGCAATTCTCCAAAACAGAACTTAG
chrA2	156766877	156766877	TC	C	C	Y	Y	C	C	Y	C							97	chrA2.156766877	[A/G]	chrA2	CAGGCATACTTACAAAGCAACATCAAAAAGGGTGCTAATTGGTGAAAAATGTTAAAGCAGGCGAGAGATTGATTAAATTGAGCAGGACTCAAATCAAGGA[G/A]GTTTGGACCAGATGTTAAAGTAGAGGAARACCTTGTAGCRATAGCAGGAGTGAAGAGGTTATTTTCAACTGGAAGAAGAGAGAGAATAGGAGGCAGATAT
chrA2	156775960	156775960	AG	R	A	R	R	R	R	R	A							91	chrA2.156775960	[T/C]	chrA2	AAAATATGAACACGWACTTTAAATAGAAGAAGGATAGCAGCCTGACTTTCCTTTCTGAGAAAAGGAGAGAAAACTTTGCTCCCTAAGGTAAAAATTCCTT[A/G]AGAAGAGAAAGGGAATGAAACTGGACTCTTACCTTTCAGAATGTAAATAGATATCTTTAGGGGAAGATAAGAAAAGCACTTTTGAGTTTACCATCAAGGT
chrA2	156781941	156781941	AG	R	G	R	R	R	R	R	G				G			93	chrA2.156781941	[T/C]	chrA2	ATTATCTCTTTCATTTCGTCATTGTCTTGGRTATTTCCCCTACAGGGTGCTGTAAGGCAAAGCCAGAAGAGCATTAAGGTTGGGTAAAGGTGGATGTTAT[A/G]TGTGGGTTTGAGGTTGAAATGTGACAATATGACAGTAAATGATACTCTTAGTCACCCCTGGGTCCTCTTTTGTTTTAAGATACCAGTGTTSTCTCTCTTA
chrA2	156790475	156790475	TC	Y	C	Y	Y	Y	Y	Y	C							95	chrA2.156790475	[T/C]	chrA2	TGAAAGTTCTGTCACCTTTGCTGATGTCTACTTGAATAGAGCTACTGCATTTCAMTCCGGGGTATTTAAATCTTCTGGCTTCTCAGAAGCTTCATTTAAT[G/A]GGCCCTGATCTGGAAATTGGCCAAGAACTCTTGACAGTAGAGTTGGCCACTACACCAAGAAAACTCATTTCTTGTACTATTAAGAACCAGAGCAAAAAGA
chrA2	156798575	156798575	TC	Y	C	Y	Y	Y	Y	C	C						T	94	chrA2.156798575	[T/C]	chrA2	AATTTATACATTGCCATTGTATGGCAATAGTGGGTTGTGTCATCAGCAACAATGTCACTTTTATTAACATGATTTGCACTGTTACTTCTTTTAAAATCCT[G/A]AGACATAGGTGGATGGTGTGAGTGTAAAAGATTATTCAATAAAAGCCAGTCACTGAGAGATTCAAACAGTTAKATTTGAGACTTGGCTTAATTGTGAATG
chrA2	156809352	156809352	TC	C	C	Y	Y	C	C	C	C							95	chrA2.156809352	[A/G]	chrA2	TGCTAATGTCTAGCGTGTCCCTACAGTTCTTATTCTTGAATCACTATTTAGTGACCACAGTATAGAGGGTTGTCATCTATGTGGGGAAACTTCTGGGACC[G/A]TGAATAGGAGGTATCAGAAGCCATGCTACACCATCTTRTCTGCTAKGTTTTTGGTTGTGGAGTTCTCCTCTTAGCTTAATGTTAAGCTATAACATTATTT
chrA2	156815846	156815846	CG	S	G	S	S	S	S	G						G		97	chrA2.156815846	[G/C]	chrA2	TCTTCCATTACTTTGCCTATTCCATAAAGAAACTGTAGACACCTTAACTTTGTTCTATTCKTTTCTCTCTGTGACCCTCTGTTAACATACAAATTAGCCC[C/G]GGGCCTTCCTGCTTTAAGGAGTGATAGGCAGTCTTCCRGTTTAGCTTAATTTAACCTAGTCTTAACATTTGATTCAGRCTTGATTTAGGCTTAATTTTAT
chrA2	156821612	156821612	AG	R	A	R	R	R	R	A	A		A					93	chrA2.156821612	[A/G]	chrA2	GAAGTGGCTTCGAAAAGTACCTCTCTAGCTTCAGTGCTTGGTGAAGMAACACAGCAGAGCAAGGAAGCCGAGGACTCCACATCTAACCAAGAGACTCCTG[A/G]CAGAATTGACAGAGATCTTCCTGAGGAACCTTGTGCTGCAAATAAGGCGATGCCAGAGTCTGAAATCCTTTCACCACAAAACGAACCTTTAGAAGATGCC
chrA2	156825406	156825406	AG	G	G	R	R	G	G	G								93	chrA2.156825406	[A/G]	chrA2	CCCCCCCCCCCCNNNNNNNNNNCAGGTCAGCGAGTGCTGGTAGATGAAATGTATAGCCCATTAAGGACGCTTCTCAGGCTATTCTGCTCAACTGTTCTTC[A/G]ATATTCTTTCTTAGGTCACTGCAACCTTCTTAAGGAAGTCCTAACCCTTTCTCTGTTTCCGGTAGCCTTTTGTCCTTTGGATAGGTGTTCTTGAAACACA
chrA2	156832542	156832542	AG	R	M	G	G	R	R	A	G							97	chrA2.156832542	[T/C]	chrA2	AGTATAAATTAATGGAATACTGAAGAAAGTGTTGGTTTAAGAAAATGGGTGGACTTTTGGCAGTTGAATTCATTAAGTGCATATACTTTTTATTCCAGGT[A/G]AAATTGATCCCACATTTGTGGGTAAGCTTGTGAATATTATGGGGGGAAGATCTTCCAATGTATTTTAAATTATGATGGTAACACTTGCATAGATGTTAGA
chrA2	156839039	156839039	TC	Y	C	C	C	Y	C	Y	Y							94	chrA2.156839039	[T/C]	chrA2	CAGAGAACCCTACTTCACCTACCAACCCACCAACAAGGCTGTTAAACCTTTATACTTCTTAAAATCGTCCTAAATCTTCTCCTCTTTGGAAGTTTCTACA[G/A]AGCGCTATTTCTCAAACTTCATTCCTCCAAAATGTGGGCCTGACCCATCATACTGCCTCCCCATACTCTCACCAGGTCCCACTTCCTTATCCTYGTGTTT
chrA2	156855178	156855178	TC	C	C	Y	Y	Y	Y	C								97	chrA2.156855178	[T/C]	chrA2	GCAAGCCTATTGCGTTCTCTGGTACCCACAGCAACACTTAAACCTAGTTATTGAAGAAAACTACCTTAATTTAGGCTTAATTATCCAAGTGGGCTATCTC[G/A]AGGGGGTGAGATTACTGCTCAAATCTCCAAGTGCAAACAYAGCCGAAAATATTTACTTCACTCTCACTGATTATTTAAACAATAAGAAAACAATGTTTTT
chrA2	156862387	156862387	AG	A	R	R	R	R	R	A	G							89	chrA2.156862387	[T/C]	chrA2	GCCTCTGCAGTCTGCCCTCTTTAAAAATGCCTGACTCTATGTTTGCGTATTTCAGAAAGGAGTCTATTTAAAGGTTCCCAAAATACGATTTCATACCTAA[A/G]TGGTCAAACCTCAGTTAATTGTCAACTTTTTTTCCCCACCCCTTTTTTTTCCTAGGCTGACCCATTTCCCAAAATTAAAAGCCACTTGTATTTGGGGGGT
chrA2	156867821	156867821	AG	G	G	R	R	R	R	G	G							92	chrA2.156867821	[T/C]	chrA2	AGACCMTTTGGTTCAGTGGTTRTATTAATAAGGATAGTACTCAGATTTCTTGCTGGTTCGGACTCTAGCAGGGAATGGGACACCTAGCCCATTAGTTCAA[A/G]GAGGCTCCTCAGAATTGGGGGCAAATGCTGTGACTCCCAAATAGAACAAGAAAGGGATTTACCTAAAATAAAAGACTACTTACTTTACGGACTTTGAGAC
chrA2	156875152	156875152	AT	A	W	W	W	W	W	A	A							94	chrA2.156875152	[T/A]	chrA2	NNNNNNNNNGCAGCGAATTTCCTCRTAAAAGAGGAATAGATGTTCTTAGTCCATTCTCATTTGTTGCAAATACRTTGTTTCTGCTGGTTTTAAAAATCAA[A/T]GCTTATTTGAGGGAGAAATGGGACTTAGGATATTTTTATTTGTGTATTTGTAATTCTGACATTGTGATAACGTGCTTGACTAAGTGTCTCCAGATTCTAC
chrA2	156879411	156879411	TC	Y	C	Y	C	Y	C	T	C							96	chrA2.156879411	[A/G]	chrA2	AAACTAGGAATTTGAATCTTAACTTTAAATATTAATTTTTAACATCCATATGACACCTGGATAATTTTTTCTGCACACAACCACTATGCTGAGGGGTGCT[G/A]AAAACATTATATTAAACAAGGCAAATTTAATGACAGTCTTAAAAGTGGCCACTTCTACAGAATAGGAATTCATTTAATCCCTACAGCTATCGGTGGTTAC
chrA2	156889420	156889420	AG	R	R	R	R	R	R	A	G							63	chrA2.156889420	[T/C]	chrA2	GGGGTGTACTGGCCTAGCCCTGAGGAAGATTAATCTGGGGATAGGTTGAGAGTGCCTGAAATACTGTAGGCTTTTGATGATCTGAATGWTCAGTGTCACC[A/G]TGTCAAGGGATCAGGTAGCTACAATGTTACCAGCAGGAAGATTGAATCTTGGATAGAGGGACTTGCCCAAAAGTTGTTCCATTCTGAATTTAATACACAC
chrA2	156895552	156895552	AC	C	M	C	M	M	M	C	C							97	chrA2.156895552	[T/G]	chrA2	GTTATTATCAAGGTCATCTCATGGAGGCTTCCCAAATACTCACCGAACCATGTTACCTCTTAATTGTCTACAGAGGAAATATAAAATTCGGTTGTGTCTT[A/C]GGTGGAAGGGTGAGGGTCATCACTCAnnnnnnnTTTTGAATGGTRATTGTGCAGCTGTCTTCCATATCCTRTGGCCAGTCATTTAACATAGGGGAAGCCA
chrA2	156908499	156908499	TC	C	Y	Y	Y	Y	Y	C								88	chrA2.156908499	[A/G]	chrA2	CTAAATCAGGAGTTAWGCAATATTAGAAATATGGGTTCATACCCCAGCACCCAAGGGGGTGGGGGTGGAGAGGCAGAGTGTCAATCACTCCAAGATGTTA[G/A]GATAAGGAAAAGTACATGGATTTGAGTTACAACTATTCTACTTTACACCTAAAGAATGGTTTCCTCTCAACATATATTTTGACCCGTAATTTCCTATTTT
chrA2	156916209	156916209	AG	R	A	R	R	R	R	G	A							94	chrA2.156916209	[T/C]	chrA2	ATTTATGCATTATGTCCTTGTATAGTTTTAGAGTTAAGATTTCCTTTGAGACACATTTGTAGTGACTATTTGGGGCTCAATGAATATTCGTCCAGTGACC[A/G]AATGAACCAAACCCAATAAACCCAGCGAACATCCCCAAAGAAATTGTTGATGATGTGTAACTAGTTGAGTCGCATTACTTTACAGAGTAAGAAGAACATG
chrA2	156926921	156926921	TC	C	C	C	C	C	M	C	T				C			88	chrA2.156926921	[A/G]	chrA2	CTCCCTCCAAGAGTAGnnnnnnnnnGCTCTCATGCTGTGTTAAAATAAATTTCTTTMCMAAACTACCAGTGATTGCCCTGCCATAACTTAGCCAAAAAGC[G/A]AAAAGGAATGCTTTTAAATTTCTTTGGTTTGAAATGATATACGCATCTCTGTTCTATTCATATATTTTTCTGACAGACTACCTGATACTCTTGGCACAAT
chrA2	156931247	156931247	AG	R	G	R	R	R	R	A	G							67	chrA2.156931247	[T/C]	chrA2	TCTTTGAATAGAACTCTCTTTACACTTGGCCTGGATTTCTTTAAGATAACAATAGTGCCTTTCAGAATTTAGCCTTTCTTTAAAGATATTTTTCATATCA[A/G]CATATTCCATCTAAAATACCTCATGGTAAATATGTTAAATTTAAAATGAGAAGCATTCAAACATTAATATCTGAATTAAACACACCAAAATTAATTTTAT
chrA2	156937776	156937776	CG	G	S	G	G	S	G	G	S							96	chrA2.156937776	[G/C]	chrA2	TCTATGGAATTTGTATGTATTACACAGGATATTCTTGATGTAATGAGTATCCTAGAATAAAACTTAYAAGCATATTCGAGAGCATTAAACTTCATAAAAG[C/G]CATTTTCTCCCGAACATGAAAAAAAGATGCnnnnnnnnnnnnCACATCCTTGCCCCACATTCTATTTAGCCAAGTGAACACCTATTCTTTCCCCTACTCC
chrA2	156945213	156945213	AC	A	A	M	A	A	A	M	A		C					93	chrA2.156945213	[A/C]	chrA2	TATTTCAACTTAAGGTTTAAGTTTACCACCTTATCTTGTGCTTTTAACTGTAAAACTTGACACTATTTGATTCTTCAAAGACAGTAGTGCCCATTTACCC[A/C]CCAGGTGATTGTAAAATTGTGTCAGTTATTTAGAATTATGAAATATTCTGATTTGAGAAGTAATAGATATTTGATTTTATAGTGTCAATAGCATTACTAT
chrA2	156951132	156951132	TC	Y	Y	Y	Y	Y	Y	T	T							95	chrA2.156951132	[T/C]	chrA2	TCCCAGAAGTTCACATTCTTCATTCAATCCCAGCATTTCCCAAAGTGTACTCTAAAAAACATTACAGACCCAGGAGACATTAAATGGATATTTCTGTCAA[G/A]TAAGTTTGGAAGACATTTCACGGGATATCTCCTCTCCSAAATCACAAAACGTAGTTTGTGGCAGAACAGGAGGGTCCTTGAAAGACAGGCTAAAGAGGAA
chrA2	156955778	156955778	AG	R	R	R	R	R	R	A	G							95	chrA2.156955778	[A/G]	chrA2	ATACTTTCTAGAGGGAAAAGATGGACGTCTACATGGGTAATAGTTGGCTTGAGTCCCAGGGATTCTCTGTCATGGATTCCAGGTGATGGGGACATCAGCT[A/G]CTGTTGAACTACCAGCTTCTCACTTCCWTCTTCCTACTGCCAGTTCAAAATTGCTGGTTTGTAGATAATCCATCATCTTTGATTAAATTAGACCAGAAAT
chrA2	156968029	156968029	AT	W	A	A	A	W	A	W	A			A				87	chrA2.156968029	[A/T]	chrA2	ACCTCAAGTGGTGAAATATTTGAACTACAAAATTATTTTGTGGGGGCTAATACATCACAAAATATTTTGTCCTCAAAACCGACACCTGATGTATAAAAAT[A/T]CTGTCATGTTCAACCACATATAAATTGCCTTATGTTTATGTTATGTTCTAGGATTAACATATATAGAAAGATGAATTAATAAAATATGAACTTGGGTGCT
chrA2	156975188	156975188	AT	T	T	W	W	W	W	T								94	chrA2.156975188	[T/A]	chrA2	AAGTCTAATGTGAAAAAGAGCAAAAGTGGTTATCTGAGCCRTTGAAACTTCTATCCTGAGTCGTGTCAATGCACTTTCATAGTAGAAAGTCAGTGGATTG[A/T]GACCCTAAGAGGCCTCTAGGGAGTGATTGGGAAAAGTGTCACTGATAGAATATTTCGATGAAAGAGAAAGCAATTCCATTATTGATTCTAAGAAGGTCTC
chrA2	156979600	156979600	CG	C	C	C	C	S	C	C	C			C	G			98	chrA2.156979600	[G/C]	chrA2	GCTCTACTCAAGGAAAAAACAAATAAATAAAACTAAACTAAAAACATAAACCCAGGATTATCAGAATATCTAGTCACTTGTTTGGTTAGAAATTCAGAAA[C/G]ATCACCAAAACCACATGGGGTCACAATTGTAAACTATTCCAAAAAATACACTGGAATCAGAAACTGTTTGAAAGTGCAACTTAGTTCTGATACTGCTTAT
chrA2	156992949	156992949	TG	K	G	G	G	K	G	K	G							97	chrA2.156992949	[A/C]	chrA2	TTATGCTTATTTCTATGTCTTSAAGGGTGAGGAACTGTTACAGAAGRCAGATTCATATTTCAGTACAATTGCAATAAGGGCATTAGATGGCTCCACAGAG[C/A]AGAATGACAATAATTTGCTCAACTTACAGTGGATCAGCTTTACGCTTTTGGCCCTCYTGCATTCTAAACTCTTTTTTCTGAACTGAAATAGCATTTTCAT
chrA2	156999557	156999557	AG	G	G	S	G	R	G	G	G	G			G			95	chrA2.156999557	[A/G]	chrA2	TTGAGAAATGGTACCTGAACTTACAGGAGAGCAGAATGCAGTAAATACATTACAGGGTAATTYATTATTAAGGATCTGAGCAGTCATGGAATAGGAAGGA[A/G]TGAGAACAAGAATCCTTTAAAAAATAGAATCAACRGGAGCTTTTGACTAATTTCAAGTGGGTGTGGGGGTAGGGGAGAGGAAGAGAAAGATATGTTAATG
chrA2	157003546	157003546	TC	C	Y	Y	Y	Y	Y	C	C					C		93	chrA2.157003546	[T/C]	chrA2	GAAWAGGAGGAAGTTGGCTACACCAAAAGGGGTGTGAGGGCTTCTCTTGAGGCTAGCTGGGAAGCCAGGCTTTCCTAGGATACAGAAGTTCCCCAAGTAT[G/A]AAAATTTACAACCCCCATGTGAAGCCCCCAAGGGTGACTGCACCTCTAAAAAAAGGGCTAYGAGGTCTCATGAGAACTAAACACTAAGCCTGAAGGATTT
chrA2	157018767	157018767	CG	G	G	G	S	G	G	G	G				C			96	chrA2.157018767	[C/G]	chrA2	TGGGTCCTCACTTCCCACCRCAGGCAGGCTGGGTTTCCAAGAGRAGAAATTGGGAGGAAGCCCCTTGGCTCCCATTCTCCCTGCTCTCTCTTAGCCCTCT[C/G]CCTTCAGAGATAAGATTCCACTGCCTTCATTCCAAAATCCATACTCTAAAAGTCCAACACTCTCCCATCTACCACATTCAGAGTCCAACCATGACCRCTC
chrA2	157024175	157024175	AT	W	W	W	W	W	A	T	A							96	chrA2.157024175	[T/A]	chrA2	ATTTGCAAAGGTTCTTAGCATATTATACATATTAACTCCATGTCATCTACAATGAAGATTGCTTCTGTTTGACAATATTGCCTTTAAAAGCTTAAAATTT[A/T]GGATGATTTGATTGGACCCTCTTTTGGTTAAGCCTTTCCATCCACATGCCTACATGATTTTTGCAATCGAAGAAAGCAGGTATTTTTSTARTTGAAGAAA
chrA2	157033263	157033263	CG	G	G	G	S	G	G	G	S							97	chrA2.157033263	[G/C]	chrA2	CTCTTCTGGCTTATGATCTAGTGGGTTGTAGGGTCAGTTTACGGTGGCAGTAAATCTAAATTGCTACCCTTTCTTTTTAGCCAATAATTATTTCCCTCAT[C/G]CCCTGTCCAGGCTTCTTTACGTCTCCTTTTTCTTCCGCTCATTTTTAGTTTCTTAGCTTTGTTTCCCACTTAATCACCACAGAGTCTACCCCTGTAAAAA
chrA2	157039641	157039641	AG	R	G	R	G	R	G	A	G				G			98	chrA2.157039641	[A/G]	chrA2	AYCCATAGATTCATTGTTAAATCATTGAGAGCRGGRACCACATGCAACATACTGGTACTAGACTTTTGATAAGCACTCAAACCTGTGCATGAATGGATTG[A/G]TTCCACTTCTAGTGTTCAGTCTTTTTTGGTCAAATTTCCTTATAACTTTAGTTTTTAATGTTTGTTCTGTTATTTTTCCTAAAGGTAATTTCYAGTAGTC
chrA2	157055786	157055786	AG	R	G	R	R	G	G	R	R							86	chrA2.157055786	[T/C]	chrA2	AGATTCTACCAAATCCCRGTAGAAGTAACAAATCCGGTTATTACCAGTTCTGACAAGTTAGTCTGTCTTGCCTTCAAACAATTCATGGACCCATATTTGC[A/G]AAGCATCATTTGTCCCTGGTTAGTACATTTCACAGCTCTGACCAGTGTTCAGTACCATGCTCTAGGCAGTTCTGAAAATGAGTACTTTGTGGTCTCATGC
chrA2	157071780	157071780	TC	Y	C	Y	Y	Y	C	T								94	chrA2.157071780	[A/G]	chrA2	GTATTTAGCAAATGTTTACTGTTGTTTTTACCTGGATAATGTATTAATAGCTAGATAGAGTTGAACACCTTTAAAAGTACTATCTGTGCACCCTGTCCCA[G/A]TTACCTCTTATTTGAATCACACTAGATTTGAAAACAGAGTAGTTTTTTGAGAATTAACCACAGTAAAGATAAAATATCTGCACTAAAGTGTGTTCTGAGA
chrA2	157079191	157079191	TC	Y	Y	Y	Y	Y	T	C								93	chrA2.157079191	[T/C]	chrA2	TACASAGAGCAGGATGCAAAATTATTCCAATATGTATCTACTCTAAGGAATATATGCTGATGGAAAGGCTTTGTTCTGCATTATGTTAGCACAAATCACA[G/A]TGAGCAGATCCAAAGACCTTTCTTCTCCTGGAAAAAAGAAACCTGAAAACACTCAGCATTTTTGAGTACTTTCCTGTGTATGTTTGTGTATGTATGCGTG
chrA2	157086850	157086850	TC	C	C	Y	Y	C	C	C	C							96	chrA2.157086850	[T/C]	chrA2	GTAAGCTCATTTTTTTGAAACTTTAACATTTAGGCTTTGATTGAAGATGAATACTCGATAAAGGGTATTTTTTTTTCTCTTAAAGGTAGCATAAATTCAG[G/A]TTGCTGTGATCAACATGTCTCAGGAAAAATKTTTTCTTCCCTTCTGTCCAGCACCAAGGTTTAACAAGGCAGTTTCTCACATAGTGGAGTTTAGATTTTA
chrA2	157096116	157096116	AC	C	M	C	M	M	A		A							83	chrA2.157096116	[T/G]	chrA2	TAAGAGCTATGATGGGTGGTTAAATTTCAAGGAGTTGATTCACTGAATGGGCACTAAAAACAAGGTGCTGAAATAAAGAAAATGTCTATTTTGGAAGATG[A/C]GATGATGTGTGAGACGTGTTAATGTAACTTGGGTGGTGTAAAAGGAGAGACAGGGAAGCTGGACAGCAATTTCTAATCCTGCATCCAGAGTACTCCCCTA
chrA2	157105712	157105712	TC	Y	Y	Y	Y	Y	T	C	Y							95	chrA2.157105712	[T/C]	chrA2	GGTGGTAATCCTACAACAGCARCATATACTAAAGCTTCTCCAAGTCTGCATCTTATAACCTGATATTTGCTAAGTTCTGGTCTCAGAAATACAATACCCT[G/A]CAAGACCCTGCTACTGTGTCACATGAATCTTTGATAAGCAAATTGGCCATTTCTGAAGCAAAGCTTTTCTTTTCCCTAAACCTGCCCCTCTTCTTATATT
chrA2	157111069	157111069	TC	Y	Y	C	C	Y	C	C	C				C			94	chrA2.157111069	[T/C]	chrA2	CTAAACATTTGATGGTTTTACAAAATAAAATTATACTGCTAAGGAAATAAGTAGTTCCTTTAAATTCCCACCACTAAGTGGATAAGTCACCCATTACTGA[G/A]AGCAGGGAAGAAGGAAGAGAAGATCAAAAGATTCACGGAGCTGGAAAGGACCTTAATTAAGCCTTACAAAGGTTTAGTAGATGAATTCTTCTAAGGTTTA
chrA2	157117731	157117731	TG	G	G	G	G	K	G	G				T				97	chrA2.157117731	[T/G]	chrA2	TTTGGAAAAAATGGGTATGAAGCAAGAAAGTGTCTATAACCAGGAATGGGAGACAGCAATCTAATTAATCTTTAATCTTATACATATGACCTGGGTAAAC[C/A]TGCATCTGCAAATAAAGCAGGGACACYTTATTCCATTCTTCTGAAGTTTAGACACCCTGGCCACTAACTTAACCTTTGGTGCCATGTGGTAAAGTAGTAG
chrA2	157125870	157125870	CG	S	C	S	S	S	C	G	C							90	chrA2.157125870	[C/G]	chrA2	ATAAAAGAATATGGCATAGTTTCATTCTAATAGCACTCAAGTATAGGCRAAAACAGCTCTCATTCCTTCCTTTGTGGAGCCTAGCCTGGCATAGATAAGA[C/G]AGACTTCAATCAAATAATTACAAAGATAATTCTAAAAATTTTGATTCTGGTGCTGAAACCACACTTATAAAGTACTGTGCAAATATCACTTATTGTCTCA
chrA2	157131463	157131463	AT	T		T	T	W	T	T	T						A	89	chrA2.157131463	[T/A]	chrA2	AATGTAATTCGGATGCTAGAACCTTTAACAATATTTAATCTTTGAGGAAATCTCAGAGGGAACCGGCCACATACGTGCAAATATGTAAATATGTATTTTT[A/T]AAATACTGTGCTCTTTTCACGGAGGGAGTATGGTGGCACTTGCCCCCTCGGGGTAGGTGTTCTCGCTGGCAGGTTTGTCTACSTATCTAACAGTGGAAAT
chrA2	157136112	157136112	TG	K	T	T	K	T	T	T	T						T	96	chrA2.157136112	[A/C]	chrA2	CCAAGTACTAAGCAAAACCATCCTATTCCTTAGTAGTCCCAAGCACATAACTCACCCGTACTTGCAGACCTTGAACTTCCACAAGATGAGCTTTTTCCAA[C/A]TCTTCTATTTTCTTTCTTTCTGCTTCCTGTCTTTTGATGAAATCAAGTTCTCTTAAGAAGAAAACAAAAGATCTGATTGCATCAGATACCCAATAAATGA
chrA2	157140478	157140478	AG	R	A	R	R	R	A	R								94	chrA2.157140478	[A/G]	chrA2	GTAGTTCAAGWATCCCTGTGAATTTTGGGTATTACTACCAAATGCTTCTTCTTTCTCATACACACTTACTCAACCATTGGGCCACTAGAGAACACTGAAT[A/G]TTATTTTCCCTAAAGTGTAAACATGGAAGATTATATAAAGCGTTTTATTCATAGTTCTTTAGTTACTTACCATTCCGTAGCTCTAATAAGAACTGTGCCA
chrA2	157147616	157147616	TC	T	T	T	T	Y	T	C	C							96	chrA2.157147616	[T/C]	chrA2	CGGCTGGACGTTGTTCACAGCCATACAYGCAAGATAATCTTCTGGTCCTAATTCCAGAAATCTCTGTTCATTGTTTCGTTTTAATTTTAAAGATGCTGTG[G/A]CACCCTGATTGAGCACGTCTCCCTCTTGGCTGGTAGATGGCTTAAGTGAAATCTGTGSCCYSCCCTGAACAAACCACAGGAGCCCACCAGCATGCACTGT
chrA2	157155411	157155411	TG	G	G	G	K	G	G	K	G	G			G			85	chrA2.157155411	[A/C]	chrA2	TCTCTTGTGATATTTGCTTGACTGTGGCTTGATGGTGGCAAGGAGATTCTTCTGTATCGTGATCAGATTTTGAAGGAGAGGAGAGTGAAGTGTCTCCCCA[C/A]GTAGAGGAGGAAGGCTCCTGTTCTGGGTGCAGCGGTCCTCCTTGAAATTCAGTTATGTGGTCAGACGAGAAGGGCACACTGCCTGCCACTGGAGTGAGGG
chrA2	157164269	157164269	AG	R	G	G	G	R	G	G	R							84	chrA2.157164269	[T/C]	chrA2	AGAAGTTGAGAAGAATTTGATGTCGTTYGTCAGACATTTTCAGTAAAAACTTGTTACAGTAAAAATGGCATTAGAAAAACATTTCTGAATATGATTGGTT[A/G]CTTACCAGTGAGCAGTCACTAAAGAGTGAATCTTAAATCATTTGCACAAAAGTTAGGAATAAGACATGARTGCCARCCATCATCACGATTTTCAAGTCTG
chrA2	157172718	157172718	AG	A	M	R	R	A	A	A								88	chrA2.157172718	[A/G]	chrA2	TACTATGTTTAAGGAGGAATAAATGCCACCCATGGAATCTAGCTCTTACATTTGACATTGAACGCCATTCTCAAAGCCTCTCCTCTGATTGGTTTTTGGC[A/G]TCATTTTGAGTATTCCCATCCCCCAGCAGCTGCTGCCCTTGAGAGCCAGCATAACTCAAAGAGGCAAAGATCATTCAGCTTCAAACACTGAGGAAATTTT
chrA2	157182430	157182430	AG	R	G	G	R	R	G	A	R							92	chrA2.157182430	[T/C]	chrA2	GGAGCTCTGTGGAAGAAGCTCCCAGTTGAGTTGCTGAATGGGACGATGGGAAGCCCTGTGAGCAATTACGTGTATCTKAGAACAAGGCTAGACATGTGGG[A/G]AAATGACAAGGGAGGGAGATGGCACTCCTTTGTGGAAGTGAATTTGCAGTCATCTTAAAAGTATGAACTGTGGGAAATCACGGTGCCGGAATCCAAGCAT
chrA2	157186603	157186603	AG	A	A	A	R	R	A	A	R							98	chrA2.157186603	[T/C]	chrA2	TCTCCAAGTGCCCTTCAGAAGGAGCTGGCTTTAAAACTTCAGTCTCCTTGGTGGATGTTAGAACTTTACAGAATTACTTGATCTGATTTGAGTAAATGGA[A/G]GTCTGCAACCCTTCCTCTGATTGCCCCTAACTTTCTCTAATTAACCTCCATAACTACCTGCTTAAAGTCTATATTATGCTTATACTTTTTATGTTCTGCC
chrA2	157191953	157191953	AG	A	A	A	A	R	A	A	R					A		97	chrA2.157191953	[T/C]	chrA2	TCACATGTTGTTTGGTCTCCTTTTATCTGTGTTTGCTTTTCTTTCTCAAACAGAAATGTGTGATTAATGTTACTTGAATTTAACTCTTTTCTTGAGGTCA[A/G]CAGCTCACAGGGTTTTGACAGGGTTTGGGGCTGTGTYTCTGTTGACAATATCAAATAGTAATGTGTTGTGTTAAATGCTCTCCTGCTTAAGTGTTCTACT
chrA2	157197888	157197888	TC	Y	C	Y	Y	Y	C	Y	C							96	chrA2.157197888	[A/G]	chrA2	GTCACAGTCAGGCCRAAGACTAGCCAGAATGTTCCCCAGGAGAGGAAACCTGAAAACGTTGGTTTCCTTAAAAATCAATTTCCTGTTCAATTTGTTGGGG[G/A]AAAAAGGAACTACGTTATGTGTGTCAGTGTTGCTGAAGTACTGAACATGCAGCAGTAGCAAAGTAAACAATGGATCCCAATATCCCATGGCTGTGCTAAT
chrA2	157204261	157204261	AG	A	A	R	R	A	A	A	A						A	97	chrA2.157204261	[A/G]	chrA2	GCCAGGAGAGGACTGTGACAAGTGCATTAAAGGGCTGGCCTCACACAGCATGGGGCAAGCTCAGAGTCAGCCCATCCCACAGGATGGGGTTCTTTGCTGC[A/G]ATGTTACTTCGAAAACCTTAAAAGTTCTGGAGATTTGAACATAGCAAATGAAGGACATTAATTTCTCTCTCTTTCTCTCGTACACACACGAACCATAATT
chrA2	157208651	157208651	AG	A	A	R	R	A	A	A	A							97	chrA2.157208651	[T/C]	chrA2	CAGAGTCAAACTCTTTTTTATATCTCATCATTTGGATCATCTATCCATGTTCCTCCTYATATTTGCACATATAATTGAGATTTATGTTTTCAACCGAGAA[A/G]CAGCAGGGAATAGGTTGCTGATCAGATTCATTTTTCAAACCAACCTCTGATGCGGGAGGATTCTCCGGGTCATAGAAGAAGATTCTCATGCCATTAGGAT
chrA2	157228700	157228700	AT	A	A	W	W	A	A	W	A							94	chrA2.157228700	[A/T]	chrA2	AATTGAAGTTGGAGAGAAATGGAGTTACTGGATGAAGGCCAATCCACTAATTAGTAGTTGAGTAGGTACTGTATGGCTCAAATCTTCTGCATCCCTGGGA[A/T]GGGTGAAAATTCAAAGAACAGCTTCTGGTGGGACAGKTCATTCATACATTCATTCAACAAATATATTGTGGAAAGAGAATGAGAATAYTGAGTGTCTGGC
chrA2	157239512	157239512	TC	T	T		Y	Y	T	T	T							98	chrA2.157239512	[A/G]	chrA2	TTGCAGGCCAGGCCTTCCCCATCTAGTCTTCCATCYCTGGAGCTCTAGCACCCCGCCTGGTGTCTCTCCACTCTGGAGGTGGTTTGGGATAAACTGTGGC[G/A]CTTTAACAAAGCTGTTAGGTCAGACCCTTTCCAAAGGTGGAATTGGTAGCCAGTGCCGTTGTGGTAGGAACATGTCATGCTTTTTTCTGAATGAAAGGAT
chrA2	157261432	157261432	AG	A	A	R	R	R	A	G	A							73	chrA2.157261432	[T/C]	chrA2	CCTTGTTGGCAGTAAAGTGTGAAATTCCAGTGTCCTTAGAACTCCAATAACACCATTCTGCCCKTAGCAGCTTTAGCAACTATAGGTGAAAAATATGAAA[A/G]CAAAAACACTGGACTTTGAATACTAGATTCACGGTCACTTTCTGAAATATTGTAGTAGCAGAAATAACATTTGTGAAATSAAGATAATTYCTGTGGGTTT
chrA2	157266452	157266452	AG	A	A	R	R	A	A	R	A	G						96	chrA2.157266452	[T/C]	chrA2	GTGATTGTTTTGAATGCTAATGGACTTCTCTAGAATCCATTCATGCACAGTTTATTATCCGAAGATCTTGAGTTTACATTCTACCCACAGACAATCTTCC[A/G]ATTCGCTGCAGAAGCCACTATTTTTTCCGTGGTGGAAGTCGCTAACAGTCCACATAATGCTCCATCTGCACTTCATTTTGGTTTTACTTCTTAATGAAAT
chrA2	157273831	157273831	AG	G	G	R	A	G	G	A	G			A				85	chrA2.157273831	[A/G]	chrA2	AGGACATTGCTTAATAGGTGTTTATTGAATTAACCAAAAGAGAAAGTTTAAAGCAGTTGAAGATCACAGCCTTAAGGCCCCATCTCATGGTTCAGAGGCA[A/G]GCTGATTATATCACTTCAGATACAGATATCACTACAAATAAAGACATTTTACAAAGGGACAGATGCCCCKTTCTGCCCTAAGGTAGCCAGTGAGGGCTGT
chrA2	157278472	157278472	TC	C	C	C	C	C	C	Y	C							98	chrA2.157278472	[A/G]	chrA2	CATGACCTCTTATATTAGCTCCCATGCCTGACCTAGGAATGTGCTCCTTGAAAGGAGGAAACATGACTATTTTGGAAGAACCATCAGTGCGTTTGTGCTT[G/A]CCCTTCTGAAATTTAGTAGCAAGGGCCCTTAACAAGATCTGTTTCAGAAGGAGCTGGTGGGAGGGAAGAGGGGTAAATAAGAAAATTGAAACAATGTCTT
chrA2	157284865	157284865	AC	C	C	M	M	C	C	M	C		C					96	chrA2.157284865	[T/G]	chrA2	GAATTCAAGAAAAAACTGGCACATCAATTCTAGACATCACCGACCCTGAGAATGTTCACCTGTTTTCATAGTGAAATATGAACTGCTGTGAACAAGACTG[A/C]GGGTGGGAATCTGTTTTCTCAAAACACTGTTTTCTGACTTGACAGAAGTTCTAGGTAAGATGAGCACTGGAGTTTGAAACAGCCTGGTCCCATYGTCCCA
chrA2	157300282	157300282	TC	Y	Y	Y	T	Y	C	Y		T						95	chrA2.157300282	[T/C]	chrA2	GTTGCCATGCTCAGCATCTAATATGCTACCTGACATGCATGGGGTACTTGAATATTTACTGAATGCTTGTGCTGGAGAATGAGGGCAGTATAGAATTTCA[G/A]TGCCAACTCAACTCACATACACATGTTGCCTGTTGGAAAAAATAAAATGCCTGCCCCTCCAGGTGATTTTCACTATTTTCAGTGGTGAATGACATTGCAA
chrA2	157305574	157305574	AC	C	C	M	M	C	C	C	C							98	chrA2.157305574	[T/G]	chrA2	TGTGAAGAATTACCAGCTGATTGCACAGTATTCCCACCCCTCCTCGTCTACTTCCCCCACCTACACTCCACCTGCCTGACAACATAGTGTATCTCAGCAA[A/C]AGTGACACCTGGGGGAGTAAGGGGCCCCAGGACACCCTCCCCCRAGTCTTCCCTACATACTCGTTAGCCTATGCACAGCTACCATTAAAACTCCACTGAT
chrA2	157313374	157313374	AG	G	R	R	R	R	G	R	G							90	chrA2.157313374	[A/G]	chrA2	AAGAAGGGCTATCCTGAAGGAGTGCTGTAACGTCTAGAGTTGTATGAATAAGATAATTATTTTTAAGATGATTAATTTTAAGAGTCCAAGCTGAGGAAAA[A/G]TTTAATGGTGTTTTCATAAGGATTTRGGAGGTGAGAGAGAAAGAAAGGAATGCTCCCCAAGYTGAGGGGTCAATACGTGTGACACAAGAATGCATGCAAG
chrA2	157317994	157317994	TC	C	C	C	C	C	C	Y				C				97	chrA2.157317994	[T/C]	chrA2	GATTAACTCCTCTAAGnnnGTTTTTTTTTTnNnTTTTAAnnnnnnAMYTTTGATTTGCTCAGTTTGAATCTCATCCTGGATTCACAACTTAACTAGGCTG[G/A]TGAATGTCTATCCGGCAAAGCAATGAAAAATTAAACAGCACCCACCACTAAACTGTGCATTTCCTCCTCTCTTTAGCTACTCAATAATCGTCnnnnCTCA
chrA2	157321810	157321810	AG	G	G	G	R	R	G	G	G		G					91	chrA2.157321810	[T/C]	chrA2	AATTCTTAATCAATCTAAAATATGTGTTGTCAAGCAGGAAGAAAATAATAATGGTGTGGAACCCAATTTCTACCTTCATTTATTATTGAAAAAGCTGACA[A/G]TGTGCATAAATCTTCATTGTGGAATCCGTCTATTAGTCTTTTCAATTGTGAAAATTCTTATTGGAATTCATTGGGTACTACCAGTACTGCACGGAATGGG
chrB3	141292628	141292628	TC	C	T	C	C	C	Y	Y	C					C		95	chrB3.141292628	[A/G]	chrB3	CCATGTTTGTAAGGACACTGATGTAGCCTGGTCATTATGTCAAAGAATTTGGAAATTTCTTGATGGTTAATAAAGCCATCTTAGGGCTTTTGTGTAGCAA[G/A]AAGGATGTGTAAATATTGTTCTGCCACACACCCAACCCCCATTTTTATCATTTGCCTTACTTCCTATCATGAGATGARGTGATATTTTGTCCAGAAGCCT
chrB3	141292880	141292880	AG	R	G	A	A	A	R	R	A				A	A		95	chrB3.141292880	[A/G]	chrB3	TAAACCAGAGTTGAAGAATGAGCTACTGACTCTTTCCTCCAAGTTCAACTCCTCTCTGGTCCTTSTGTTTTTGGTGCATGCCTTGAAAATGCAGCTCTAA[A/G]CTGTATCATTTCCTAGTGTTTTATCCAAGTGATGGATAAACTCTGGCTGGGGCCTCCTTTGTGTTCTTTTGAGAATGTTTCTCTCTTAAGAGAGCTATTT
chrB3	141293750	141293750	TC	C	C	C	C	C	Y	Y	C		C				C	94	chrB3.141293750	[T/C]	chrB3	GTATGACAAGGGTGGTGGTAGCTGTCGTGGCATTTGAGGGTCACTCAGAATCTCTAAAACAAGTTGAATGACTTCCCTGACTGCTGTTTTCATCTGTGAC[G/A]CTGTCTTTGGGTGTGGCCATTTCCAGAGCCACACTRGAGGAAGTTTTGTGTGAGGTGGCACCATGGTATTTCACAATGCCGACTTACCTTATTTCAAGGC
chrB3	141294042	141294042	TG	G	T	G	K	G	K	K	G						G	81	chrB3.141294042	[T/G]	chrB3	TTGTTAATTGTATTCCAAGAAATTGACAAGGACAAGTGATTTTTCTTTTTTTTTCTTTTTTTTGCATATGGTTTATGTATTCTTCTCCTGTATTGTTTCT[C/A]TTGATTTGATTAGTGACCAAGTTCATAGCTGATGTTATTATGTTTGCTTTTTATGATTTATATAATAGATACCATGAGAAGGAGCAAACCAGGAACCCAT
chrB3	141301918	141301918	AG	A	G	A	A	A	R	A				A		A		96	chrB3.141301918	[A/G]	chrB3	TCATTTTATATCTATGAAGTAACAAAAATAATGCATATGGTGACAGAGTATCATATAGATGCCCCATCATATAGATGAGGGAAAGTGGATTCAGAAGGTC[A/G]TAGAATCAAAGCTGATGTTAGGATATTTTCCCCAACACTGAACCTCACTTTTTTCTTACATAACTGTTTTGTGGGTCCTGGTCATACTCTGAAAATTGAA
chrB3	141303786	141303786	TC	T	C	Y	T	T	Y	T	T							84	chrB3.141303786	[A/G]	chrB3	TTAATGTTTGCCTGTGGTTTCCTATGAGCTATAGAGTAAGAGTAGAGGAAAAGCTGACTTTTTGACCATTTTTCTTTGTTTCTTTTGGTCTATTGCATTG[G/A]GTCAAAGATTTAGGGAGAATGAYGACATTGAGTCAAGTTTTAGGAAAAGAGGGTGAGTTTCAACGTATTCATTCTGACAGCTTCTTGTCCTGAAAGAATT
chrB3	141304125	141304125	AC	C	A	M	M	C	C	C	C							93	chrB3.141304125	[T/G]	chrB3	TTCATGCCATTCCAGAGGCAATAGTGCAGTTTGTTCCCACTGAGAGCAAAGKATGCCACACCTCCTCTCAAGAATTGGTAGACACTAATGCACAGAGAAA[A/C]TAAGCTAGATGTCCCAATCTCAGTGGAGATGGTGAAACTAGTAGAATTACTATAGCATAAAAAAATCCACATTTGATATGGGGATAAAATACCTGCAATG
chrB3	141304306	141304306	AG	R	A	A	A	A	A	R	A							92	chrB3.141304306	[A/G]	chrB3	GGGATAAAATACCTGCAATGAGGATGACCATACAATGAGCTATGTTACCCAGGGAGGTTATGAAAATGCTATCAGTGGACTTGTTTTCAAGGTAGGGAGG[A/G]AGGCTAATAAGGCAATCTCTCAAAACTTTTTTTTAAGCCTATGGTACTATTAAAATAATAGTTTAAAGTAAGTTAATATGTAACACATACCTAAAACCAT
chrB3	141304802	141304802	AT	T	T	T	T	T	W	W	T				T			77	chrB3.141304802	[T/A]	chrB3	CCAATTTGCTGAGTGAGCTGGTATTATTTAACATTTATCAAGAAAAAAATAGAAATATTTGTGCTGAGGAGTTTAGCGTCTTAGATTTGTGTATCATTTA[A/T]TTCATTGCTGATAGAAAAATCATAAAGTGTATTGTTTTTATTTTGGGAAAGCAGATTTTGAATCTTTAAATCATGATAGAAGATTCTCCTGAGAAAACAC
chrB3	141309969	141309969	TC	Y	T	Y	Y	C	C	Y				T				89	chrB3.141309969	[T/C]	chrB3	TTTTTAAGCTTTTTATGGACATAAGTAAATCTCRAATTTTTAGATTGTGATAGAAATCCTTTCCTGCTAACTTGAGTACCATCCTTACATCACTTGGCTT[G/A]GTCTCCCATTCACGTTGGCCTTTCTACCTCTAACACTTTAGATTGTCCTTTTTnnnnnCCCATCATTATTGCAGTATAAGCACATCTAATTTGTTAGTAA
chrB3	141310207	141310207	AG	R	G	R	R	A	R	R				G				74	chrB3.141310207	[A/G]	chrB3	CTCTGAGCAAGTACTACATCTTTGCTATTCCTAAAGCTAGTGCTCTTAATGGGAACTTGGCTTCTGAGTTGCCCTCTCAATTTGGGGGTTAACTTAGTCT[A/G]TTCCTATTGTAGAAAAAGTTAAATAAACTCCACAAGGCAGATTAAACATATTCTTTAGACACTAAATCACCACTTTACTTCTGTGACTCACCTTCATTAA
chrB3	141312426	141312426	AT	W	A	W	W	T	T	W								94	chrB3.141312426	[A/T]	chrB3	TATTTGTTTATACATGCATTATCTTTGCAAGATGAGCAGAAACGAATTGCTGGCTGAAGGTATTCGAAATGAAAGCCAGCTATTAAGCTTTGCCCTCACT[A/T]GGTAATGGGAGGAAACTGTAATGGACTATCTATTGGGGTTGTGAGGATTATTTAGATCTGAAAGCAGAGTTGTGATTTTTTTGACCCTAATGCAAATAAA
chrB3	141314195	141314195	AC	A	C	M	A	A	M	M								82	chrB3.141314195	[T/G]	chrB3	ACTGTGAAGGCTGCACCCTCTGGCCACACATTCCCATCCCTCCCTTATTTTTCCTCACATACTTCATAATTGTTTGTCCTATATTAACTGTAGAAAGAAG[A/C]TGGTCATGAAGATTTATGCACACATTCATCAAACACACAGGATCTGAGGAACAGGGTAAAGCAAAGACATGGAGATGGCATAGTTGAAGAAATAAGTACA
chrB3	141327936	141327936	TG	T	T	T	T	K	T	T	T				T			85	chrB3.141327936	[A/C]	chrB3	TGCAATATTCATCCCAGTAGTAAATAAAAATAATAAAATAGAGATATCCAAGAGTAAAGACTTCCCTCCAAGTGGATAACCAACACACTCATAATCAAAA[C/A]CTTTTGATATTTGATAAAAATTGGCACACAGATTTACGATCCACATTTCCCTTTAAAATTTTGCCCATTCTCTCCGGGAAATGTCACATTTTGTTGACAA
chrB3	141338113	141338113	TC	Y	C	Y	T	T	Y	Y	T							90	chrB3.141338113	[T/C]	chrB3	TGGGCACACTAACATTCAGTAATGCTGAATGCACRTGTGGTAATGGGTAATGCACRTGTGAAGTGAATGCTGATGAATTATGGTTGTAGACCAACCAGCT[G/A]GGTAGAGCATCCAGAAGTGGTTCATTTGGAGCAGTTGTTCAGCAGTTATGAGATGAATCCTAAGTCACCCATAGCATCCGCAAATGGTACCTACAACCTC
chrB3	141339292	141339292	AG	R	G	R	R	A	R	A	A							92	chrB3.141339292	[A/G]	chrB3	AATAAAGAAGGGACAAGTACCAGATAAGGCAATAAAATAATCAGGGAAAAAAGAATAAAGTTGGAACCCTAGGTTGATGAAGTGGCTGAAATGTGAGAAG[A/G]GTTTTAACAAGGCTACTTTTCTAGTGTATGAGGTTAATTCTAAATATCTAACAGGTTAGCAATTTCAGACAATTTGACAACCTGTGTRTAATTGAACTGG
chrB3	141339573	141339573	TC	C	T	Y	Y	C	C	C	C				C			80	chrB3.141339573	[T/C]	chrB3	CTAGTTTTAATTGAGGGGGTGTATCAAAAGATGATGTCAACAGAAGAGACACAAACTTGTTTTAGTTCATTCTTTACCACCATATCCAATAATACATTTT[G/A]TCCAAATTGTACATTCTAAGGTACTTCCAGGAAAGAGGTTTTAGGTTACATTATCTGTTGGGCTCATAGGTGTCTCCTTCTAGAGAGGACCAATTGCCAA
chrB3	141339773	141339773	AC	C	A	M	M	C	M	M					C			80	chrB3.141339773	[A/C]	chrB3	GGGTCTCTCTGCCCAAGTAATGATATGCCTTCTTCCTTTCCTTGGACAAATTTTACCTGAGCAATAGCATTTGGTTTTGATAAAGATACCCTTCAATGCC[A/C]TAAGAAAGACAATCACTGTATTTACTACGTGTCTCAACCTGATATGTGGTTCTGGAATGCCACTCATTGAAGATGCCMAGGAGATGAACAACTTYACCTA
chrB3	141340639	141340639	TC	C	T	Y	Y	C	C	C	C							95	chrB3.141340639	[A/G]	chrB3	TGTTGAGGCTTTKGGGGAAACTTGAACTCTGACCTTAAGAGTTCCATCGGGTGTGAAGAAGAAAGAGAGCGATGTTGTTACATCCTGCTGGTGCCTTATG[G/A]AAACTCTGGTTTCAAGGCTCTACTTYTCAGGGTTTGAAGCCTGCCCATCACATCATCTGCACAGGACACGAAGCCAGCCTGACTTCTCATGCCAGCCACA
chrB3	141340977	141340977	AG	G	A	R	G	G	G	G	G							95	chrB3.141340977	[A/G]	chrB3	ATCACTGGATAATCACCAAAAGTCATTGGCTTGGTCACAAAGGAGCTATGACATCGTGGAGGGTAGCGTTCAGGGAAAGAAAAGCCCAACAAAAACTGCT[A/G]AGATGGTAAGTTTATGTTGGTGGAAGAGGAAAACCTGAATTATTTAYTCTGTAGAATTTTCACTACATATTATCGATTGACCATACCTCTTTGGGTCACT
chrB3	141341569	141341569	CG	G	G	G	G	G	S	S								93	chrB3.141341569	[C/G]	chrB3	ACAAATTGAAAAAGTAACTAACTTATATACAAAGGTCTCTCTCTCCAACACTTGTGTGTACGTATGCGTGCTTATCACTTTTCCCAAATCAAATCCAATT[C/G]CTTACACACTCAACATTTATCCTGACAATCTCTTCAAGATTCAGAAGTAGTTGGTGCACAGAGGAAGTCATAAAATGTAACTACATCACATTTCTTAACT
chrB3	141341988	141341988	TC	T	C	Y	Y	T	T	T	T							64	chrB3.141341988	[A/G]	chrB3	AGGAAAGAATAGCCACTGAAATCAGAGAAGACAAGAATAGCCATTGGGAATTAGAGAAGAATGACAAGAATGTTGAATAATAAAAATCAGTTTACCTGTG[G/A]TTTCTAAAGAAGGAGGAGAAAGTATAAATGTGTCAAAGATAGCAGAAGGATCAAAGGAGAGAAAGAACGAACAAAAATATAAATAGGTAATKTGGAAGTC
chrB3	141342594	141342594	AG	R	G	G	G	G	R	R	G		G					70	chrB3.141342594	[A/G]	chrB3	AGCTAGAGTTGAGGGGACTTATCGGAACTGTTGGCCAGGTGAGAACTGGTGCAGGCATGGCCTCATGCAGCATCAGTGAGGATGGAAAAAGGGAGATGGA[A/G]GACAGGTGCAAAGGCAGTGGAGAAGAGTCAGGATAGAAAAGGGAAAATCTACAAGATTTGATCCTGATTCCATATAAAAAGGAGnnnnnnnnnnnnTGGA
chrB3	141342870	141342870	TC	Y	T	T	T	T	Y	Y	T		T					95	chrB3.141342870	[T/C]	chrB3	CCCTGACTGCCTCATCTATTTTCCTATTATAATCGTATGATTGAGCTCTCTTATACTTATGAATATCAAATTATCAAATTATATTCCAATTTAAAGCATA[G/A]ACTCCGGACCCATCTAGCCACCACTCCCTGGATTTTCCTGAGTRTCTCAATTTCACTGTTTCTCCCAAGTCACCGTTTCTCCCACCAACATCCACTTCTC
chrB3	141343189	141343189	TC	Y	T	Y	C	C	Y	Y	C							81	chrB3.141343189	[T/C]	chrB3	TAAAAATCAGGGGCTGTGTAAAAGAGTTATGGTAGGAAAGTCTGGAGAAAATAGACCTGATTCAGATTTGGAGAGCCTTCTTAAAGAGTTTAGAAGAGAG[G/A]CTGAGTCATTGATACAGATTTTGGAGTTACTTGCAAGGTTGTTGGCAACCTTGTAGCAAGAAAGAAAACAGGGAATATGACTGCCAGTGCAGGTAGGTTT
chrB3	141345683	141345683	TC	T	T	T	T	T	Y	T	T							94	chrB3.141345683	[A/G]	chrB3	AGACTCCAGATGGGACAGAGCCCACTTACATGGGCTTTCCTAGTTCTCATGTAGGGACAGAAGCACCAAAGTAGTCATGAAACATCTGGCAAGCACAAGT[G/A]TTACATATTGCAGTGGGGATATGAAAGAAYATGTTTTTTGTTTTTTGTTTTTTGTTTTTTTTGCTTTGTATTCTCCACCTTAAAAGTCCAGTTTTATTTA
chrB3	141346097	141346097	CG	G	C	G	S	G	S	G	G							88	chrB3.141346097	[C/G]	chrB3	ACTTGAATAATATTACAACTGGCCTCCACACATAATAATCCCTGCAAGAGAGAATGCAGAGCTGAGGAGGGAGGAAGTGGGTCCTTCCCTGATCCCATTA[C/G]TAACAGGGAAGAAATGCAAAGGCTTTGRAWTCATTGGTTATTTAAATGGAATGAGTTACTCTGGTGTATTTCTGCCATGTTTTGCCCGTGCCTAAATTGA
chrB3	141346277	141346277	AG	A	A	A	A	A	R	A	A							88	chrB3.141346277	[A/G]	chrB3	TTTTGCCCGTGCCTAAATTGATGTAAGGAGAGGAAAGAAAYGGAGATTnnnnnnnnnATTTACAAAACCAAGAGGAAAAAAAAGTGTAGAAGGGGACAAT[A/G]GATAAAATCAGGGTAACCTTAATTGGGAATGTGAGGGGCTATGGCAAGGAAGGAAGAGCAAAATATGAGTAACYAAGCACAAACATACAACTTTCACATA
chrB3	141346760	141346760	TC	Y	C	Y	T	T	Y	Y	T				T			95	chrB3.141346760	[A/G]	chrB3	TGCACTTATCCTAAGATAGGTGCAATTCTGGCTTCAATGCCAACATTCCAAATAGGAAGGTAAATTTGTAGAGTTGGATGTCAGACTTCCAAAGTATGCA[G/A]TTGAGTCTTGTAACTTTCCTTCAAGTCAGTCTGATCTCCCCCTCGTGTCATGTACACAATGGCATCAGGCTGGAGGCAGAATTGCTTCTTTCTTCTTCCC
chrB3	141353153	141353153	TC	C	C	C	C	C	Y	C	C							85	chrB3.141353153	[A/G]	chrB3	ATTTTGAAATTCACTCTGAGCTGGTGCCACCTATATTCAGTTGGTGTGGATCAATTACCGATGATTTTGTGCTAACAGGATTGTTTAGGGAAACAATGAA[G/A]GAAGAAATGTGTTCATATTTGAAGAATATTGAGTCATACACATTATTTTTTAGCTGGTTTCTCTGAGGGAAAATCATAAAACAGAAAATGATAATATCAA
chrB3	141353473	141353473	AT	T	T	T	T	T	W	T	T		T					73	chrB3.141353473	[T/A]	chrB3	GTTGAGGACTATTATTTTATGATCTCTTATGAGCTGTTAATAAAAGTATATGATCAATCAAAGACCTCTCATAAATTGACTAAAGTTTATTATTCATTCA[A/T]CCATTTACTCAGCAAACATGTCTTCTTAGGCTAACAAAGGTCAGAAGCTAAGCCTGGTACTATCAAATATTTTAGAAGCTGATTCATAAAACTTAATAGC
chrB3	141356758	141356758	TC	Y	C	C	C	C	Y	Y	C							91	chrB3.141356758	[T/C]	chrB3	ACTGGATTTCAACCCCAAGGCCATACCACTCTAGGATGGTTGRATCTCTGATTTTGAAACAAGAAGCATCATGTGTCTTATTTAACTATCCTTGAGGGGC[G/A]TATAAGGATGCCCTTGAGGTATTGAATTAGATGGATTCATCCCTATGCGAGGGTTATTGGGGATTTGCCAAAGGAATATAATACTCAGTTGGTACTTCAA
chrB3	141357274	141357274	TG	K	G	G	G	G	G	K								63	chrB3.141357274	[T/G]	chrB3	GTCAAAGGCCATTGAGGAATTTGTTAAATTCCTAAAAAGTGAATGGATAAGAAGAATTTATAnnnnTTAAGGATTGATAAAAAAAACTTAGGTACTCAAA[C/A]ATTTTTCTATTCTGTTAAACTTTGCAGTACCATATTCATTTGTGATTTCAATAACACACCATTTTTCTTTTAGCCTTTTTCTGGTCTATCAAAAATTCAA
chrB3	141370451	141370451	TC	C	T	T	T	T	Y	Y					T			84	chrB3.141370451	[T/C]	chrB3	TnnnnnnnnTTCGTTTTAATATTCCTCTCYACTAAATATTTTGTAGAACATGGTTAGTTCTACAACATACCAAAAGAAAGATGAACTTTGATAAATGTTT[G/A]CTGTCTTTCATCAGAAAGCAATTGTAATAGTCAACCAAGTCTAGTTTTTATTTAATTGTAAATATTCTGATAAGTTTTCAAACATTCAGATTCATACTAG
chrB3	141371525	141371525	AT	A	A	A	A	A	W	A	A	A					A	88	chrB3.141371525	[T/A]	chrB3	TCAAGATGCTGAAAATTTCAGCTCTGCCCCAGGGACTAACTCCAAATTGCATCCAGTGCCCTTGACACTCAGAAAAATAAAGACTTTCTGATTTACATCA[A/T]CCATCTACCCCAAAGGAGGCAATGAGAAGTTATATTTTCTGAAATAAACTTACCTCACCAGAATCACTGTCCATAAAAATTTAGCCAGATCGYTGTCCAT
chrB3	141373352	141373352	AG	R	G	A	R	A	R	R	A							93	chrB3.141373352	[T/C]	chrB3	TCTGTAGAGATTATTGTATTATAGAGATATTATTATAGGGTTTTGCATTATTTCAAAAAAATACAACTTTACTTTCATTTATATATGGATGGGTACTGGG[A/G]GGTAAGGGTACCACAATGTGTTCACAGCTGAGGGTTTCTAAAATTCTAAACCCAGAGCTGATAATATAGAACATTCCTTCAAGCCATGTCTAATGAAAGG
chrB3	141378005	141378005	TC	C	C	C	C	C	Y	Y	C						C	84	chrB3.141378005	[A/G]	chrB3	TAGGTCTATCAGTGCTTCYAGAACTGAACTTTTTCCAAAAATATATGAAAGTGGTTGTAAATCCTTTATGAACATTAATTATTGGCTTAGTGTGAAACCC[G/A]GCAGACTTTCTTGTCTACCTGCTATTTTTTTCAATCCTCAAGGACAGATACTTGTCCTATTAATTTCTCAAATAGCTCTAGGGACAGAAATTATAAGAGG
chrB3	141379132	141379132	TC	Y	K	C	C	C	Y	Y	C	T			C			87	chrB3.141379132	[T/C]	chrB3	AACTTTATTTCTAAAATACATCTAATCATTTTACTTATTTTTTACTGTAAATATTAATCTTTCTTTACRTATTGGAATCTTTAGCATCTTAATGATCCAT[G/A]TGAATTCAATCTGAACTTTCCTGACTACATGCTGACTTTTCAAAAACCnnnnnnnTTTTGCTAATTTTATAATTCTAGAnnnnnnnnTTTCATTGAGTGG
chrB3	141379488	141379488	TG	K	T	G	K	G	K	G	G				G			95	chrB3.141379488	[T/G]	chrB3	GATTTTAAGARATTTTCTTTTGTCATTTTCTTTTTGCAAATGAATAGATATCCACTATACCTTAGCTTTTTTCATGGCTCTTGTTTATTTTTCTTTAAAA[C/A]TCTGTAGTGCAAAGACGCAAAAACCATCATTTAAAAATCAGTCAGGGTGCTTTTAGTCCTCACTGCTACAGGTCATTTCTTAGAAATGTTTATTGAACTG
chrB3	141387296	141387296	TC	Y	T	C	Y	C	Y	C	C							81	chrB3.141387296	[A/G]	chrB3	TCATTATATTATCTATTTATTTCCCTAACAACTGTCCATTTCCCTTCTTGGACCATATAATGGTAAAACCCATGACTACTTCCCTAGCCCTTAACACAGT[G/A]AATGAGAAGTGAATAAATATCTGTTCAACAAATGAATAAACCATAGTATAGTTATGCTTCTTGCTCATTGAATTTTTTTCAGGAGTATATAATCAAAAAG
chrB3	141388695	141388695	AC	M	C	A	M	A	M	M	A							97	chrB3.141388695	[A/C]	chrB3	AATGAGATCATGCACATGAACATTTAGCATGGCACCTATCACAATCAGAAGATATTAATAAATATGAGGCAAATTACACTTACAGGTTTCCATGGGCAAT[A/C]ATTTCTGTTTCTTCTGAAGATATGAAAAGAAAAATGCTTATATAGCTGTAGGAGGCAGTGCTTTCATATCATGGAGTGTCCCTATGCAACCCATGTTATT
chrB3	141389629	141389629	AC	M	A	C	C	C	M	M	C							94	chrB3.141389629	[T/G]	chrB3	MGTTCAGGATAGGGAAGAATTTATAGAGTACATCTTGTACAGCCTTATGAGTTGATTTACTTGCTGGACCCTCTGCCTGAAATAAATGACCCAAGGTCTT[A/C]TCCCAAAACCCACTGTATCAACCCCAGGCAAGGCAGATAGAGTYTCAATGCCCATGGTCTTTTTCTTTCTCTCCACTRAAATAATTCTCAAATTCTGAAA
chrB3	141389866	141389866	AG	G	A	G	G	G	R	R	G							88	chrB3.141389866	[A/G]	chrB3	ATAGAAAATAAGTAATTATTTTGGTCATTATCATTGTGCATGCTCTCTTAGGCAACATTTAGGACCATGTCCAAAATGTGACATGCAACTCTAGCCCTCT[A/G]TAAGAACTCACAAAATATTTCTAAGTCAATTTCTCAGTTGCACAGAACTTCTCCAACTCAGAGGAAACATCCAGGCATTTCCCACCCCTGTGAAACAATC
chrB3	141390889	141390889	AG	R	G	A	R	A	R	R	A							65	chrB3.141390889	[T/C]	chrB3	GTAATGATATCTCAATATCATCTGCCTCTCTGTGCCCACCACACACACACATGCACACACATACATGTTTCTGATACTGCAAATCTTACTTAGATATATG[A/G]GGGGTAAAGCTTACTCACCCTTAACTACCATTCCTCCTCAGCTCCCCTAACTGCATTATAATCATAGTCATTACTGCCTTAATGATAGTAATAATGCTTT
chrB3	141391073	141391073	AG	R	G	G	G	G	R	R	G							87	chrB3.141391073	[A/G]	chrB3	GATAGTAATAATGCTTTGTGCTTCTACAGCACTTCTCAGATGATCTCAAAGCATGACTGCATCGTGACTGTAAAAATTAAGAACATTTGCCTCCTCTGGA[A/G]ATGGTGTTTATAATAAGGGCGGGAGCTYACAGACTTGTCTGACACCCACAAGTCAAAATTATGAGGAGGCTTGCACAGATTTGTTTCTTTTATTTAGCTA
chrB3	141396876	141396876	AT	W	A	A	A	A	W	W	A	T			A			88	chrB3.141396876	[T/A]	chrB3	CAACTRCTTCAAATGTGTAGAGAAGCACACCCTTGAGATTGGGGCAACGACTGGATGCAGCATGTCATGTTCTCAGAAGTGATGGGGGTAACACTACATA[A/T]CTTGACATTTTGCTTCAATTTGTTTGGTGGYCTCCATCTGCTCAAGAATAGATTGGTGCATGGAAAATGAATTACTTCACTTCCAAATGGGTCACCAGGG
chrB3	141397048	141397048	AC	C	A	C	C	C	C	C	C	C			C			97	chrB3.141397048	[A/C]	chrB3	TTACTTCACTTCCAAATGGGTCACCAGGGAATTAAAACAATCAAGGCTAAAAGGCTAATAAAGTACCARGTTCCAGTAGAAGACCCCTCATTGTCCACTG[A/C]TCCTTGTGGAGTACAATTTTCATTCAAGATTACAGATTTGATTGCTTACAAAACCACCATTTCCACCATTCTAAAAnnnnnnnnnAGTTTTAAGAACACA
chrB3	141405256	141405256	TC	C	C	C	C	C	Y	C	C							93	chrB3.141405256	[A/G]	chrB3	GTTTGAGGTCATTTTGCCAGCAAAACATTTTTATGAAGAGTTGTGCAAGTAACTTTTAAGGAAACTGAATTTTTTCCAGAAACATTTTTAGGACAGCAGC[G/A]TATTTGAAAGAAGGTATAGGATATGCTTTGAATAGTGAAAAAACGCTTCACTCTCAAGACACTAACATTTCCCATTCTTTCAGAGCAGGCCTGTATCTCC
chrB3	141424231	141424231	TG	K	T	T	T	T	K	K								97	chrB3.141424231	[T/G]	chrB3	AAGAGGACTTTGACAGCATCCTGGTAGAAATAGGGATTATTGCTGCGATCTCATGACAGGCCATGATTCCATTGGGAATTACATGCTTGAAAATACGCTC[C/A]AGTTTTGCCCCACTTCCTCAGCTTGGCATATTGGTCCTTGGCATATTTGTGACTTAAGCAGAATTTGCAATGACACTGTGCATCTGCCAAAAGACCTCAT
chrB3	141435835	141435835	AG	R	G	R	R	R	R	G								96	chrB3.141435835	[A/G]	chrB3	ATGAGAATAACATTACATGAAACACCAGTTTTTTTCCTTTGCTTTGTGAATATATGTTATRTGGATCAAAAAATACTTGTGTTCCATGTTGAGGTCCTTT[A/G]ATTCTCAAAAGAAAATATTCTTGGCTAAATTTATGAGCTGAAAGACCAAGTGACCTATTTTTGGAACACCAGAGAAAAGACCAACTGTGTCAAACTTGAA
chrB3	141446190	141446190	AG	R	A	R	R	R	R	G	A							97	chrB3.141446190	[T/C]	chrB3	AATCATGTCCCGTAAAAGCATGCACATGTGAAATATCATGTAAGATATCTAGCTTTTTATGAAGAGCACAGTTGCATCCCCTTATAGCAATGTTTTAATG[A/G]GATCTCCTGCATGACAATGTTCCTTCTGTTTATATAAGGTCTCAAACCAARGAATAACTCAGTGCCTCCATGGGTACCATTCACGATGATCCAATCAGCT
chrB3	141451822	141451822	AG	R	G	G	G	G	R	R	G	A						95	chrB3.141451822	[A/G]	chrB3	TTTTTTTTGTTTGTTTTTCCTCTAATAATCCACAAAGCAGATAAGGAGCAATAATCRCATTTAATCCCTGCTGGTTGGTTGATACATAAGGGGCAATTTC[A/G]GTAAGAAAGTCAGAGCTGTATCCTCTTCATCTTATCTCAGAGGACTGCCTGGAGGTCAGCAACTCCTGGCACTCACAGAGGCTGACCCAACATGATGGCT
chrB3	141456765	141456765	TC	C	C	C	C	C	C	Y	C	T						93	chrB3.141456765	[T/C]	chrB3	ATTAGCTAGAAGTTACAATAAGCCCTTCCTGAGTCAGCTAAATAGTGAAATGAAGTTTCCTAAAGTTGGTTTAGCACTGGTGGGTAACATAATAACTCAG[G/A]AATCACTGATTCAGTCCATTTAGGGGACAGAACAAATGTTTTGATTTCCCCTTCTTATTTGCCCAGGGCACCCTAGGGGGCTGTTATAATTAACAATACA
chrB3	141464881	141464881	AG	R	A	A	A	A	R	R								96	chrB3.141464881	[T/C]	chrB3	ATTATCCCCTTTATCACCTTTTTTGGATATCAGGTTGTATAAATCTTTACAAAGGGATTTTGAATTTACAAAGTGCTTATTTTTGAAAAAGTGATTCCTC[A/G]GCATAATCCTGCAAAATGGATTCATTGTAACACATGWnnnnnnTAGTTGAGAATTCTGGATTATTGAAAATTTTAATGAGCTGCTTTCCTCAACTTCCTC
chrB3	141474993	141474993	TC	Y	C	Y	Y	Y	Y	Y	T							97	chrB3.141474993	[A/G]	chrB3	ATGATATYTGGAAGTACAGTAAGAACATCCCCAGTAAGTGTCTCRCTGAGTGAAGGCCATTTTGAACTTGTAGTCAAGGTGGCAGCAATTTAGCTCAAGC[G/A]AGAACTTACATCCACACAGATGTCCCTCACAGAAGCTCTAGTAGGTGGCACCATAAATGCTTTTRTGTTGGCACAACTTTGGGATGCTGTGTTGATAGAT
chrB3	141481292	141481292	TC	Y	C	Y	Y	Y	Y	C	T							90	chrB3.141481292	[T/C]	chrB3	TTTGAATTCCTTTGAGCAACCCTCTAGGCTGGTGCTTCTAAGAGTAGTTCTTCCCATTAGTAGCCATCATGAGGTCTGAACTAGTTTCCTTTCCAACTCA[G/A]TTTTGAAGACTGTTGAACAAACCAGRCTTGAGTTTGGGTTGATGATCTGTAGGATTGATAAGACTCCTCAGACTAAAATTGCATTGTCTTAAAGCAAAAG
chrB3	141488710	141488710	TC	T	C	Y	Y	Y	Y	Y	C							71	chrB3.141488710	[A/G]	chrB3	ATGTCTTTGAAGCAGACAAAATTAGTTTGGTATATTTTATTGTTCCTGTCTCCGTGTTTCTTTGAGATTTCTCCAAATTTGAGATCTTTATCTGATCTTG[G/A]GAGTTTAAATCAGTTAAGATATGTGTGGCACTTAGTACAGGAGATATGCATGGTAAGTCCTTGGTGAATACTAGCTATAATAATTATTACTGTATTTATT
chrB3	141498065	141498065	AC	A	C	A	A	M	M	M	A							93	chrB3.141498065	[A/C]	chrB3	TACACTGACCTCTCATCTCCCAAAATCTTTCCTTCCATCCCCCCACTCTGAAGGAATGCATGAGCTTCCTTCTTTATGATTTGATTGGGGAATTAAGGAG[A/C]ATCTGAACTCCTATCTGACCACTTCACACTATGATCTCAAGCCCCAACTCATCCATGACACTTGGCTCTTTGCACAGCAGCATACATTCTTGCTTTACCT
chrB3	141503331	141503331	TC	Y	C	Y	T	Y	Y	Y	T							90	chrB3.141503331	[T/C]	chrB3	TTTTAAATTAGTAAAAAGAAAATTAGAAAAAATGAGAGCATGAAATATTTTRAGCAGAAGATAAGGATGGAGGTTTCAGGACCCAACACAGAATAATAGG[G/A]AAAAAAAATGCAGCCTTAGGAAGAGTACATGGTACACCAGGTATCTTAAATAGAACCAATAATGTCCACTATGTCTGTAAAACTACAAAAGCAGACTCAC
chrB3	141509898	141509898	TC	C	T	Y	C	Y	C	C	C				C			90	chrB3.141509898	[A/G]	chrB3	CYGTTTGGTTWCCCAAGGACCTACTTCAGTGGGCATTTTATCACAATCAATCACAGTGAGGCTTTGATTAATCATATGCCAGGGCATGTCCTGGATCACC[G/A]ACAATCCATTTCCCATTAACAAGGAGCTCRACACTCATGCAAGCCCAGAAAATGACCAAATTAACCCCAATATACTATGTTCGATGGTCTGTTTCATAGT
chrB3	141515150	141515150	AG	A	G	R	A	A	R	R								91	chrB3.141515150	[A/G]	chrB3	CCTCATAATCAAAAATGAGCTCATGTCACTTCTAAATATCGGACATTTAAGAAGCATAGGAGATTAATATTAATTAAAACACATTCTGATTTTCCACCAC[A/G]AGTGTCACTAAGCAGGTTTCTTTGCAGCATTTTAAGACAAGTAATTTTCTTTAAAACACACCTAATATTTTAATCCAGTGTCAAATGTGTTCGCCACATG
chrB3	141526708	141526708	TC	Y	C	C	C	C	Y	Y								97	chrB3.141526708	[T/C]	chrB3	GTTGCCTCAAAGGAAAAGAACAGGTGCTAAAGGAAAGTGGTATAGGTTAAGATTTCTAACTTTGAGTGGAGTTCTGGGAAGAGAAGTTTAATCTGAGATT[G/A]TGGGCTATGCTGGAATCATCCAGGTGAAGATTGAGGGGAAAGGGGACCACCTAnnnnnnnnnGRGSATTTGAGGGTTCTAAGATGCCATGAACCAGAGAA
chrB3	141532196	141532196	AC	M	C	C	C	C	M	M	C							94	chrB3.141532196	[A/C]	chrB3	AACTTCTATTTTCTAAATTTTAAGAATTGATGTATACCTCTCTTCCTTTATGCTTGAGATCCAAAAATTAAGCATGGCTTCTTGTCTCCCATTAGAAATG[A/C]AAAGACTGTTTTTTCACAGCATATAATTCTTATTATGTAATTACGATAGATCAAGCTCCGTGGATGAACATYGCTAGTCATTTCTTTCTCTTCTCTGCTT
chrB3	141547118	141547118	AG	A	A	A	A	R	A	A	A							82	chrB3.141547118	[T/C]	chrB3	GAAGTGCCAAAAATAAAGGTAGAGTTCAACATATGGAACCATGGTTTTCTCTACTATAGACATTTGTGTAAAAATTAACATGAAATATAATCTACTGCAC[A/G]ATGCTTATTCTGGAAGAAAAGACCACCRTTTGTACTAGGATTTTAGTCTCATGAAGCACGTCTTTATTGCATGAGCAGGAAGCCCGAAATATGGGGATAT
chrB3	141553607	141553607	AC	C	A	C	C	M	M	M	C							91	chrB3.141553607	[A/C]	chrB3	TGATCATTGACTCACATTCTGTACTTTGTTCTCCTGCTGTGGTTTGCCTCATCACTTGACCAGAGCAATCAGTCCAAGACCATTTCCAGGCATTAAAATA[A/C]TGCTCACAACTAAGACAAAAGTCTTTCAGAAGTTGGAATTTCTTCTCCAGACTAATACTTCTATTTTCTGATACTCACAAAAAAGAGTTCCTAAGGAAGA
chrB3	141560356	141560356	CG	S	C	C	C	C	S	S	C							96	chrB3.141560356	[G/C]	chrB3	TTGGGGACTGTTTATAATTTTCATATTGCTCATTTGCATCCGKCATAACTGnnnnnnnnnTTCAGTTCAGCAAATCATCCCTCAGCAAGTGATAAGATAA[C/G]TAGCCAAGTGCAAGCCATTATGTGCGCACATGGCTAAAGAATCTCATCAAGGACCTATGACTATTTGTGAGTGTCCCTCATGATTGCACATTTTAACGTG
chrB3	141566288	141566288	TC	Y	C	T	T	Y	Y	Y	T					T		93	chrB3.141566288	[A/G]	chrB3	TTCTTTCAGCAAGTCTAAACAGCATTTCTAGGAGAGGAAGGAGAGACAACTGTTGTCAACCCCACTACACTGCTGAAATCTGGCTGAGATTGGATGGTAC[G/A]TGAGGCTTTGATATATACTTCCTGCAACCCACGATGCAGGGCCAGGTAGGGGAGAAAGCAGCCAGGTGGGGTTAGAGCCTAGAGGGCTGGACACACACCA
chrB3	141572838	141572838	AG	R	G	A	A	A	R	R	A	G						98	chrB3.141572838	[T/C]	chrB3	ACATACAGAAGACTTTTCTGACCAATGAAACAAGATATAATAGGTTCACATTGCATGAATGAATTTAAAAAAATAGATACACATTTGAATTGATGGAAAT[A/G]ATTTCTTGGGTGGAAGGCCACCAATGCAGAGTAACTTATGAATGTTAAATATGTTGTAGGCACAGTCCCTGTTCAACAGTGGAAAGTTTTTCTAAACAGA
chrB3	141580605	141580605	TC	C	C	C	C	Y	Y	Y								77	chrB3.141580605	[A/G]	chrB3	GTGTATTTACACTCATAGTAATTGTTAnnnTTTTYTTTAATGTGTATTAAAATAGCAAATATTGTTTTAAATGGAGCCAAATTCTTACACATAATTAGAT[G/A]GGTATATTTACTTAGCCAGACCCTTTTTAGGAAAGGGTTAGGAATCTCAAATTGTTTTACTCAGGTTTTKWACTATAAACCCAACTATACRTCATTTAAT
chrB3	141586725	141586725	TC	Y	C	Y	C	Y	Y	Y	C	T						91	chrB3.141586725	[A/G]	chrB3	AAATAAAATGCTACTGAGAACACCCCAGCTTTTATGTCTGACTAGCAAGTATTCGATTTTCTTGTTAACTTCTAAATGGAACATGAAAGCTGGGGGTTGG[G/A]GTTTAGAGCAGTTTAGACCTGTATAGAGATGTAAGGAGTAAATAACTGTAGGTGCTGAGGCAGACATGAGTTTATGAGCCCACAGAACAGGCTCCTTCTT
chrB3	141592089	141592089	TC	C	T	C	C	C	C	C								98	chrB3.141592089	[T/C]	chrB3	AGTGGTTGGGAGACCTTGTGGGAAAACATCAAGATTTTTAGATTTTATTAAATATTATGACAGGCAGTGAAAGAAACTACATCCAGCTTTTTACTCAGTA[G/A]CATTTCAAGACCAGTGGTGGTCATTTCTCTGTGAGATATTCCTCACRGGAAGCCATAGGTTTTATATAAATATACTGGCTYAAAAGGAAGTAAARTTAAA
chrB3	141597397	141597397	AG	A	G	A	A	R	A	R	A							96	chrB3.141597397	[A/G]	chrB3	GAAATCAACTAGTTAAATATTATGGCTGGCAAGTTACTATTGATCACTTCAAAAGAAYAGAAATCTCTTCAAATTTCAGCATGATTTGATTGCCTACAAA[A/G]TTTCAGATGAGTCATCTAAGCATTACCRGGAAAACAGCATTTGAATTTTTGTTAGAATTCCAGAAAGGCTGAAGCTAGGGAAAAAAAATTAACCACAAAT
chrB3	141602469	141602469	AC	C	C	C	C	C	M	M	C							86	chrB3.141602469	[A/C]	chrB3	GATTTACACACAGAGGAGGGCAACTACCTATGTCAAGTCTCTGGCCAACCTAGAGACCAGGGGTTTCCTTCCACACAAATTTCCTAAACAACATCAAAGC[A/C]AAGAGACAACATAGTAAGCAAAAATGGCAYAAAATTAAAGATAGTTCCCATGTGCAAATTTACAGGCAAAATCTTTGGATTTTTATTCTCTACTCCCACA
chrB3	141609366	141609366	TC	C	Y	Y	C	C	C	Y	C		C			T		89	chrB3.141609366	[A/G]	chrB3	CCTATATTAAGAAACATGTCATTTTGATGAATCTTTCCTACATATGAAAAAACAAATGAAGCCATTTAAAATGCATGGGCCTTTAAGTGAACACATGTGG[G/A]AAAAAAAAAACTAACAAGCATATAAATGTTAAGCAGAAGGAAGAAAATACTAAATCCTTTAAATGGAACTGGAAAAGAAGATTTTTACGAACTTGAAGAA
chrB3	141616234	141616234	AG	G	A	R	R	R	A	R	A							85	chrB3.141616234	[T/C]	chrB3	TGTGTATCTTGGGGTAAGAGGGTAAACAAGGTTTGTTAAATAAAAACACCGGTTCACGTGGCAATATGACATTAGGGACTACATTTAAGCTAAAATCCAG[A/G]AGAATTTTTGTCAAGGACAAATCCTATTTGTCTTCATTTAACACCATTCTAGTCAAAAGTAGATCTCYTTTAAAAAGCTCAAATTTATAAAATTTGAGAA
chrB3	141622152	141622152	TG	K	G	K	K	K	K	K	T							95	chrB3.141622152	[T/G]	chrB3	CATGGTTTCTGGAGTTTTTATAGCATACTTTTTTAAATGTCCAGAGTCATGTGGTTTGGGTTATTTCTGTTTTTTTGTTTTTTAAATGTGTCCAGTAGAG[C/A]CTGCGGAACTTGTTCCTTTTAGTTGAGTATGTTAAAATGAAGTCGGGGGAGGGAGCCTAAGTTCAAAATTTCAAATTGTTTTGGCAAGACCAACTCCTTT
chrB3	141626591	141626591	AG	A	G	R	R	G	R	A								84	chrB3.141626591	[A/G]	chrB3	ACTGGATAAATTTGCCCTTCACGTTAAGTCTGACAAATTTAAATTTCAGTAAGATACTTGAAAATTAAYGAACACAATGCCTGAGAAAGAATCTTACAAC[A/G]GTTTTGGTAGATTAGAAAGAAGAAATACTGGAGACAGAATATATGATACTATAGTAGAAAAGGTATGGAATTAATTCAGTGGAAATGAATAGAACAAACT
chrB3	141630529	141630529	TC	T	T	T	T	T	Y	T	T							71	chrB3.141630529	[T/C]	chrB3	CATGCACACCAGTTGATCTTCAAGAGTACAAGAGAATGCCAGTATGTCTCCGTGGAAATTACCAAGTAATGCTATATTCTCTCCCTTCACACATCTGCCA[G/A]AACAGTAGACAATTGCCATTGGAGTTTTTATTTTTAATTCTTTCCATCCCACCTGGAGCCAGCACTGGTTGTACTTCATCCTACTACATGTGTGATCCAC
chrB3	141648976	141648976	TC	Y	T	Y	Y	T	T	Y	T							96	chrB3.141648976	[A/G]	chrB3	TCTAGCCACCTGTGAACCACATTGTATGTTAAAGAGGAATCTTAATTTGATTCTTTATTTTAAAGGGAAAAAAAAAGGAAACCTCATTGCTTTGTTCTGC[G/A]ATCTGAAACACAAAGGGTAAATCTGAGAGGTTTTGGTGTTAGTGTTACACAACCGACTGGAAGTGTTTACAGGGATTTCAAGCAAAACCCTACTTCGCCT
chrB3	141657636	141657636	AT	W	A	W	W	T	W	W	T	A						97	chrB3.141657636	[T/A]	chrB3	ATAATTTCCACGATTTTGCTGTCAGTCATTTCTTCCTGACTGTAGAATGCCCACAGCCTGTACTTTCAAACCACATAGTGATTTGGGGATTTTAGAGATT[A/T]CAGGTAGAAATGCAGAGATGGGCTGCTAAGAGTCCTTGAGTTTATTTAGAAGGGAAAGTAAGGATGAAGTAGGATGCTGTGTTCTAACACTGAATCTCTA
chrB3	141663206	141663206	TG	G	G	G	G	G	G	G	G			G	T			95	chrB3.141663206	[A/C]	chrB3	TGCCTCTTAATTCACTATGGATTTATACACAGTTCTCAGGCTGGAAAACTGTGTTTGAAAGATTACTCCAGAATTTTAATTGGCAGTTCCATGGCATGAG[C/A]AATTGATGTTAACTTGGCATCTGACAGTARTAGTTCTCTCTTCCTTTTACATTGGGCTCACTTGCAAATGGATAACTCAAGAGTCTGTCTTTATTAGGGG
chrB3	141668705	141668705	AG	G	G	G	R	G	G	G	G					A		94	chrB3.141668705	[A/G]	chrB3	TCCTTTGTTCAAGTACATGCCTTTGGGATGATGAACGGGGTTATTAACCTGTGACGAGAAAATATGGCCAGTGGGCCCTGCTGAGAAGCAACTACTCTGC[A/G]GCAACCACAAGATGAGACAATGTAGGTGRGACCTCTGGACGGCTGACGTGACATAAGGCTGTGACAAnnnnnnGTGACTGGTGCACCCCTCRTTAGAACA
chrB3	141679410	141679410	TC	T	C	T	T	T	T	T	T			T				92	chrB3.141679410	[A/G]	chrB3	ATCCTTGAGCAAAGAGTGACATAGCAAATGTTCTAGATTCATCRCTCTGGGCAGTCTAGGGGAGAGGTTGAATGATGAGACACTGAGGGTAGAGAACACA[G/A]GTAGGACACTATTGTAATTTGGATGAGAATTTCAGAACACTTTTTGAAATGGAATTTATGGAACTTGAAGATACCRTTGCTTTTCTGAAAGTGTTAGTAA
chrB3	141684303	141684303	AC	M	C	M	C	C	C	M	C							87	chrB3.141684303	[T/G]	chrB3	TGTAACTGCTCTCATCRTCACTACCCTRTGCTTGGCTTAACATACCACTTTCACACTATTTnnnnnnnnnATTAATGATCTCCTTATTTATCTGCCCTGC[A/C]TCCTCTTTGGGGACTATAAAGTGTCTCTGTGCACTTATTCAACATAGAACCTGGAGCCCAGTCAACACTTAATGAATATCGACTAGTGAATGTATAAATT
chrB3	141697552	141697552	AG	R	G	R	R	R	R	R								90	chrB3.141697552	[T/C]	chrB3	CATGATATTGGCTATGATCTTGCTGTTTTATGTGGTGTAAGCCACAAAAGTATAGTCTGAATTTTAACTACTTTGAAACAATGGTAATCATTTCTTGTCC[A/G]ATATGCTTGATGGACTTCACAGTTGTTTTACYGGTTTTGATAAAGTTATGATAAAGTCATCTCACAAATCCCAAAATGACTTGGTAAAAGAAGTGTAAGA
chrB3	141701225	141701225	TC	T	C	T	T	Y	T	Y	T						T	97	chrB3.141701225	[T/C]	chrB3	TCTTTCCTCAGTGAGAGTCCACATAGTACTTTGTGATGTGTAGCCGTGTGAATTTGAAACTTTCGCGACTGATGTGGGGAGAACTAAAGTAAACTTGAGC[G/A]TCTTCCATGACCCTCCTGCTCTTTGCGTCTTAAGRATCTCATCAGCAGCTGTCATCATAACTGAAATGTAAACACTTGACTGTTAAAATACTTATATCAC
chrB3	141705957	141705957	TC	T	C	Y	C	C	H	Y						T		75	chrB3.141705957	[A/G]	chrB3	TCAAAGACTAGAATGCAACCTGTTTTTAGTCTTTCTGATTTTCTTACGTGTATGTTTTAAGTTGATTAGAATAGCACTATCACCCTTCAAATAGTTTTAC[G/A]AGAGTTTGGTTAATCTGTAGAATTTGCTTTAAATYCTATCTGATAGCATCTTTTATCCATTCATCTCCACTTCTCACCAGTGATGCAACCATnnnnnnnA
chrB3	141712222	141712222	CG	S	G	S	S	C	S	S	C				G			87	chrB3.141712222	[G/C]	chrB3	AGGTAGTTTATTCTCAGAAGTTAAGCATACCAGTGAGAAAGCCTAGGTTGCAAGGACAGAAAATTCAGAGAGCTTTATACTGCTATAGACCCATCTGTTA[C/G]TTTGACAGATCAAACTAACCTCCAAAGGGAACGTTCCATCTGAATAGTAAGTAGATGATTATGAACATGTGCTTGAGGTTTTATTTAGAAACACAGATTA
chrB3	141724484	141724484	TG	T	T	T	T	T	T	K	T							97	chrB3.141724484	[A/C]	chrB3	TGAATTTGAAGGGCTGGTGCTTGCGAGCAGGGTCACATGTCAATGGCGAACCAAGCAATTTAAGGCAAAGGTAGACTGATAAACTAGGCTCTGGGAAGCC[C/A]CTGGTGGTTCTTATAGAAGACAAAAAAAAAAAACCAAAATCTTATGAATGTTGTGAAATTTCnnnnAGnnnnnTGGAGATTATCATGTTGACTGTGTTGG
chrB3	141733072	141733072	TC	C	C	Y	Y	Y	Y	Y	T							94	chrB3.141733072	[A/G]	chrB3	TGTAGTTAATTAAATTCGGGAAATAGGGAAATATAAATTTGTATATACTTCGCTAGTTTAGGGGATCTGAGAACCAAGCAATGAGAATCGGAACACATCC[G/A]CCACAGCAGAACTGCATTATGTGAAGGAATACCTGCAAAAGATTCTGAATTAGACCAGAAGCAGTGAAGGTTCACAGAAGTTTCACAGTTCAGACTGGTC
chrB3	141737994	141737994	AG	R	A	R	R	A	R	R								75	chrB3.141737994	[T/C]	chrB3	TACTTTTCTTAATCATGGAATTATTCAGAAACTAAATGTGACAAGTTCTAAGTAGCCTCAAGAGAATCTTAAATTTAGCTCTATTCTACCTAAATCTAAC[A/G]GGGGAACTTGTGAATAAGCATTCTTAGAACAAAATCAAAAGAAAACCATATCTAAATTTAATTTTTGGTGGCCAAGAAAGAGACCAGAATTAATATTTAT
chrB3	141746648	141746648	AG	R	G	R	R	G	R	R	G							98	chrB3.141746648	[A/G]	chrB3	CAAAATAATTTATCTTAACATGCATTACAATTTATTATTATTACCTGCCTCAGGGTCTGGGAGGTAAGCTTCCTCAGGCCGTGGCACATAACAAGGGCAC[A/G]CAGATATGTGTTCAGTGAATGAGGATCCACGTGCATTTGTACGCAAGTAGCTTACTCATAGCAGCACCTCCATCACTTACGGCTTTCCTGCATGTGATAT
chrB3	141752993	141752993	TC	Y	C	Y	Y	C	Y	Y	C						C	90	chrB3.141752993	[A/G]	chrB3	AAGTCACTGATTACATTAACGAAATATACTGCAATCACAATGCAGTCAGATCTCCATCACCCACACTCATGAAGGGAAAGTTGAAAATGGAGAATGATGT[G/A]TTTATCTTTTCAGTCAGTTTTGACATCTGAGAAAGGAAATTTGCCATAGGAAACAGTTTCTTAACATCAAATCAGCTGATAAGCTCTGGTACTCATTYTA
chrB3	141756830	141756830	AG	R	A	G	R	R	R	R	G				G			93	chrB3.141756830	[T/C]	chrB3	TTGGGGTGGGGCTACAGACATTAGAAAGGAAGCTAATGAAAAATGCTGCCTGATGCTATTACRGCTCCTGAAGCAAGGACACTGACACACACTGCAAGTG[A/G]AGACAAAGGAGAGGCTGAGGGGCTCAATAACTGGATGTCGATTCAGCCCATATGTTCCCAGGGAAGGAACTGAGACTCAATTATCAGACATGATTTCAKA
chrB3	141762932	141762932	AG	G	G	R	R	M	R	R								94	chrB3.141762932	[A/G]	chrB3	ACATTCAAATTAACAAATCCAATATAGCTAAGATTTTTAGGTAAAATGAAAAATATTCATCTACAAAACACAGGGAGTAAGGAATGGGGAGGGAACCATA[A/G]CAATTCTGAACCAAGTTCCAATGTTTTTAACACTTTACTTGGCCTCTTATTTTTCACTGCCAATTATAGACATTTGTGCCCATTAAAGTCACATCTGTAG
chrB3	141786226	141786226	TC	T	C	C	Y	C	Y	Y	C							98	chrB3.141786226	[A/G]	chrB3	AGAACTTCCTTGGCCTGTnnnnnGAAGTCTGTTATGTTATATATAAAGTTTATATAAGTATATGTGTATATGTACATAAATGCACACACAACCCCCCATA[G/A]TGCCCTAATATTGTTTAAGCTTCTCWAAACTAAAAGTCTTTAATGTATGTATTCTAAGAATCTAACATATATTCAGCATGTTTTTGWGCAATYGAGTTAn
chrB3	141790749	141790749	TC	Y	C	Y	Y	T	Y	Y	T				T			92	chrB3.141790749	[A/G]	chrB3	CAGACTTTCCACATTCTGTTCATGGCACATCCCCTATCTCTTAAGTCTTTCCACCATCCAGTCTATTCTCTGTAATACCAGAGTGTTTCATCCACAAAGA[G/A]ATCTGGAGATGTTTACCTTTGTTTAATCCTTTCCACAGTATTTTGTTATATAAGGGATACACTATATGAACCTTAAAGTTTTTCRTGGACCCTTTAAATC
chrB3	141805539	141805539	AT	W	A	W	W	A	A	T	A				A			75	chrB3.141805539	[T/A]	chrB3	TTTCCCAGGAGAATTCCTATTTCAGCCAATCTCTTGGTCTTCATCTTCCACGTTTTACATTTGCCATATTGCTCTACAGTATGTAACAGAAAGATGACAA[A/T]CTATTTGTGGTTTTTGTGAATTGATTATAGGAGCAAATGAGAAATATGTATTGATCCCATTACAAACTTCTTCCAGCTCCAGATTATGCTTTACTTCTTT
chrB3	141809629	141809629	AG	G	G	G	G	G	K	R	G							93	chrB3.141809629	[A/G]	chrB3	TGTGTATAARCACTTTATTATTACCTATAGCCATATAYACAATGGGGCATTGAAGTGAATCCATGGACTAGTGGGCTATAATCTCCTCTAGGGGAGGGAC[A/G]TGGTTTTGCTATTCTTTGAATCTTCCCAGTCATGCGCAATAGGTTTATTTTTGTGTATGTATTTAAAGCATACAATGTTTTTAAATACAGTAACTTCTGT
chrB3	141815041	141815041	TC	Y	C	Y	C	C	Y	Y	C							98	chrB3.141815041	[T/C]	chrB3	TCTTTACGTACCTTAGAAAAAGTTTTATACATTTTTGCATAGTTTGCAGTAAAGAACTGGGAGAGTTATTAAATACAGAGTTTATTCTTTGGAGCACATA[G/A]GGCATGCAATGTGCCTAATCTTTGGTTTAGATTGTAGAGCTTAGTAAATATTTTGCTCCAGTCAAGGTTTTTTCCATTCAGACTATGGAGTCTAAATTGC
chrB3	141822680	141822680	AG	R	A	R	R	A	R	G	A	G						96	chrB3.141822680	[A/G]	chrB3	nnnnnnnnnCYTGCAAATGAAAAATAAACTAGAAAGTTAGATAGAGCTAGAACTGTACGAAAGTAATAAGATGCTTAGTCACCTGGACGTGGTTACGGAG[A/G]TGTGCAGATTGAAAGACCACTACAATCCCATTATGACGGAGYTCAGATTCGCTTACATGGAGATGTACATCTGAGGCCAAACAACATTTAAGTCTTGTCT
chrB3	141828327	141828327	TC	Y	C	Y	Y	C	Y	Y						C		92	chrB3.141828327	[T/C]	chrB3	CTGGCACCTARAGGAAGTTATTGTGGCTTATCACTTAATTTAGTTATGACTTTTCTGACATCTAAGAGGGATACTGTTGGGTCATATGATTCTTCTCTTA[G/A]TTAAAGAGGGCCCAGAAACTTCTATAAGAAACAAAYTTATTCTGGAAAATAAAATCnnnnnnTAAAATCAAGAGGAATATATTATATTCACCTTCCTACA
chrB3	141832047	141832047	TC	C	T	Y	Y	T	Y	Y	T							92	chrB3.141832047	[A/G]	chrB3	AAAGAAAGGTTAATTGTATAGCAGAATCCCAAAAAGTATGAGGGTGGATGGTATCAAAGGTCACAGTGGAAAAATGAGTCCTGGAAAGAACAAGGAAAAG[G/A]GTTTAGACTTTCCTTCCTTCCTTTTTTAGTTCTTGAATACACTACTATTTTTTGGCATTTTCAYTTTATCACAATAATTTATGCAGTGATTTCCTTATTT
chrB3	141842922	141842922	AG	R	G	R	R	G	R	R	G							93	chrB3.141842922	[A/G]	chrB3	TCAGGTTAAGCTAAGGGAGAATTTTCCRGAACAGCATTCATCAGTAAGCAAGAAAGTTCTAGACCTCCAGAAATCTAGGAAGTTCTCAGGATACGCCACA[A/G]TATATTAAAAGTAGTGGCAGTAGGATAGCTTATGATAAAGTGAGACTGTGATACAGCCGCTAGACTGGGGGATCCCCACATGTATCAGCTTTCAAACACC
chrB3	141848184	141848184	CG	C	G	C	C	C	C	C	C							86	chrB3.141848184	[G/C]	chrB3	AATGAAAATACTACAACAGGATGGATATGCTTAGTGTCAAAGACTGCCAAAGGGCCACTATATTTAGCRATTACAATATACATCTTTATCAAAAACAACT[C/G]GAGTTCAACGCACCAAACCAATACAGGACTGAAAATATGAATGCCAAATTATTGATGAGGATTATGCCCACTCAGGAGAGAGGTGTCAAGAGGGAAAGGA
chrB3	141857834	141857834	TC	C	C	Y	C	C	C	C	C							97	chrB3.141857834	[T/C]	chrB3	GTTTCCATGTAATTACATCTAACCAACTGTGAAATATATTATGTGGAACAAGACTGAGGAAAAGAAACAAACAAAAAAATGAAAAACTGGTTTGATTGAA[G/A]CTGCCTGACAGAAGTCCATGGAATCAGCCTCTAACGATTCTAGCAATGATAACGCTTGAGAGTTGATATGTGCCTCTATATTTGAGCCAAATATTTACTC
chrB3	141867020	141867020	AG	G	G	R	R	A	R	R								75	chrB3.141867020	[T/C]	chrB3	GGAGATGATGTGGCCAAAAAATCCAGCCTGAAGTTAAAAGAACAAAGAGATGTGCTCAATGAAAATTCATCACAAGAGGAAAAGATAGCATTTTAGYAGA[A/G]TCACCCAACATTTCCTTTCAATCCAAATTACTTTTGCAAAATAAATGAAACCCTCTGCCCACAAGAAGAGAGTCCTCGCACAACCTGTCTYCTGCCCTTC
chrB3	141875092	141875092	AG	A	A	R	A	A	A	A	A							84	chrB3.141875092	[A/G]	chrB3	CAAAATTAAATGAAATCAAACTAACAGTACAGGATTTTAAAGGATAGTGTCCAACAAGACTACTTTCCTCTCAAGCCCCTGTAGTTATCAACCACTCAAT[A/G]AATTAAGGATTGAATGGCAGGCCTCTCAATCAAGTCCAAATCAGGAATGATAAAGATGCAAACTCTGACTTYACTCATTACCTTTATTTAAAGTCGACCT
chrB3	141883770	141883770	TG	T	T	K	T	T	T	T						T		94	chrB3.141883770	[T/G]	chrB3	GTTGTGGCCAGACTGCAGAAGGTAAAAnnAGAAAAGATGAAAATACATTTTCAGnnnGRAAAAAAAAAAAGGCCCTGTGACTTGTAGCCCAAAGATTACT[C/A]TGTGAGCAGTGCAAGTGAACTTGGTAAATGGGGCCTTATGCATTGAAGAGGTTTCAAATGTGGTTTTTCTGCAATCAAAGGGGAAGCCTTTCTTGTTTGC
chrB3	141893045	141893045	AG	R	G	R	R	A	R	G							A	83	chrB3.141893045	[T/C]	chrB3	CTGCAATGACGATGTGAGATCTTCCAGCTCCCTCTGGTGAACGTCTCGTTCTAGCTTTAACTGTGTAACGATTGTAGCTGTTTCTTCATCTCTAGATTTC[A/G]CCTGTGTCTTGAGGTCAGCAAGGGTCTTAAGCACCTCTTTCCTGGCTTTCTGTTCCTCAGCCAGTTTATTAGCAAGATCGGCCCGGATGGCACTCAAGTC
chrB3	141896670	141896670	TC	Y	T	Y	Y	T	Y	Y	T							91	chrB3.141896670	[T/C]	chrB3	CGTCAGCTGAAGATAGTCAAGCTGATATGAGACATCAATTCTGGGAGCCAGGAGCTTTAASTAAAAGAGSCTRAAATGTAGGATTGACTAAGTGGGGAAT[G/A]AAGTGGGGACCGGAGGAGCCTACCTTTCTAAATGGAAAGTTGGCAAACTGTGCTATTGGAAGTAGTTAGTTGAACCATTGGAAATCATATGTTGGGTTAG
chrB3	141903719	141903719	TG	T	T	T	T	T	T	T	T				G			96	chrB3.141903719	[A/C]	chrB3	AACTTGGATTTAAAGCCAGCAAACGAAATATCAAGGCGTGGTCATCTTCCTGACAATGAGGAGCAGATGTATCACAAGAAAAGGAGTGAGGGAGCTGGGC[C/A]GATTGGTAGATAAAGCCTAAGGCCTAAGGGGTAGGAAGGAGGGGGAGGATGGGGTAGTGGGAAGGAGAGGGAGTACTTGGACATACCTCTTACTTCAAAG
chrB3	141914833	141914833	AG	R	A	R	R	G	R	R	G							88	chrB3.141914833	[T/C]	chrB3	CCACAGGYCCCTAATATTAAAACTAATATTGATTCCATATAGTTAGTAACTATATTACCAACTTGGATACTAGCCAAACAACCTCTTAAATAATTAAGTA[A/G]GATACCATGTTCCTGAGCTAGGAGGAAATCCTGAATAGGAATTATACAATATRTGATGCATGTATGTTTCTGGAAACTTCTGAAGCTGAAAGGAAAAAAC
chrB3	141919775	141919775	TC	Y	C	Y	Y	C	Y	Y		T				C		92	chrB3.141919775	[T/C]	chrB3	GTCCCCAGCTGCCACATCAATATTGGTAAGAACCCAGGTGTCTGTGTTTTATTGATGCCTGCTTTGTCCTAATACATTTCATAGCAAATGTATAATCAGA[G/A]GTTGTTCTGCTTCAATCAAAAGCAGTCGCAAATACCAATCTGCTTAAAGCACAATAGTTTTATCCCATCTATATTCAAATTTTCTTCTCCCAAAGTGCTT
chrB3	141935184	141935184	AC	A	A	M	M	C	C	M	C							91	chrB3.141935184	[T/G]	chrB3	GACAGGGCAACTTTCTAATGCAGTCCCCTTTCTCCTTCATTTCAACTCRTTTTGAAATTTTAAAGACATCTACCCAGACTACTTTAAGGCAGTGTGAGAA[A/C]GGTGCCATAAGAACATTAGTGATGTGAGCAAAAGGATGAGGTACAGAAGGAAGGATTATCACTTGCAGCTGATAGAGTCTAAGAAGGCTTCAGGAAGGAA
chrB3	141940716	141940716	AG	A	R	A	A	R	A	A	A							93	chrB3.141940716	[T/C]	chrB3	AGTCCCTATGGACAGTCCTTTGCTTTTCCACACAAGAGTAAGCTTAAGAACGCTTTGCTTCATTCTAGGTCATTGGATAGGTTCCTTGTTAAAAGTGCAC[A/G]AAAAGAAAAAGATTCCATTGAGCCAATAGATAGCAGTGATTCCATTAGTGATAGGGAAAGCTGTCCTMCACAGTAACCCTCCTCTCTGGTCTCCCTCACA
chrB3	141955118	141955118	TG		G	K	K	G	K	G								90	chrB3.141955118	[A/C]	chrB3	ATACATTAAACAGATCTTTGCATATTCAAGTTACTTTGCATTATTGTCTTATATTTATGGTTTTCAAGATGCTGCCTGCCCCTTTTAACCAAAGATAAAG[C/A]TTAATTTTAAAGCATAGCATTTTGTAGCCCATAAGCCTGTAATGAGAGTTTGGTTCTTCTGCTATTTAAAGTTCAATAACTTGAAGTAGTCATCTTACAT
chrB3	141974007	141974007	AG	G	G	R	R	A	R	R	A							93	chrB3.141974007	[A/G]	chrB3	TATGAAAAGCTCAAGTAATTTGATAAAAAAGAAAAAAACTGGGGCAGAAAAGARCTTTTTTAGAAAAGAGAGGGAAGGAGGGAACAGAGCCTCCTGAAGA[A/G]GAGACAACGATGAAACCTCAAGGATGAGAAGAGAGATGTTTGCTGAGGGTCAGAAGAAAAATGTTCTGATAAGAYACTGAGAGGACATCACTATGCTTAG
chrB3	141980612	141980612	TG	G	G	G	G	G	G	G							T	97	chrB3.141980612	[T/G]	chrB3	AGCCAAGAATGTTTTCTTAATGTCCTTTTAATAGCTTTAGCATCTCCCTTGAGACTTCTGTGTCAATTCAGAGGAGAACCTAGTCAGGCAAATGTTCTAA[C/A]GTGCCCCTCATTAACCCTTTCCTTTCAAGGCTCCCCTACTCYGGTTTGGAGCCAYASGGGCCTTTCTAAGGCTGGTTGATTTTGAACTCCCCTTCACTTA
chrB3	141987654	141987654	TC	Y	C	C	B	C	Y	Y	C							75	chrB3.141987654	[T/C]	chrB3	TCCAGGATCAGCGATGTTGCCGTTCTCTGGGGTCTGCTCGGCCCAGGTTGCCTCCCAGCCTCTARCAAATGTCCTTCCAGYAGTGGAACTGCTTCTCCCC[G/A]TGTGGCTCAAGAACCTCCTGGACCCCACTCTTCTCCTGGGGATTTGCTGTTAACCAGAGCACTGCCATGTATTGAGCTGTGGAGTTGCAGACGATCTGTG
chrB3	142014319	142014319	TC	C	C	T	Y	T	Y	Y	T							70	chrB3.142014319	[T/C]	chrB3	AATAATAAAACTAATCCAGAGATTTGGTGAAAGCAGTCCCCAGAATGGTAACCATGTAGCAAATCCAGGAAATATTCACTCTAAATTAGAGTAGGAAGTA[G/A]GTGTCCTTTGAGAAGAATGTAATCCACAAGAATGGAGTTGATTCTTAATAGGTGATTCTGTAAGAAGTCAGAGAAATATATTAATGTGATACATAAGGGC
chrB3	142021713	142021713	AC	C	C	M	M	A	M	M	A		A					92	chrB3.142021713	[T/G]	chrB3	CCATGCATAGAAACATAAGAAGGCCAATGTGTCTGAAAGGAGAGTCTTCCTCGCTTATAAACATTCCTTTAGAAGCCCCAGATCTGTAACAAACAGGAAA[A/C]TGACCAGCTCTTAGAGTGACTGCTTCTATTAAAATCATGTGCACTGTCCAATTGTGTATCAGAACATTTTTTAAATTCTTGATTCAAAGACTTCAAATCC
chrB3	142025362	142025362	TG	G	G	G	G	G	G	G						T		93	chrB3.142025362	[A/C]	chrB3	TGARAGGAGATAAGCGAATAGACCTAAAATGTAAGTAATACATTTATGTCAAGTTGAGGTGAAAAAAATGCACCATAACATGTTCTGGGATGCGGGGCTT[C/A]CAGTATTTCAGATAGGGGAAATTGGGTGAAAATGGAGGCATCACTTGGTACGTATAGAGACAGTGATGCTAAACTCTTAGAACCTGTACCATTGGWGTCT
chrB3	142033849	142033849	CG	C	C	S	C	C	C	C				C				93	chrB3.142033849	[G/C]	chrB3	TCCTTTATCTCAGATCCCTACTTCTCAACAACTGCATTTCYAAAAMGGTGGRTAAGAAAAAACACAAACATATGTAAACATTCTCACATGTTCTATAGCA[C/G]CCGCCTGTCCATTACTATATTCTCGATACTGTCCAAGCATCTGGTCTACTTGTCGCAGGTTCCGACTGGTGTCCTTAAAAAAGAAAATGGATTTTAATAA
chrB3	142038259	142038259	AG	A	G	R	R	G	R	R	G							93	chrB3.142038259	[A/G]	chrB3	CCAACACCATGACTCCCCAGACACAGAGTTGACGGAGGGAGGGAGAAACAAAAGAGAAASGAGTGGCCACTAGTATTGGCAAGAGGGTCATGCCAGCCAC[A/G]TAATCAGAACCTACAGGGAATATATGGAGAGCCATTAAAATAATTCCCAAGATCCCTTAATATAGCTGACTAAAGAAGAAAACCACAAAGnnnTGTCAAT
chrB3	142046021	142046021	AG	A	A	R	R	G	R	R	G							96	chrB3.142046021	[T/C]	chrB3	GGGGGTGATATTTCACACAGGCTGACTAGTGCATGTTAAGTAGGTGATGGCTCCTCAGCTGGCCCTGTCCAAGGCAAGTGTCCTCAATGTTCAAGGTAAC[A/G]ATGTGTTGGGGGGAGTATTGGGGAAGGTGGGAAGTGTCTTTTAAGCTTAATCACTAAGTTCAAATTTTAGAAAGCRTTTCTCACTGTTTCAATAGCTATA
chrB3	142055748	142055748	AG	R	G	R	R	A	R	G								87	chrB3.142055748	[A/G]	chrB3	TATAATTTCATTGCAGAGTTATTTATGTTAGTAAATAAATAAATAAGAAAAAACACAAATAATACAGTAAATGTATCTAGTCATTGGGATACTGGTAGCA[A/G]TTAAAACCCACAAGGAGAATTTTATGTGCTGACTTGTAATATTAACAAGAAATAAAAACACACTATGGGATATTTATGAACATACTGAAAACACTTTCTA
chrB3	142062971	142062971	TC	Y	C	Y	Y	C	Y	Y	C							95	chrB3.142062971	[T/C]	chrB3	ACTAGGCYGCTTAGATGTTTAATGTTTGGTATGGTTCAGAATCACTTCTGATAAACCTGCCTAAAAAATTACACGTAATGTTAGGACCTCAGATCTCACA[G/A]GCTGGACAATTAGGATTCACCAATGTCATCTTAGTCTAGGGTCTTTGGATTTCAATCAACAGAACTTAAGCTTCAAGAGGGAAATCATCAGCAGGCAACA
chrB3	142071639	142071639	AG	A	A	R	R	G	R	R	G							85	chrB3.142071639	[T/C]	chrB3	ACCAGGAAGATGACTTCAGAGTCACCTGCAAGGATATTCACCGTATCCCCAGCCTACCGCCCAGCACGCAGACTCTGTGAGTACCTGGGAGAGGAGAGGG[A/G]AGCATCGAGAGGCCAGGGACAGCTGCAAAGATGGCCAGAAGTGCACAAAAAGAGCGTGAGAGTAAGCCAAAGGGCTGTGTGTATGTGTGTGTGTGCAGTG
chrB3	142082675	142082675	TC	C	C	Y	Y	C	Y	C	C							96	chrB3.142082675	[T/C]	chrB3	TGAGAATAGGACTGAATGGGCTTGGCCTCTGCAGAGCAGGTCTGGCTGTTGAGGCTGGCTTCTTAAGCACACACAGCACTGCCTCCTAAAGTACTTTACT[G/A]GCCTCTTTCAGTGACTGCCATTCTGTACACCATCACTTGAGTCAAATTACTGGGATATTCAAATATAGAGTTGCATTATCCTAAAGGTAGAAGCGAATCC
chrB3	142086410	142086410	TC	T	C	Y	Y	C	Y	Y	C							86	chrB3.142086410	[A/G]	chrB3	TTACAACCTTGGGATCAGCCACAATAGAGGAGACTTTTGCTTATTTCACAAGCCCTCCTGCATTATGTCTTTGCAAAGATTGCATTTTGAAGGGAGCTCT[G/A]TGGCAGATTGGACTTGTATCCCCCTCTATCTCAGAAAAGACATAAGGTCATTTTATTTTTACAAAACAGAAGGTCCCATATTTTGGTATGAGAGCCAGAC
chrB3	142117147	142117147	AG	G	A	G	G	G	G	R	G							73	chrB3.142117147	[A/G]	chrB3	CCTAATATTCATATTTAAAATGAAAAAGAATAGCATATTATGGTTTTTGTGCAAGATACTTATTTTTCTCTTGAACAATATTAGAACAAATTATTGTGCA[A/G]TTCAGTAACATAATGAGCACATAATGGACTTAATCTTTTAAAGGTCAATTCTGGCACAATCTTAATAAAGGAATATAGGCCATTAGGTTTTTATCTTACT
chrB3	142145632	142145632	TC	C	C	C	C	Y	C	C			C					96	chrB3.142145632	[A/G]	chrB3	TACCTGTCTRATCTTGTCTTTACAAATATAAACAGATTAATCATCTGCATCTGCTGGTATGGGGATCTGATTTGGCCTTGAGATCTTCAGGTAGGCCCAT[G/A]TGTACCTTCACTTCCAATCTTTGTCTTCAGAAGATAGTAATCTGAGATAGCTTTCTGGTCATTGAAACCAAAGAGTCTGAATTTGATTGCTCTCATCCAT
chrB3	142153910	142153910	TC	T	T	T	T	Y	T	Y								98	chrB3.142153910	[A/G]	chrB3	ATAAAGCTGTGTAnnnCAGCTCAGCTTTCCATCTCCCCGTCCTCRGTTGCAAGGGTATGGACAGGTTTGTGAGATCCAGGGCTTATACGGGGTGTACCTG[G/A]ATACTCAAATCTATGGAAGGAAAAACCTAGGGATTCCCTGGTGGATTTATTTATCAAGGCAATGGTTCTCCCTCAGCTTTTGCAGACAGGTCTGAAGTTT
chrB3	142160455	142160455	AG	G	G	G	G	R	G	G								89	chrB3.142160455	[T/C]	chrB3	TTCAAGTCTGCTTAATTGGATACTGGATACAGTAAAGCTTAATTGGATAATGGATACAGTGATAATACTAATGAAGGTTGTCCCTAAGGTTGAAGTAACA[A/G]TAAAACCTTTTAAGTCATCTCATGGGGGAAAAATGAGGTTTTGGCCGTTTTTAGGTGACTCATTTTAAATGTCCTCCAGCTGAAATGATTTCAGAAAATG
chrB3	142170306	142170306	AG	G	G	R	R	R	G	R			G					85	chrB3.142170306	[A/G]	chrB3	GACTGCTCTCACTTTATCATATGAACTTCAGTCACTTAATCTTTCTTCAGATTATAAATGAACTCCAGATTATTTATGGACCTTACTTCGTCCATAAAAT[A/G]ACAAGATTTGGACAAATACATAGGTTCTAAACTGTGCTCCYCAAAACCTAAAGGTTTCCTCACCTGTTKAAGAAGAGTATTAMnnnnAACCATTTCCATT
chrB3	142180847	142180847	AG	A	G	R	R	R	A	R	A							98	chrB3.142180847	[T/C]	chrB3	GTGAAGGCACAGAGAAATAGGTCATATAACCATGTATCAGTTAGCTCTAGCTACAAAATACCGCCTAACAAAACAACCATGAAACCTCTATGAGTTTTAA[A/G]GCTCATGCACCTGGGATTAGCTAGGGAGCTACAAGGCATCCACGTATCACAATAATTTATTCTCCATAATCCTCAAYTTAYAGTAAGACTATTGGGGGAA
chrB3	142184761	142184761	AG	G	G	G	R	R	G	R					A			98	chrB3.142184761	[A/G]	chrB3	CCCAAATTTTTAGACAGTGAAGTTACAAATTAAGYCCACATTATCTATAAGCAGTGTGTGCAATTTTACAATAAGCATGTCCTCAAGATCCATGCCCTTA[A/G]AGCAGGTTCTATATGCAGGACTATYTTTGAGCTTGAGAAACTCAATCTCCTTGGGTGATACCCAACAGGTGTGTACCTGATCCTTTGTTTTCCTTTGGCA
chrB3	142192330	142192330	TC	T	C	T	Y	Y	T	Y	T				T			88	chrB3.142192330	[A/G]	chrB3	ACRGTGAATTACTCAAAATAGCAGAAAATGAAAGAAATTAGAAAAGAACACAATAATAAAAAAGAGGCATTTTTAACAGTGTAACTGCATGGGATTAGAA[G/A]TAGAGTCTCAAAGAAGATGAGAAATTTATAATTCTCTAGCGGAACATTCCGTAGGGTAGTGACTACATGTCTACTCAAGACTTCTTTATTTTGATTAATC
chrB3	142204605	142204605	TC	C	C	C	C	Y	C	C	C		C					93	chrB3.142204605	[A/G]	chrB3	AAAGAGTGTGTTCAGTATATATCCACTTATTCCTTCTGGGGGCTTTAATCTGATAGTTTYTTTGTAGTTTGATGTAGGTGATTGGCACATAAAACACACT[G/A]CCTTGTGGAAACTATTATCACACATTTGTATAATCACAAATTTTAATAAGTTCTGTAGAGGATTCAATGATGGATTCACAAGGAGAATAATGTAGGTGGG
chrB3	142213817	142213817	AG	G	G	R	R	G	G	R	G							92	chrB3.142213817	[T/C]	chrB3	CCCTTAACGCAAWATTGTGTGATTCAAGTTCACCCTCCCAGGCATGCTTGGAACTCATTCAAATTMGGACTCCTCCTTCACCCTCTTCCTCTTATCAGAG[A/G]TTCAAGAGTGCTTACCTCCACTCCTCTCTGCTTTCTGTCTTTGAAAAGGTTATGCCAGCTGCATTCGCTTCTCACATCTGTCTCCATTAGCTAAGCTGGC
chrB3	142218092	142218092	AG	A	G	A	R	A	A	R	A							97	chrB3.142218092	[A/G]	chrB3	CCTGTAAGTATTAACTTCTACCCCATCCTATCYCCACCCTTTTTTKCTAAAGAGAGTTACAATGCTGTTGCCAGCCAGGAGTCTCCCTAGGATGCTGTGG[A/G]CCAGAGCCATTTTTGTGGTATATRGCCTGAAACAAATCACATCCTGTGATTTACACCCCAACCTTTCCCATCAGGGAAGGTATCAGGTGAAATGATCCAC
chrB3	142222172	142222172	AG	G	G	R	R	R	G	R	G		A				A	66	chrB3.142222172	[A/G]	chrB3	GATTTCTGATTGGTGGCCATGTGCCCTTTTCCAAAACCTGTGACACAGTCAAGTGTCTTACnnnTATAGAAGTAAAAGGACTTATGCAGTTACAGGTTGA[A/G]TCTGYGCTACAGGAAAATGTGGAGTGATAGGATCTGAACTCTCAGGATTTTGCTAGAAAAAAATGACCACACTCTTTTGCTGCAGAAGAGCTCAGTTCAA
chrB3	142227169	142227169	TC	T	T	Y	T	T	T	Y	T							95	chrB3.142227169	[A/G]	chrB3	CCCTCTCTTGGAGCTATGACATAAAATAYAATCTTTTTAAATGTATGATCTAGTGGTTTGGTAGTAGGAAGGCCCTACAAATTAATTCGTCCACGACACC[G/A]TGGGAAGGAGACTCTACTAAAGCTATTTTATCATTTATTAGATATTAGGTTAAAACACAAATTAGTAGGGCTGAGCYAGTCCACAAGCTCTTAGATACAA
chrB3	142234914	142234914	TG	T	T	T	T	K	T	T	T							94	chrB3.142234914	[A/C]	chrB3	TGACAATAGAAAATACAACACCGAGAATCAGACATTAAGTAACATATCCCTATGCCAGATTGTGTGAAAGAGAGGGTGGAAAAGAGGTTCCAAAGAATGA[C/A]TGTGTGGCTTAATTTACAACTGGGAGCAGTTCAACTTCTGCTGAGCAAGGGATGCTTGTATTATCATTAATTTCACATCTGAGTGATGACAGTGTGCTTG
chrB3	142239876	142239876	CG	C	C	S	S	C	C	S					C			86	chrB3.142239876	[G/C]	chrB3	AACCTTGCTGTGAGTAAGACATACAGAAGAATATGTCRGTCTTTATTTTATTTTATTTGGAATAAAGGACAGTCACTAAGAGAAGCGGCTGATGTTTACA[C/G]GTAGGCCATGTTGTCTTGGCTAAAGACATCCTCAGTAGTCTTCCACCCAGCTGTATAGGCTACTGCTTGGAAGAAAGTTCTTGTTCTTTGACACTCAGAA
chrB3	142246178	142246178	TC	C	C	Y	C	C	C	C	C	C		C				97	chrB3.142246178	[T/C]	chrB3	TCTTTCCCYAAGGAGAATAAGGGTCAAGAACGACCAGTGAGGAGGAGGTTTTTGGTTGAAAGATAAAATGGTAGTAGGTGCTAATCAGATAGATGAGGTT[G/A]TGGTAGGGTTTTCCAAGCAGAACGAAGAAAGAGTTTAACATAGCCATGTAAGTAGGTTGGAGTATTAGGAGAGCTAATACAGACAGATCATTGGTCAGGG
chrB3	142251492	142251492	TC	C	C	C	C	Y	C	C	C	C						97	chrB3.142251492	[A/G]	chrB3	GTCTTTGGATTTGATCTTGTCCCTCTCTTTGGAGGTCCAGTGCCTGCCAAATAGCCAGGAGATATAGATGAGCAGTCACAGCACAGTTGTTGGGACAGAG[G/A]TATCCAAGACTAATAGTGTCAGGGCCAAGGGTGGGTGAAGGTGAAAGGAAGAAGGCATGGGGGTGAGTTGAAAAGGGCCACAAACTGTAATGGGTTATAT
chrB3	142259300	142259300	TC	C	C	Y	Y	C	C	C	C							88	chrB3.142259300	[A/G]	chrB3	GGAGCTAAGCCTGGCAGACAGTAGGAAATCTAATTGTCTAGGTCATGGGAACCACCTCAAGTTATGTGTCTAATGAAAGTAACAGGACATGAATTTGGAA[G/A]GAGTGAGACCTGCAGGGTTATATACAGGGCAAGAATATCATGGAATTTTAATGATGCCAGnnnnnnnnnnnnnnnACCCAATTGATATTCGGTGTCATCA
chrB3	142268677	142268677	TC	T	T	Y	Y	Y	T	Y							C	89	chrB3.142268677	[A/G]	chrB3	TGGTCCCAGTTTTTACTTCTTTATTGTCATTTCAGTGGAATTTGAAAGAGAAGGTCGGTAGGTGCCAGGACTCCATTCACTGCTCTGAGCTAGAACATTT[G/A]TATCTTTTAAAACAGAATGCATTGCTACCAAGTTTTACCTGTCCCCTCTACTGTGTTATTATACATTTTCCCCCAAAGACTCCAAGCAGTTARGAGTATT
chrB3	142273628	142273628	AG	A	A	R	R	R	A	A	A							93	chrB3.142273628	[A/G]	chrB3	AGTGTTCCTTAAGCATTCTGACAGAAAAAAGAACTGGGGGAGGTATTAATAGCTTCAACAAATGTTGGAGAAATGAGATACCCTGACCAATCGAAGCCAC[A/G]GTCCAGATGAAAAAAGAGATGCCTGATGTCATACCTGTTTTCACTATCTGTGGGCCAACTCTGGAGAAAGGGAAAAAGTGAGCACACACCTCTGGCACTC
chrB3	142280991	142280991	TC	T	C	T	Y	Y	T	Y	T				C			87	chrB3.142280991	[A/G]	chrB3	ACTACAGAGATTACAGCCTTACCTGGAAGTCACCTATGCCCATGTAAGGCCAGAAAGTAGTCTGATTGGAACAAATGTACATTCCTTGAGGTGATGCAGA[G/A]ACTTCAGTTCTTTGGCTCATGCTCATTGCAAAGCCTGnnnnnnnAAGCCTGTGAAATGAAGAGGTGAAGAAGAACCAGGAACTGNNNNNNNNNNCATATT
chrB3	142289729	142289729	CG	C	C	S	S	S	C	S	C							96	chrB3.142289729	[C/G]	chrB3	TTACACAGGTAACTCCCAGCCCTCCACTCCTCTTTTCCAAATGGAACAGTCAAGCACAGCAGCCCCAAGCAATAGCCCTGGCATTTGGCCCTGTCATCCT[C/G]GAGTACGGTTTAATGTCTGAGCTTGAGAGAGGCAGTTACAAGTGTACTCCCCACTTCAGAGAAGSTGCATGTTGCTTAAGAGGTCGCACCAACTTTCCCT
chrC2	4945241	4945241	TC	T	C	Y	Y	Y	T	T	T					T		74	chrC2.4945241	[A/G]	chrC2	GCCCACCCACTCCCTTTAGCATGCCGCATGTTGCCTCCTCCAGGAAGCCTCCTGGGAAGCCGCAYGTTGCGGAAGGCGCCCGCCTGCTGGAATTTACCAC[G/A]CGGTCGGCTTGATCACTTCCATGCACCTGTCTCCTCTGCTGTCCACGGCGGCCTCCCTGCAGGCAGGGGCTGTGGGKGGGCACGCGGGGCCCTGCTCGGC
chrC2	4945703	4945703	AG	R	A	R	R	R	R	G	G	G				G		80	chrC2.4945703	[T/C]	chrC2	GCCAGGGGAGARCGAYGAYGCTGGCTTGGCAGGGAGAAGGGAGCTTGCTTTTGGGAGCTGTGACTTTGAGGGACTCCTGGAAATACCCAGCAGGTGAGGG[A/G]TAGAGGACATGGGTCCTGGGCCAGGGTGGAGCCAGGAGAGCCCGGGCCnnnnGGGACACTCAAGCTTAGGGAGCCCCTGGCAGGACAGGCCTGGTGGGGC
chrC2	4947385	4947385	AG	G	G	G	R	G	R	G	G							91	chrC2.4947385	[A/G]	chrC2	CRGGTGAGCTCGGCATCAYGCTTTGCGGGAGCTATTTGCAAAAACGAGAAAGGTTCCCCAGGGAACGGCGAGTGGAGCGAACCCAGCCAGCCGCTCTGAG[A/G]GCATAGCTGAGAAACCTCAAGAATGTGGAGCCCCAAACTTCCTTAACCTGAGACAGTGGGAGTCCTGGATCAAAGCCTCCTGAGAACAATGCCCCCGGCC
chrC2	4948972	4948972	TC	Y	C	C	Y	C	T	C	C							78	chrC2.4948972	[A/G]	chrC2	CCRGGTTCTGGAGTYTGTGTYGTGTGAGGGTTTTCATCCAAGGTCTCCACGTCTCCCTTCTCCTCCTGCAGGMGTGGAGGCCACATATCGGCCCTGACGC[G/A]GCCTGAGACTGAGAGAGGGGCACTCTAGGACCTTGTAGAGGGGGCAGCATGGCCGCATGCTCTGGGGGGnnnnnnnnGGGGGCGGGRCAACSTGAACGTG
chrC2	4952486	4952486	TC	T		C	C	C	C	C	T							97	chrC2.4952486	[T/C]	chrC2	CTGTCAGAGCAGGCACGACACGGTCCCCTGGAAGGGGACAGGAGGCAGCGAGGACCCGGAAGGGACCCCGGATGTCACGTCTCAATACACAGATGAAGAC[G/A]GGGAGGCTCGGAGTGACAGAGCCACCAGGGTCCCCCGGAGGGAGCCCGAGGCCCCACGCTAGTGTGCAACAGGCACTGAGCCGGCTAACYCCACGCGGCC
chrC2	4955368	4955368	CG	C	C	C	S	S	S	C	C	C						74	chrC2.4955368	[G/C]	chrC2	MGGCGTCTGGTTGCTGGGCCATCCGACGCCCACCGAGCCCTCAGGRGAGTGCGTGGAGCAGCTGGATATTTGAAGGAAAACAGTCCTGGTTTCCTTCCCC[C/G]GCCCCTGATGGACACACAATGAGCCATGAGCCAGGATCCCCGCCGCCCCTGCCCCCAAGCCCCTCAGGAAAGCCTCACCGCGGGGCACCTGTGCGCCCAC
chrC2	4957303	4957303	TC	Y	T	Y	T	Y	Y	Y	Y							94	chrC2.4957303	[T/C]	chrC2	TGCAGGAAAATTGAACCCCTGCAGCCAAGACGATCCAGGTCAGCCTGAGGCTYGTYAYTAATCATCAMGGGAAAGCCACTCACTGTCTCTGAGTCTGTGC[G/A]TTCTCAGACGTTACTTGAGGATGCAGACGGGGTGGGTGTCTGACRTCAGAGGCATTTCACGGGAAGCTCTGGGCGGGGGCTGGCGCGTAATGAGCACATG
chrC2	4959868	4959868	AC	M	A	A	A	A	A	A	M					A		85	chrC2.4959868	[A/C]	chrC2	AAGCCATGCKAGAAACCCCCTTTCTGCCCCTCGGTGACCTTCTAGAACTCATTTTTCTTTAAGGACGGCTGTCGCCTCCCCGGTCTGGGCGCTAATAATC[A/C]ACCAGGGTTAAGTGTCACAGGAGTGGAACAGAATAGTCCAAGGACGTCATTGCCCTTCTCCAGTTGCTAGGCAACCCCTCCTTCTCCAGAGAYGGACAGA
chrC2	4961007	4961007	TC	T	Y	Y	Y	Y	T	Y	C							83	chrC2.4961007	[A/G]	chrC2	AATGTGCTTATACGTAATCAGTTGGCTTCTCCGRGTCAAATATCAAAGGCTTCTTCCTCGCCCACACGCATAGATCGACCTTGTTCTCTTTAGTGCCCAC[G/A]TAGTAAGTATTTCATTACACAGATACGTGAAAATAACATTATTGGTCTATTAACGGTTTTCTTCTGGTCTCYTTTGTTGTTGTYRTTGCTGCTATCACAA
chrC2	4962181	4962181	CG	S	S	S	G	S	S	C	S							82	chrC2.4962181	[G/C]	chrC2	GCAAACGAGGTGGATGAGCGGGGACGTGGCCACGGGATCCATCGGTCACATCACATCCCGAYGCTCAGTACAGCCCAATACAGCTTGAAATGGCCTGTTG[C/G]CCAGCTTGGAGGTGACCTCTCRCRAGRAGGGCGTACCGCCGTCTAGAACATCGTCAGACACTCCACATCGGTGGGGTTTGAAGCGGTTTTGGAGTGGTGC
chrC2	4972131	4972131	AG	R	G	G	G	G	G	G	R							83	chrC2.4972131	[T/C]	chrC2	GCTGTGGACTTCCTCATGGCTGTTCCCACCACGTTTCCCCAACACCCTCTTGTCCTGAGACGCCCTCCCCCATGTGAYGCTCCGCTGTAAATTAAATTTA[A/G]CTTAGAGGCCAGTTTCTTCTTCTGTAAACAGGACGTCCTGGTTCGACTTTACTTGGGGTCCGTGTCACTTCTCCAGGCCRRTACTGTGCCCRGAGCGCCA
chrC2	4973702	4973702	AG	R	G	G	R	G	G	G	R							88	chrC2.4973702	[A/G]	chrC2	TTGTAGATCACTGAGTTTCCAAATCAAAACGGGGGGACCGCCCCCACCCCGTYCCCCCACCCCGGGTCTGGTGACTGGGATGGTACTTGTGTGGACAGGG[A/G]GCAGGGTGTATAAACTTGGGGAGGACCTTGAGCGTCYTGATGTGGAGTCCCCKGTCCCTGCTGACGGTCCTTGGCCATCCAACCTGGGGTCTGAATCCAG
chrC2	4976076	4976076	AG	R	A	R	R	G	A	R	R							96	chrC2.4976076	[A/G]	chrC2	TCATCCCAGGGACAGGCGGGAGACGMGCAGAGAGGGCGTGGTSGTCGGCACAAGGAAGCCAAGGCACACYGGGGTGCCGGGGGGAAGCTGTTTGGGAACC[A/G]AGAAATAGTGTAAGAGGAACACCATCAnnnnnnnnnnCCTTCCTGCAACGGACACATATCTGGAAACTTCCCTTATYGTGAGGTCACGGGATCATAGARG
chrC2	4977178	4977178	AG	R	G	G	R	G	G	R	G						G	95	chrC2.4977178	[T/C]	chrC2	AGAGACACCCCATCTGGGAGCAGTCTAGTATGGCTGACCGYRTAGATACCCCGAATGTGAGCAGTCTAGTCTGATTGACCATGTAGATGTCTATCTGGGA[A/G]CAGTCTGGCTATGTAGACACACCGTCTGGGAGCAGTCTAGTCTGGCCGACCGTGTAGACGCCCTGTCTGGGAGCAGTCTGGCTGATGGTGTAGAGACGCC
chrC2	4978445	4978445	AG	R	A	A	R	R	A	A	R							75	chrC2.4978445	[A/G]	chrC2	CCCTGGCACCAGGGACAAATAGGGAGCCTGATGCTGACCTGGTGGGTCTGGCCGGTGCTCCCTGACCCTCTCTAGTGCTAGTGGTCCACTGAGACTGCAG[A/G]CTCGTCCTCTTCCACTGTCCnnnnnnnTTGTTCACAAGGYAGCGTTTTGCTCCCTGTCTCCTCAATCAGGCCTTGAAACCTSGAGCAGAATGCGTGATGC
chrC2	4986528	4986528	TC	Y	C	Y	Y	Y	Y	Y	T		T					82	chrC2.4986528	[A/G]	chrC2	MAACAAGCCACACAGGTGCCCTCCTCCTGGTTGCCTGCTTGTTTTCTTCCTCTTCCTCCTGGGTGCGTCTCTTCCTGGAGGTTCTGCGGGAAGTGACTCC[G/A]TTCAGGAAACTCGGTCTCAGCCCCCAGGCTCCCTGTGACCCAGCGGCCCTGCGATTTCTGGATTCAGACCCCAGGTTGGATGGCCAAGGACCGTCAGCAG
chrC2	4987571	4987571	AG	G	G	R	G	R	G	R	G							93	chrC2.4987571	[A/G]	chrC2	CTGTGCCCGGGGGACTGACCACTCAAAGGCGnnnnnnTGGGCRCGTGGGCACTCCTAGCTCAGCCYGACAGGCCCCCAGGGCTTCCTGTGTCCCTTGAAC[A/G]TGAGGTCAGTTCTCACTCAGCTCTGGGCGGGACCCAGGGTGACCCTCTGACTTTGTGAGGTTAAAAGTGCCCTGCTCAGCAATTACTATGCGAGCCCACC
chrC2	4988525	4988525	TC	Y	Y	Y	C	Y	C	Y	C							79	chrC2.4988525	[T/C]	chrC2	CATCAGCCAGACTGCTCCCAGACGGRGCATCTACACGGTCAGCCAGACAGCTCTTAGACAGARCGTCTACACCGTCAGCGGGACGACTCCCAGCTAGAGC[G/A]TCTACACCGTCAGCGGGGACCGCTGCCCAGGAGAGAAYGAGTCGGAGGTGATGGCTGTCRTTACYGTTGGAAGYTTCTTGAACGCCRTTCACGGTGCAGC
chrC2	4989567	4989567	TC	C	C	C	Y	C	Y	C	C							86	chrC2.4989567	[T/C]	chrC2	TGGCTCTCCCCACCCCCCTCCCAGGGAAGCAGAGACAGAGCAAAATCCCCAGGGGCCTGTGAAGAGAAAGGGGCTGGATTGTTACCTGCCTTGACTCCTA[G/A]ATCCCTCAGTTTCCCCACATTTATTCAAAACCTCGTCCATTGGAATTTTAAGAAAAATTYCASCGTCTGCACAGATAGACGGGCAGATTGGATTCCTCAC
chrC2	4992219	4992219	AG	R	A	R	R	A	G	A		G						89	chrC2.4992219	[A/G]	chrC2	GACRTCCCACCCCCCTCCCCCCCCCACCCAGCCGCTCCGAGGGACAGACACGCAGGGCCCTTGCGGGCCAAGCCGTGAAGCGCCTACAAGGAATGTTAAG[A/G]GAGTAAGACGTGCACGAGAGAGTCAAACTTGACCACAGAATGCARGCAATGTACATGCGCCGGGGACCCGAGACAGTCGCGGGTGGGAAATGCAGGGACT
chrC2	4994882	4994882	TC	Y	Y	C	Y	C	T	C	C							93	chrC2.4994882	[A/G]	chrC2	GAAGCTGTCTCACAGAAGCCAGGGGAAGCACGCAGGTGTGGTGGGTGACGGGGTYGGAGGGCATCTGGGAGCAGCACCAGCGACATTGGCCACAGCAGGC[G/A]TCATTACCCTCCTGTACAGATGACGCGTCAGAAATACCCAAAAAARTGATCGCAGTCCCTAKGGGGACGTTGTGAGGACCTAGAAACACRTTCTCTCACT
chrC2	4996336	4996336	AG	R	R	R	R	G	R	G	G							97	chrC2.4996336	[A/G]	chrC2	CTCTGCTGTTGAGAGCGGAATTAGCYCCAGCCTGTCTCCTCCACCTTCCACCCCCRGACTGTRCTAGGAGCAGTCAAGGTTGTGCACAGGAGTACTGGAA[A/G]TAAGAATCACTGATGATAAGTAGGGTAGATAAGAACATGCCCCTCCAATGACCRCCCTCAGGAGCCCCACGCRTCCCCATCTYGGGGCAGGGCACTTTYT
chrC2	4997502	4997502	AG	R	G	R	G	G	G	R	G							95	chrC2.4997502	[T/C]	chrC2	GGGATGGTGTCTGTTCYGGGGAAGTAAAGTTTCCCCAGAAGCYRTAGYAGGTTTGCCAGAAGGTTCYTACGGCCACCTCTAGCTTCAGAGAGTCTGGAAA[A/G]CTGACTCCTTTTACCTGGGCGCCTTATCTGCCCTGTTAGTTAGGACRTGGGGGGTTGGATATTGGGCTGGCAGCCAGCGGCGTCCGCCCTGGTGSGTAAG
chrC2	4998801	4998801	AG	R	A	R	R	R	R	A	A							82	chrC2.4998801	[A/G]	chrC2	CAGACCCCCAGAGAACCGCACKGCRTGGTCGCCTCCCCTGGGGCTCCCRCTCCAGTCCCTCCTCGGCCCGTGTCTGGGGAGACGGGTGCTCCCTGGACCC[A/G]TAAGGAAATCAACAGAGAAGCCAGGGACAAYRGGCCTTTCGTCCCAGTGTCRTTGATGRGAGGGAGGGAGGCCYCAGATCAGGCCCTGGGGACAGYGGAA
chrC2	5007553	5007553	AG	R		R	R	R	R	G	G							87	chrC2.5007553	[T/C]	chrC2	GYCCAAAGGCGTCAGCCTGGAGGAACCCATCTTGTGGACTTTGCCAGCACCCTGGGATCCGGCAGTTCCGGAATTCACTCTCTGTGCTTAGTCGTGAGGG[A/G]CTGTGTGACCAGGGGACGCTTGTGTGTTTGCACAGCGCCTTCCATAAAATGGAAATAGTGGCCCCGTGTACCTTACAGGAGCCATAGGAACCAAGTCTAG
chrC2	5008821	5008821	AG	G	G	G	R	A	R	G	A	G						96	chrC2.5008821	[T/C]	chrC2	CCATCGCSTGCCACAGAGGAGGGAGTGGGCAGGAGTGAGCGGATCCTCAAGCCAGACTTGCTCCTTCTGGGGACCCCCTTCTTTACAGCTCTTGGGTACC[A/G]GGTCACTCCTGGAGACAGGGCCCATCCAACAAAGACTGTAAATTGGACAAAGACKGTAGTCAGGCCCTTTCATTCCCTCCTAGTGTTTTAGACCCCTAAG
chrC2	5010505	5010505	TC	Y	Y	C	C	Y	C	Y	C							96	chrC2.5010505	[A/G]	chrC2	RTGCCCCTAATCAACACACGATTCTCCTGTAGAATCATCACCTGCTSCTTACTTCCTYCTTAACCCCTTCCTCTCCCCAAAACTCTGAGTAGATGCGCCC[G/A]TATTACTCAGATGTTCGTCTCGAAGTATGGAGTGGATTCGTCTGAAAAAAGGAGTCAAACCGGTTTTTATKTTGTGGGAKCTCTTGCAGTCTTTTCAAGC
chrC2	5011742	5011742	TC	C	C	C	Y	Y	Y	C	T							97	chrC2.5011742	[A/G]	chrC2	TGAAGGTGTGGGCACGCTGCTCTTTCGGGAAGTTTGACAGGAAGTAGGAAGGGGCTRCTGTCCRTCATCTATCCGTCCGTCCTTCCATAGAAACCGGAGG[G/A]GAGAGGAAGGGGACATAAGTAATAGAGGCCAGTGGTGAYGGGAGAGGAACGGGGGGTGTCCTCACGGCCGTATCTACAAGACTCAGGCAACTCCTCCCTC
chrC2	5013551	5013551	AG	R	A	R	R	A	A	A	R	A						88	chrC2.5013551	[T/C]	chrC2	GTTGTGTCGTTCTCCTGAGTGGCTGCTGGTTTGTGGAGGTTTCTTTTCCTCCTTCGAGACAGAGCCCCGACGACATTCCACCTGGGTTAAAATGCAAAAC[A/G]CTGTGAGCCACGTGTCATTGTGGCCAGCGGCTCATGGCACCRGYTCGGACTGTTGGTCCTGCTGGGGGGTTTGCTTGCCCGTGYCCCTCGGCCGTGGGCT
chrC2	5015292	5015292	AG	R	G	R	G	G	G	R	G							90	chrC2.5015292	[T/C]	chrC2	CAACACCCTCTATTAGCTCGCCTTCTGGACCCGCTCAGTACCGTCATCTGGTTCCTTCGGCACTTTCGGTTTGGAACTCCTGTTCCAGGAATGGTTATTC[A/G]GGACGGATTTCAAGATTCAGGGCTGGCSGGGGTGGTGTCCTGTCAGGGAAGAGGCTGATGCAGGTGTTCTGKGTAAATGMTTATTGAAACGAAGTAGAAA
chrC2	5016238	5016238	TC	Y	Y	Y	Y	Y	Y	Y	C	T						94	chrC2.5016238	[A/G]	chrC2	CAAATCAGTGAARAYGATGGCGGTTAATATAATGGATTGTTGTTKCTnnnnnnnnnnnnnnnGAATCCTCCATAATAACTTCATTGGTTTGGGTGAGGTA[G/A]TTATTGGACAATCTGATTTCACTGGCTTCGCGCTATCTCGAATGRGCTGTTGTCACTnnTTAGGTGACTTACATTTGTTTGGAGGAGAAAGGTCAGTTYG
chrC2	5017605	5017605	AC	M	A	M	M	M	M	M								93	chrC2.5017605	[T/G]	chrC2	CCTCTACTCTCTTCTATTATGGCTGATGGCTTACGGTTAACTCCGCCCGTGTCTCCACCCCGGCCCAATGCCAGGAAAACAGTCTTTATCAAAAGCAATC[A/C]GTTTCTTTTTTCACCAGAGGAAAGCCACAGCCCTGYTCTTTGTTTCCTAGTGAGCCCACAGCAAGCTCCTGCCACACACAGGGCCCCRTTGGTGTCCTTT
chrC2	5018779	5018779	AG	A	R	A	R	R	R	A	A							96	chrC2.5018779	[T/C]	chrC2	AAGACTRCTACCAAGATGCAAATGCTCTCAGTTGCCTTACTAGAAAGAGRATGATTATCACAGAGCATTGCTTTGAAGATTGAATGAGATCTTGTGTCCC[A/G]TAAGGACAACCATGCCAGGTGGGGAGGCAGCCAGCCAGGTTCAGGTAGAGCTCTGGGAYTGGCTCTTACCCTGCCCTGTCCATGATGCAGCCTGACCSAG
chrC2	5019920	5019920	AC	C	M	M	M	C	M	C	C							93	chrC2.5019920	[A/C]	chrC2	AAGCCCCCCAAGCACGAGCCTCCATCCACCnnnnCCTGGGAGGGGTGGTGACACACGTGAACGCCGATGATGCAGGGCTTAGTTGTGAGAGAGTTCCAGA[A/C]CAAAAACCCTATTAAGTTCCAGACnnnnnnCCTATTAAGGCATTGCTGTACCCAAACAACCTAAAACCAGGTAAGTTAATAATAAAACCWACCTAACCGT
chrC2	5020879	5020879	CG	S	G	S	S	S	G	G	C							96	chrC2.5020879	[C/G]	chrC2	CCTCATGTCCCTGAAGACAGGGGACACTGGCCACCAAAGGCCCTTTCGTATGAGAAAACCCATAAAGGATTTACTGACAGATTGGATCGCCAAACCTCTA[C/G]TGACAGTATAGCATTTATTAATCCCATCACACGCASGAAAAGATCAGATGTCGTACAAATAAATTCCTAATCACCCGAGGACTGACTTTCCACACGCAGT
chrC2	5022401	5022401	AG	R	G	R	G	R	G	G	G							93	chrC2.5022401	[T/C]	chrC2	GGGCGAACCTACTTTGTTCTCCAGAAGAAAATGTAGTATCTAAGTGATCTGGAACACAGGGCACGGAGTATGGGAAAGTGGCTCTTGACTTGTCCTTATC[A/G]CCTGGCTAAGGCACAGCAGGTGACAGCGATGTGAGGTACARACTCRGACRCGRTTGTGACTTCTAGCTTYGGTAACTTTATCGGAAATGCATCTGTTAAT
chrC2	5032548	5032548	AG	R	A	R	R	R	R	A	A							82	chrC2.5032548	[T/C]	chrC2	ACATGTATCCCCCTCGAAAGGCGCGGTTCAGGTTTTCAGCCCACGTTCTGTGTTCTSTTTACATACTTCRTGTCATCRCCAGGTGTTCAAGACGACGAAC[A/G]CTTTTCGCGGTACGAGCCACTGTAGACAACGAACAAGTTTCAGGAYGnnTTTAYTTTCTTCTTTRTGTACATATACATTTTTTCAGCGACAGTTGAACTA
chrC2	5035040	5035040	TC	T	Y	T	Y	Y	C	Y	C							93	chrC2.5035040	[A/G]	chrC2	GCCCCAGGGTCGGTGYCAGTGGAGTCATGCCCAGGCCTGAGCCCTAGAGGCCGTCCCTGCTCCCAGGTGGCTCSGCACGGTGGGAGGTCGTGTTTTCCAC[G/A]TTTCTAAGTTTACTTCTGGGCCGCAGGGGGAGACGTGGCCGGGTCGTTAGAAAGGGCACAGGATCACCTGTCCTATCCGGGAGCTGGGCCGGCGGCTGGG
chrC2	5036918	5036918	TC	Y	Y	Y	Y	Y	Y	C	Y	C						95	chrC2.5036918	[A/G]	chrC2	GGAGAGAATCCATCATGGTGCCTCCCAGTGGAGTTGGGGATGGGGGTGGGGCTGGCTGGAACCGGGTAAGATAGAAAAGGAGGCAAGATGAGAAGCAAAC[G/A]GAAAATGAGTAGCCAGGATGATTTCTGGTCTCTAAAAAGGCAGTTCCTTACCTGGGAGACAGTTGTGCTGGAGCTAAAGCTCCATGAGGCCATGnnnnnT
chrC2	5037983	5037983	CG	S	C	S	S	S	C	G	C					G		88	chrC2.5037983	[G/C]	chrC2	GACCACCAGCATCACCCTCCCCCRAAACCACCAAAGAARGCTCTYRGAGGCAAGGCTCATAAGTTTGTATYTCTTAACCAAGCTTTTTAGGTGACTCTTA[C/G]ATAGGATGGCATGTGAGAATGACTRGGGACGTCACACASTnnnnnnTACATAGAGGACYTCCCTGATGGCACTTTTCCAATCTTCCAYGTCCGCTCAACC
chrC2	5040706	5040706	AG	R	G	R	R	A	G	G	G			A				95	chrC2.5040706	[A/G]	chrC2	CCAGRAGGATCAGATTCCACACCCTGATGCGCCCCGACTCCGCCTGCATAGACAGGGCTGTGTGCTTTCTGGGAAGGCCAGTAGCACTGTCCTTGTCTAC[A/G]CTGGCTGTCCCTTCTATAAATAACATAGAAGGAAATCCCCTATYCTTGGACTGGCCTTAMGATCGTGCCTCAAAAGGACATGAAGCRTCRCTTCCTTCTC
chrC2	5042148	5042148	TC	Y	Y	T	T	Y	T	Y	T							93	chrC2.5042148	[T/C]	chrC2	ASCTGCAGYGCGTCAGGCCCCGTACYGGGGGCGCAGAGGGAGCCCCGTGTGAGTCCTCATGCAGCCCCCATCCAACTGAAGACAGAAACTCATAAACAAT[G/A]AATACGTAGAGTCAGAGGGTGCTGAGGGCTCAAAAGGAAACAACCAGGCTAAGGGGCCAGAGTGGCGGCAGCAGAGGCGTCCCGCTCGTGCTAGAGGCAG
chrC2	5043690	5043690	TC	C	C	C	Y	C	T	C	T							66	chrC2.5043690	[T/C]	chrC2	CTGACTGTAAAAAGGACTGTCCGCAGTCCTGCCGGCAGTGGCCTGGGAGGGACTGGAGATCACYGCTCCGYGGGCTGAAGGGCTCAGTGGGAGTGGGAGT[G/A]CCCACCAGCCAAAAGGAGAAGGATGAAGCGGTCCGGGCCATGCCGGGTGGAACGGCCCAGACCTCAGGGACCCCTTAGGTCAGAGAAGTGGTTCGTACTC
chrC2	5044724	5044724	TG	T	T	K	T		T	G	T							87	chrC2.5044724	[T/G]	chrC2	ACTGATGAGCTTTGAAWGGACTGATCCCAAAGAGGGAAAAGTCGGACAGCTCACCTGGACGCAACTCCCCCAAAGATTTAAAAATTCTCCTACTCTTTTT[C/A]ATGAGGCCCTGCACCAGGATTTAGAGCCATTTCGCATCTCCAACCCGCACGTAACTCTACTGCAATATGTTGATGAGATCTTGTTGGCGGCCCCTTCTCA
chrC2	5045500	5045500	AG	A	A	R	R	R	A	R	A							76	chrC2.5045500	[A/G]	chrC2	TGCCTGCCCCCTCTCAAACTAAATAAAGAAAYGTGGTTTGTTTGGGTTTTTTTTGAAGAAACAAATTTAATACGAKGCTAAAGAAATAAGAGGGACGGAA[A/G]CATATTTGGCATGCAAATGAWGCTGAATACTATTCCTGGTGTCTAACCACCCTCGCCCCCGCCCCKCAAACACCCCCTCCCTGCGCCGTACCTGGGTGGG
chrC2	5046764	5046764	AG	A	R	R	R	A	R	R	R		G			G		95	chrC2.5046764	[T/C]	chrC2	CATTAGAGGTGGATTAATTCACATGTGTGAAKTGAGTCCCTTTACTTTATGGTTCCTGGAGCCACRRRTGCCAMCTCGAGAGTCTAGAGTATGTCCCCAT[A/G]GCGACGTGGGTCTGAGTCAGGGTAGGTGTTTTGCTAGGTTTGTTTGAGGAGGATGTGGCATGTCCTGAATACCTTACTAGTTCTCCTACAGTAGTCRTAG
chrC2	5051446	5051446	TC	T	C	Y	Y	T	Y	T	Y							88	chrC2.5051446	[A/G]	chrC2	AAAGAAGACAGTGAATAGGGAAGACCAGAGAGCCAAGAAACAGAACCACGGGTGTACRGGGTCTTGAAGTGTTAACAGGCGACATGCAGATCGGTGGAGA[G/A]GTCTAATGCAAACCGAGTATCGCGTGGCTRAAGACGGCGTTAGAATCCTGYATCGCATCGTATGTGTGGGCGGTTCTGGTGAATTACAGACCATATGTGA
chrC2	5074647	5074647	TC	T	T	Y	Y	Y	T	T	T		T					96	chrC2.5074647	[T/C]	chrC2	GGCTGGCACCGGCCTYGCTTCCGGGAGAACCTCCCCCCACCTCCCAGGCTAAGTCAACAACCCTCACTTCAGGGTTCCTGAACACCTTAAAACTCCCTCC[G/A]GGCGGCCTTTGTAAGTTTCCATGnnnnnGGTGAGGCTCTGTAGCTGCTAGGCCAGGAGCACAAAGGCCAGCGCCCCCCTGGGTGTGCCCATCTTAGCCCC
chrC2	5079140	5079140	AG	R	G	G	R	G	R	G	G					G		98	chrC2.5079140	[A/G]	chrC2	GGCTGGCTTGCCGGAATCGAGGACAAGCATYTGTGTCCTTTAAATGATAGGAAAGGATGTKTGAGAAACCACGTCTCTCCCCATCTAGGCTGTCTTGCTC[A/G]GCTCAAAAACCAGTTGAAGAGATTTGCTTTGCTGTGGAAATGCGTARGGGTYTGYGTTTGGTTTGGTTTGTTGTGTGTTTTTGTGACACGTAACCTTTTT
chrC2	5083635	5083635	TC	C	C	Y	Y	C	C	Y	C				C			94	chrC2.5083635	[A/G]	chrC2	CTGATTCATTTCTTCCGTTTCTTGTGGACCATGGTCTCCGACAGGACTGGTATTCCGAGCAGAGGAGGCACCACACTYAGCATTTTAAGCGGGGCCTCCA[G/A]GGAAGCGAGATTATACAGCAATGCACCAAAGGCGGGYTCTCAGGGTTCACCTCTGCTTAATAACTCACTGACGCTCTCCTTCAGAAGTTCAAAGACTGTA
chrC2	5091166	5091166	AG	R	A	R	R	R	A	G	A							95	chrC2.5091166	[A/G]	chrC2	AGGGCAGGCAGRCCAGGGRAGCCCACTCGCCTGACACCCACATTTCCACTGTTCTGGGGGRMAACCTGGTGATGACAGGCAATTGGACAGGAATCTGTAC[A/G]GTCCTTATCAGTGACTTTATAAGGGAAGAACAKGAGCCTACATGTRTGACTTTGCATTACAAAACTGCCCTTTAAACTCAAAACRAGCTGAGTGAACCTA
chrC2	5095692	5095692	TC	Y	Y	Y	Y	Y	T	Y	C							94	chrC2.5095692	[A/G]	chrC2	MGGGAAAGCGAGGGCTCACGTCCCAATCAGAAATGGTCCCAGGATGTGTCATCAAGGCCCGTGCAGTCAGCGAGSCAGTGACCACTGGGAGGTGAGGACA[G/A]TACAAAATATACACACACGTATTTGCTTTTTCACCTAAAAACTATCCGGAAGAGAAGGGAGAGATGCCTATCTGCTGCCCTTGAGAGAGAAACGYGATTG
chrC2	5106549	5106549	TC	Y	C	Y	C	C	Y	C	C							91	chrC2.5106549	[A/G]	chrC2	CTGGAAGTTAAGCTGCTTAGAAACAGAACTGTTTGCTARCTCTRCTTCTAGAAATTCAYRCTSAACTCTTCRAGAAACAGAACTAAGAAAGAGGCTGCAA[G/A]TAGTGAAGCTTTTTTCAAACTTAAATCTTCAAGGAACAAAAATTTGACAATAGACACTGTCGGCAGGGGACGAGGGGCAGAGAGGACACACGTGTGTCTC
chrC2	5111067	5111067	CG	C	G	S	C	V	S	S	S							98	chrC2.5111067	[C/G]	chrC2	nGnnnnGCCCACTTGGCAAGGCCAAGAGTGTCAAAGAGCCAATGTAGCAACTACTTAGAGACATCACAGCCAAGACTCCCGGAGCACTGAGGTAGTAACA[C/G]GTAGGAACTTTACATGGAAACAGTGTATCTTTAATCACACATCCCTGATTCCCGCCCCCCCTCCCAGGGGGTGACCTCAATTTCCGTGTAATCAGCAGGC
chrC2	5118645	5118645	AG	A	A	A	R	A	R	A								90	chrC2.5118645	[T/C]	chrC2	CTTAGAAGATAGTCACGAATCCAGAAAGCCATTTGAACAAATGCCCAGCGTGTCCCGTGCCCCGCTCCCTCTCATAGCATTTATTAAGCACCGACAGCAC[A/G]TCAGACCCTGTGTTCTGGAAAACCCAGGCTTTCTAGGTCAGTCCGCTCTATGTGGCCCSTCTCCTTGCTCTGCTCCGGACTCGGTGCCRTCCTGTGGGCT
chrC2	5125265	5125265	CG	C	S	G	S	S	S	S	S			C	C			95	chrC2.5125265	[G/C]	chrC2	AGTTKCTGTAAATTGCAGGAACATGAACCCTAYGGAATTGAATGGATTTCRATTTGGYCYCCGTTTYACCCCCGTGATCTCTGTGATGGGCATAGATACT[C/G]CTGATGAGACGGGAAAGCCCCCAAAAGAGAAAGAATGTGAGAAATGAGGCCCGCAAGCAGAGCCCGTGCARGTCCCCAGGCTCGGGGCAGGGGGGTCGGG
chrC2	5133750	5133750	AG	G	G	R	R	R	R	G	G							94	chrC2.5133750	[T/C]	chrC2	CTGGTCTTTATAAAGATACACTTGGTCACCTATGGATATRTTTTCAYAACACACACACCCTTCTTCACGTAGGTAATATGCACATAAGTCTACGTAATGC[A/G]TGTCGGCATAGGATTTCACAAAAATACCCCGACACGTACCTACGTAGGTGTATGGATGACATTGAACTATGGGACACACCCTnnnnnnAGACAAGAACCT
chrC2	5137803	5137803	AG	A	A	A	R	R	R	A	A				A			95	chrC2.5137803	[A/G]	chrC2	GGACAGATACTCYTTGTTTAAATTTTAAAGTCCACATTACTCTCCAAKGCTTATTTACATACTAAGCAAGTAATTGCTGAGGTCAGATTCTGTCCAAAGC[A/G]CTGGTCTTACTGAGGGTAAAAGAAGAGAARACACAAGGGAGCCRGGGCCTGATGCAGACRAGGGCYGGAGGGAGGCCCCCAGGAGAACAGGACAGGCCCA
chrC2	5146916	5146916	AG	A	R	R	R	R	R	R	A						A	96	chrC2.5146916	[A/G]	chrC2	CAGCAGCTCTGTTCCAAAGTGGAAAAATGACACGGCTARACATTCKAGGAGCCGTTTGGGACTGACCGCTAGGGGTTAGCATCACTTGATCCTGCTTCCG[A/G]CAACCACCTGATTTAAATTTGACCAAAYGATTCCAAGAGCCCCCACATGCACAGCTCGGGCGGTCACGCGGGGTGGAGTGCAGGTGTCTCCGAGCCTGGC
chrC2	5160852	5160852	AG	G	G	R	R	G	R	R	G			G				89	chrC2.5160852	[A/G]	chrC2	TCTCTGGAGTTGGGCTCACCTGATTTCTCCAGGATAGAAATGGGTGGAAAGTGGAGGCTGAGGTCAAGCAGGCTCCAGAGTGGCCCTCTGTAGATGGAGA[A/G]TGACATATCCTTTTGGAAGGGGCTGGCCACCTATCTCCATTCTCCTTAGCTCAGCTCAGAGTCCYAGACAAYAAGCTCCCCAAAACCGTGATTAGGAAGG
chrC2	5167825	5167825	AG	A	R	R	R	G	R	R	R							97	chrC2.5167825	[A/G]	chrC2	TTCAAGGGCTAACCCCCAGAGCCTCTAYGGACCTAGAGAGTGMAGAAGAGAGGTGTTTGATGAGCGGGAAGAGTCGCTGGATTTGGGGGACAGGTAGCTC[A/G]TAGAAATGGTTTCACTTAATGTTCCTAAAATCCCCCTGAAATTGACTATTGCTTAGCGTGACRAAGAAAATAAAATTAGCYGTAATCCTCCAATCTAGAG
chrC2	5184545	5184545	TC	T	T	Y	Y	T	Y	T	T							98	chrC2.5184545	[A/G]	chrC2	CTCAGTTCACAGAAGAGGGCTTCGAAAGAYGTATCCCTGTCTAAAAGACACAACCTTGTCGAACTGACAAAAACCTTGGTGTTTTGCAAAAAGACGTTGC[G/A]TTTTGATAGCCGTTTTTGATAGTACATTTCTCAATATTTAAATCGTCTACATTCAAACCTTCATTTTACGTTTGTGMTATTTTAAGTTAGTTTTTAAAAA
chrC2	5189370	5189370	AC	C	A	M	M	A	M	M	C							96	chrC2.5189370	[T/G]	chrC2	CTCCCACTTGGGTTGGATCGAAAGCTTTGAATTCTGAGTATTTCTTTCGATTCCTGGGGCATCAAATGGCCACTGCATGTTTCTGTTTGTTTGTTTGTTT[A/C]TGTTGGGAACCGAACGTCATnnnnnnnnnTTTTCRTCCTTGTTTCTAATTTGTGGTTAAGTCTGGSCATCTGGCCTATCATTTCCTGAAACCTTCCTGGC
chrC2	5196754	5196754	TC	T	Y	Y	T	Y	T	Y	T							97	chrC2.5196754	[T/C]	chrC2	TTTCGGAAGGTGAATGTCTATGCTACGTTTGTGTTTGATGGCCACACTAGTGGCCTCAGAGACCAYKCCCCAGGCTTCTGTGAAGTGTTTTCTAAGCACC[G/A]GAGACATTTGGAGCCTCCTAGCACTGCTTTTCCTCGGATGGGTCATTAATCTGAAGGCTGGCTTTCCYRTCTCTGGGCCTCCACAGCCCAGAACACCATA
chrC2	5202556	5202556	AG	G	R	R	R	R	R	R								96	chrC2.5202556	[A/G]	chrC2	GCCTGGAACGCACYCTTCCTGGGGGTCCCTCTAYGTGAYTTACCTTTGCCTTCCGTTGGCCCCTGCTTCCTCCTGGCTGCTGAAGGTTCAGTGTCGGCAA[A/G]TTGAACTTCTTGGTGAGCTAAACTGGGTCCTGCCRTCCCACCTGCCAGTCTGGGGGATACATCATGTGCCCTGCTGCTGTGCCGGATGGCGGTGGCTGTC
chrC2	5219553	5219553	TC	C	C	Y	Y	Y	Y	C				C			C	88	chrC2.5219553	[A/G]	chrC2	CAGGAACGGTGGCTTGTGCTGTCAGGCAGGGGACAAAAAGGCAAGTTTCCGAGGCTGCCCCACGTGAGAYTTGGAAAGGCCTGTGCTGGTGCCCGCTGAC[G/A]CAGAGAGTGCATTCTAGAGAAGAGGCGGCTGGCCTGGGGGCCCAGGGCAGCCCCCCATCCTGAATCTGACCACAAGCCCCGTGGCCACAAAGGGGTGGCT
chrC2	5225265	5225265	AG	G	R	R	G	R	G	G	G							95	chrC2.5225265	[T/C]	chrC2	ATGTTTTTCAGGGAAACTGTACAGTCCCTTGCTCAGCAAATGTGTGCTCATCCTGACTGGGCTTTAGWTTTnnnnCGTCTTTGATCCTTTCACAGATAAC[A/G]GAACGCCTTAATCTAAAGCACAGGAGGGATCACACGCATCGTTATGGGACTGTAGTTTCCGTAACTTTCCATGAGTTTCATTCCRGTTTTACATTCCTTT
chrC2	5229379	5229379	CG	C	C	C	C	S	S	C	C					C		97	chrC2.5229379	[C/G]	chrC2	GCTTCTAAAGCAATCTACCTCCTCCTGGCGTAAACAGCGGGGGGATATCGGATTTCTAAACACGTGACAACATCAGGGACTCCTTAAGACCAGTGTGGGA[C/G]GCACAGTTTTAACTCTCGATTCTCAAAAGCCCTGTGTCTTGGGGTGCAGTCACGTCCTCGCATCCAGCCAACGTAACCGCTGGGCTCTGCTGTCCCTCCT
chrC2	5233563	5233563	TC	T	T	Y	Y	Y	Y	T	T							96	chrC2.5233563	[T/C]	chrC2	CCRTCAGTACGAGGACAGAGGGTGTATACGTGGGTACCAGCCTTGAGTTAGGTCTATTTCCAACTGACCCACCTCTTAGGACTTCATAGCTGTAAGGTGG[G/A]AAAATGAATGGTGGTGAGATGGTCGAGGATTCAGTGAAACAATATTTGTCAAGAGCCCGYRCTACACAAATACTTGATTTTCCTCTTCCTGGCCATTTGT
chrC2	5244502	5244502	AG	G	G	R	G	R	G	R	G							96	chrC2.5244502	[A/G]	chrC2	TGGCACTAAGGACACGAGCAGCAGAGAACCGCCTTGTCTTTCTACATAAATTGTATTTTTTCTTCATATGATGATCACYACAACCCAGCACTCTTGCTCC[A/G]TGAGTCGACTACAAAAAAACCACAACGCTAYSCYYRGCAAGTGAYGCTCYGTAGGCCTCTGCCTGGGTTTACTMCCCTGTCCCTTTTAACCTGCTTTTAT
chrC2	5253874	5253874	TC	T	C	Y	Y	T	T	Y	T	T						97	chrC2.5253874	[T/C]	chrC2	GGTTTGACTTTTCCTGCCCCTTYGCCCCATTTTCCGCTCCAGTCCATTCTCCCAACCAGCATCTCTTGGTGACAGCATCTCTCTGTTTGGATACCTAATC[G/A]CAGACAGAACTGTCCTGTCCTGCCGATGAGTGTATCTTGGCATCAGAAGGTGCTGACCCCTTGGCCCGGGGCCTGTGGTTCCGTGGCAGGCGGCGACTGA
chrC2	5266584	5266584	TC	Y	Y	Y	Y	Y	Y	Y	C				C			97	chrC2.5266584	[T/C]	chrC2	CACACACTCCATAGCCTTCCGAGGAGCCYTGGAAAATGTCCAGGGTCGGGAGCTCATTGSCTTGCAAGGCAGGCCGGCCACGGTTTATACTCTTGCTTAC[G/A]AGGATGCACGGGCTCCTTATTCGTTCCTTATTTTCTTCCCCRTCACTTCCATTCATTTGTCCTTGTTCGGCTGGGGACGAAATCACGTCTCCCTCCGCTG
chrC2	5276158	5276158	AT	T	T	W	W	W	W	W	W			T				95	chrC2.5276158	[T/A]	chrC2	TGATATAATTTCCATTTCTGCTGATCTATACTAAGGAATTTTTTTTCTTTTATAAAAAGTAAACRCTATGTATACGAACAGTGAAAAATGTAAAAAAAAA[A/T]TCTATGAGGCTAATAAAAGGCGGGATGACTATTTAAATAAATTACTATTACCCACTTGGAACTCAACTCAGGAACTTAAAATGATTGGTATCAAGATTAT
chrC2	5280695	5280695	AT	W	A	W	A	W	A	A	A							98	chrC2.5280695	[A/T]	chrC2	ATTAACTCTGRTGGAGATTTTATTTTCTTCCCCTCTGGCTGGCCGGTTGCTTGCTATTTGTTGAATGATCATTTCCTAATATTGACTGCATTGCCCCGTC[A/T]CCATATTAAGGCTCAAGTGTACTTGTTTTGAYGTCTGGACTTTATATTCTGTTTTCTCCGCCTCGTCTCCTTCTGCTCAGGTATTAGTGATCCTTGCGTG
chrC2	5285892	5285892	TG	G	G	K	K	G	G	G	G	G						94	chrC2.5285892	[T/G]	chrC2	TCCATTGTCCTATGGCTTTCCTAGGAGACCTCCCAGGACATGGAGAGCCTTTACTTTCCTTGTGGTTGGTCAGCTGGCCTGGACTCTGAACAGTCTCACT[C/A]CCAACTCAGCAGACTCTCTGGCAACCCTCAGTGCCTTATAGGAnnnnSTRYnnnnnnCATAAACAATAACATGTCTCAGTGCCTGCTAGCTTCGGGCTGT
chrC2	5291135	5291135	TG	T	T	K	K	T	K	K	G							95	chrC2.5291135	[T/G]	chrC2	CCTTACCTGTCAACACTGATRACAGGAAGAATTGAAGGTGTAACATCACCTTCCTGATCCCTGTGGCCTGAACTCAAATTACAGTTTACTGGTTGGTAGG[C/A]GTGCAAAGCATTGTTTTCTGCCACAAGTGTGGTGCCCCAAATACTACCTTGTTATTTCTCCCAGTTGAATCCAACATGGGGCTCTTGAAGnnCGGACTTC
chrC2	5297983	5297983	AG	R	A	R	A	R	A	R	A							83	chrC2.5297983	[A/G]	chrC2	AGCAAGCCRGGGACTGGAGCGTCCCTGCTCTCAGCCAGCTCCCAGATCCTTCTCCTCCTTGGCACGGGTGCTTGTTCCCAGTGCATGGAGTGCAGTCAAT[A/G]AACAAGATGTGACTTAGCGACYCTGAGCAGAGAGATCTGCYCCTTCCCCGGCCTGCTGGGCTGGGACGTGCACYTCTCCTTGAAYGTTCCTTCCTCACAC
chrC2	5302201	5302201	AG	G	G	R	R	G	R	G	R							85	chrC2.5302201	[A/G]	chrC2	GTCAGGCCTCTTGCTTCCGCCTCAGGTCATGGTCTCCCAGTGGGAGGTCAGGCGTGCACTGGGCATGAAGCCTGGTTAAGATACGATTCCACCCGCACTC[A/G]GAGGAAAACGTATTGCCACAAAGCTTCTATCAAGGAAACAGAATGAAAATAAATGCATTAATCATCAATCAAGAAGATATGTAAGCAAAACAAAGAGAAA
chrC2	5307399	5307399	AG	G	G	G	R	G	G	G	R							93	chrC2.5307399	[A/G]	chrC2	GAAACCCCCCCAGACAAGTCAAAGCMGAACAAAAACGTGTCAGAAACAATAAGTTTACTGATGTGGTCAATTACAGGACGAACATAGAAAAATCCCATTC[A/G]TAATGATGACAGAAAATTCAAAACCCTGGGGAAYTAAGTTATCAAGAAATAGGTGTGGATCTACATGAAATAAAGTCTGCTCGGGACSGGACAGAGGACA
chrC2	5314368	5314368	AC	C	M	M	M	C	C	C	A							96	chrC2.5314368	[A/C]	chrC2	ATAACTTACCAAGAATATAAAATATCACCCTAGnnnnnnnnnnnnnnnACAACAAACCTATGGTTCACGGAGAAGCATCCCACTCCTCATGGGAGGGTTG[A/C]CAAGGTTTGACAAAAGCATAATGCTAAGTTGCAGCTTTCAAGAAAGGACTGTCTTCCAGCATTTTCCATAGCGYGGTATAAGGTAAAAATGACAYGGTCA
chrC2	5335156	5335156	AC	A	A	A	M	A	A	A	A							87	chrC2.5335156	[T/G]	chrC2	ATATACACAGATACAATAAAAATACATAAAAACCCTCAACCAACTCATATTTTCTTCCATGTACACGTATTCCTTTTTTTAATCAAAAAACATTTTTTTA[A/C]GTTTTTGAAAAAACAGCACCAATTTAAGGCGGCCRGTCAAAATGTATCATCTGGAAACAGATGCATCCTCACGTATTCCAAGCAGCTGCTTCACGTTAAA
chrC2	5340023	5340023	TG	K	K	K	K	T	K	K	T					T		93	chrC2.5340023	[T/G]	chrC2	TGGTCTCAGATCAGAGCCGGATAAATACGGCGGTGGTCACCGCGGGTCATAGTGCTGGCCGGCCTGGGGCTTCGGCGTACAGATAGTCTCACGAGTCAGC[C/A]GCAGACAGACAGACGTTCAAGGCCGGTGCACTTTCAGATGCCTCTGTGYTGGCTGGGCCAAGTGTCCTAGAGCTAGAAGGATAACAGAGCGTTAAGATTG
chrC2	5347805	5347805	TC	C	C	Y	Y	C	C	C								87	chrC2.5347805	[A/G]	chrC2	TGGGAATACAYGCAGATATGTCTCCTCTCCCGTGCAAACCGTTTAGCCATTAAAGTAATTCCTTCCCTCCAAGCTGCAATTAGGAGCCAGACAGTGGTCT[G/A]TGGGGCTGTAATAAATGGAAGAGAGACACCGnnnnnnnnnnnTCTTTCTAGAAGTGTTTATTTTTAATTCATAACCTGCTTTAAATAACAAAGAAAATKA
chrC2	5352908	5352908	TC	Y	C	Y	Y	Y	Y	Y	Y							97	chrC2.5352908	[T/C]	chrC2	GTAAAAGATCCCAGATTCAGTCTGCGTGTTTTTGTATCGGTAGCGTCTGTTACAGGACAGCGTGATGATTGATTGGGTTTTATTATAGAATCAGTTGGGG[G/A]AGTGTGTGTGCACGTGTTCGTGTACTTTCCTAGGGCTTGCTTACAGAACCTTAGGTGAAGGTGCTTTGACGGCAGGTAAGTGTATCTGTCCCCTGCCTTT
chrC2	5360018	5360018	TC	Y	T	Y	Y	C	Y	Y	C							97	chrC2.5360018	[A/G]	chrC2	TTTTTTTTGGCCTTCATCCAAGCTGTGCTGGAATTTTAATTCCTTACTTCTATAAAAGAATGTGATTCACAGAAGACGAAGGTCAATCAAAATCAGGCCC[G/A]CGTAATCATGATTAAAACCACGGCCAAGGGCRGCATGCATTTTGGAGAACTGGCTGACGGGTGTTCCAGTATGGCTCCAACTTTCCAGTTGGTTCGGGGC
chrC2	5376295	5376295	TC	Y	C	C	C	Y	C	C	C							99	chrC2.5376295	[A/G]	chrC2	GCCTCGTGGCAGCGTTGGGCCCCAGAGGAGCCCACGGGGTYAGAGTCGCCGTCTTCTGGGTGCCGTTGCTGCCCAAATGCCATGCACATTTCGATTTCAC[G/A]TCTCTTTTTGTGACCCTAAAGTTTAACCTTAAACAGAGAAAACAARTAAGGGGAATGCGGTTGGCTCTTCAGGCTGGTGAGCCGTTGCCWGACCCTGAGC
chrC2	5393228	5393228	TC	Y	C	Y	Y	Y	Y	Y	T							96	chrC2.5393228	[T/C]	chrC2	GCCGTTGATTCACTATTGTCTTCTCAGCTTAAAACAGTCTTTAATAGGACAATAAAATAATAGTCCTGAGGTCCCGTATCTGGAAAGTGATAGATCTGGA[G/A]GAGGTCCTAGAAATCGCCTTGTCTTTCACTGTCCCTGGCTTACCCTCTCATTTGTAAGATGAGGAACATAGTAAGTCTTCATAAACAAACATTTCTATGT
chrC2	5397331	5397331	AG	R	A	R	G	G	R	R	G							96	chrC2.5397331	[A/G]	chrC2	GCATCTTACCAGAACTTTCACACACCCCTGCGCTTACGTCTACCGCAACRAACAAAGCCCCRCTTTGCARAGGCAGGGGGACACGAAAGCAGAGAAAGCT[A/G]CACCAGAATACAGACTCCGTTCTTTTCCACAGCCGACTCCTAACCGTCCAGGCATCTGGTACGACCCCCTCTTTCCCAGCGAGTTCAGCAGGGCTCAGCT
chrC2	5405122	5405122	AC	A	M	M	A	A	A	M	A							95	chrC2.5405122	[T/G]	chrC2	TCTTAACTCTCAAGATATTTCCGGAGTTTCACTAAATGCTCCCTTGTGCTCAAGAGTTGGTAACCGCAATTGAAAAGCCATTTCAGATCTAAACTTTCCG[A/C]AAAGAGACACGGGATTAACTTCGCCCAGGTTCCCACGTCCAAGTACTGCCAGTTTTTAGTCAACGTTAGGAAGAAAGACAAAGCGTKTACACTTTTACTG
chrC2	5409682	5409682	TC	Y	T	Y	Y	Y	Y	Y								96	chrC2.5409682	[A/G]	chrC2	YGCTGGCRTGGAGACAAAAGAGGGAGGCATCTGTCACTTCTCTTTTGGGTTAGCATTCTTTCAAAATATCTGGACACCGTAAAAATGTGGAGATCAATGG[G/A]GATTTAATGTCTTTCCTGAGAGGAATTTACTTGGAAGGGCTTTAAAAAATCTTTTTAGCGGAGAATGATCTCTTTGATCGCCATATGCCTATTAAAACAC
chrC2	5416346	5416346	AG	R	G	G	G	R	G	R	G							89	chrC2.5416346	[A/G]	chrC2	GCGTCATATTTTGGTAGAACGTTGTAGTCACACGACTGCCTTCAAACAAGCTCTGAAACTTGTTCTTCCCCATCCTTGAATGAAGTCTTGGGCAAAGGCT[A/G]CATTCTTCCAAAAGCTTTGTGGGAATTCATTCATTTTCGGGCATGATCGGCCRAGCCCTGTCTRAGGACAAAACTCARGCTCGTCCAGTATGGTAGACCC
chrC2	5423153	5423153	AG	R	G	R	R	G	R	R	G						G	98	chrC2.5423153	[T/C]	chrC2	TTCCAACCTGCCAAACACAAAGAAGCTTCTGGAAGGCAGTCTGCTTGAGGTTGCTGAACCCGCAGAGGAGACACTGACCAAATAACATTTAGGAAGATGA[A/G]AAAAGCTACTCGTGCCAGGTTCCACGCAGCCAACCACCACRCAGAGGAGAATCTRGCCTCTGTCCTGCTCGCAAACAGCGTCCCCGGGCTGGGGCCGAGT
chrC2	5430771	5430771	AG	A	A	R	R	R	R	A	R							93	chrC2.5430771	[T/C]	chrC2	TGTTCTATTTATGGGGGAATCAGAGCTGAATTAAAACCCAAATGACAACGTTAAAAATAAAAATAAAGTATCTTGAGACTGTACTCGATTGATAAGAAAA[A/G]CCTGACTTCACATCACACTTGGATTAGGTAATGTGTTAGGAGGAGGAGCGCCAACTCGACTCCTGAAATTTTCCTATTCTTTAGATTACCGAGCCTGGGG
chrC2	5435262	5435262	AG	A	R	R	R	R	R	A								92	chrC2.5435262	[T/C]	chrC2	CGAGAYTTGATTTTTATTCCTGTCTTCTCGATTTTAGAATCAGGTCTCGCTCTGCAAGAGACCCATATGTCAGAGATCTTCGGTTGTGCGTATAAAAATC[A/G]CATTTTCCCCAGACTGTATCCCAACTTTAACAAATCCCCAGCCTCAAAARAGAAAGGCCTAGTAGGGCCTGTGATATAACCTAAATTGATATCCCCATAA
chrC2	5445567	5445567	AG	G	G	G	R	R	R	G	A							96	chrC2.5445567	[T/C]	chrC2	AGAAATGAMAAGCTGAGCAGGGACAGCAGCAGGCAGAAAGGAGAGAGCTGAAGCCCGYTGTGCTAGATCAGCCGGTCAACATAACTCTCGTAACTTGGGG[A/G]ATTGTTACAACCCCAGAGCCAAAGGGCCGGGGAGGGAGAGCCACGAAAGGCAGTATTTACGACCSAGGGAAACCCACCAGATCTTGTCTTTGACTTTGCA
chrC2	5451478	5451478	AG	R	G	R	R	R	A	R	A			A				93	chrC2.5451478	[A/G]	chrC2	GGAAGATGCTACGTGTACCCAGAGTGCCGTGTGCCTGGAAATCCTGCCGGGAAGGAAGCAGAAGGGGAAAACAGAGACGCACTACGTTGCATATGGGCCC[A/G]TTCCCAGTCTGTTTATCTGTCCCGTACGTGGCCCAGCTGTCTTCTTCCCTTTTCACTCCTTGGCACGTTCTGAGGCTCGAGYGGGTAKCTTCTRTCAACC
chrC2	5455521	5455521	TC	C	C	Y	C	C	Y	C	C							98	chrC2.5455521	[A/G]	chrC2	GTCCTAGGAGTAGCTATTTGCCTACCTTCTGCCCTGATCTGTGAGCCAGCAACTGCCAAACCTTGTCACCCCTCGCTATTGTTTTCACGGATCCCACTCC[G/A]CTAGATGAATGCAATTATGGTGTCACCTTTGCATCCTGGAACACCTGCCAGGAGGGAATAATGAAGCAGGTGACACCTGAGAGGGTTGCAGGGCCAGATG
chrC2	5467889	5467889	TC	C	C	C	Y	Y	Y	C	C							97	chrC2.5467889	[T/C]	chrC2	YTGTGATACCTCTCAACRCTGAAAAGGTGAAACAAGGGGTGGnnnnnnTTTTnnnnTTTTKTTTTTTTTTCCTCTCTGTGTATTTTGAAATTGGCTCAGC[G/A]CCGTTTGGGCAAAATCTCTGTCCGTCTGCTGCCCGGCCGGGCTTCACTCAGCGGAACACTGCTCAGTCRGGGTTACGTGAAGCTGAAGAAATAATGGAAA
chrC2	5479503	5479503	TC	Y	C	C	Y	C	C	C	C							98	chrC2.5479503	[T/C]	chrC2	CGTTTCCCCGCCCTTCGGAGGGTGCCCGATATTTMATACCAAATCAACGCAAGGAATCGATTTCAAATGCTGACGAGAAATTAGCATACATCAAGCAAAG[G/A]TGAGCATCTGAGAGATCGGGCTGTTGGCTTTGCCCTTGAGTCAGAAATAGGCCCTAGGACCTCACAGCACCTGTTGCTGGAGGGGACCGTAATTAAYATG
chrC2	5484848	5484848	CG	C	C	G	S	G	S	S	S							87	chrC2.5484848	[C/G]	chrC2	CAAGCACCGGGGTCGGCTGCACACAGCGCATCGCCCTCTGACTGGGGGAAGCAAGAAATAAATGTATGAGCRTATCCGGCTGCTCTCACCAGATTCAGGA[C/G]GCAAGCTTGGGAGAACAAATCGCATCCTGAGCCGCCCTGCTRGGGSGGGGRGGGGGGGGGTGGGGAAGCAYGACTCCGCTGCAAGGAACAAATCCTAGCY
chrC2	5492470	5492470	TC	T	T	Y	T	T	Y	T	T	T						95	chrC2.5492470	[A/G]	chrC2	TTTGATTGAGGCAGTGRATACGAGTACTGACGATGGGAATAATCTACGTTTGTACCAGGAACAGAAATACAATTGTTTTCAAAATGATGTGCATGCGGTC[G/A]TGTTGGAAGATTACAATATCTTATCGATGAACGAAAATTGTCACGAnnnnTGWGTGAGTACGTAGGTAAGTGGTGAGGAGGAGGACGAGTGGGGGAGAGA
chrC2	5503382	5503382	AG	G	G	R	G	G	R	G	G		G	G				93	chrC2.5503382	[T/C]	chrC2	ACCATTTGTCCAAGCRCCCACAATTARGGAGGTATTTGACCCCACAGCCATTGGAGATGAGCCACTCTTCAGCCCCCATGTCTTCGAATTCATCCTCATT[A/G]GACTTGGTAAAGCCCCACTTCTTGGAAATGTGGATCTTCTGGTGGCCAGGGAACTTGAACTYGGCCCTGCRTAGGGCTTCACTCACATGCTCCTYGTTCT
chrC2	5510515	5510515	TC	C	Y	C	Y	C	C	C	C							98	chrC2.5510515	[T/C]	chrC2	GCGAGAGAGATTTAAGAAGCAGAATTAGCAGTACCTGGGACTGAGTGAACAAACTGCATAAAAGAGAAAAGGAGATTAAGAGAACACTCAGGCTTCTAAC[G/A]TGGAAGTTCCTGTGGATGGAGAAATCACTTAGGAGGAATCAGGGGGCAAAGGTGAGAGTGGGTTTCAGGGGAAGGTGACGTGTGCAGTTTGGCATTTAAA
chrC2	5515787	5515787	AG	R	G	R	R	A	A	A	A						A	96	chrC2.5515787	[A/G]	chrC2	TTTATAATTACAGCRTGCACAAGGAGAGAAAGAGAGGATGTGTGTACACGGGGGGAGAAAGAGAACTTTACAAATTGTGTTGCAAGTCTCTGCTGGCCAG[A/G]GTGCTTCCATTATCAGCTAACTTTTGATTGATGTGTCACTGAAGTCACCTAGACTGATYATACACAGAGGATTTCAGTAACTAYGTATTCATTAGYCCCA
chrC2	5526045	5526045	TC	T	C	Y	Y	T	T	T	T		T		T			87	chrC2.5526045	[A/G]	chrC2	GGGGAAAAGCAGTTCCACTGCTGGAAGGACATTTGGTGGAGACCRTTGAAGCCACCTGGTCCCAGCAGACCCCGGAAGGCGGCCACATTCGCTGGTGCCC[G/A]AACAAGGTTGTTAAGGGTGAAGCCTGGTRCCAGACGCATGTTGTGATTTTCCACAATCCCTCAAATGCCTGCTGCTACACTGTCTCGCGAACKTTTTCTG
chrC2	5532419	5532419	TC	Y	T	Y	T	Y	Y	T	T							98	chrC2.5532419	[T/C]	chrC2	GTCCGCCCCCTGGCTTTCATCCTGGGAGAAACGTCACATCTCCAATCAGGTAGCTCCAACATCCTCAGCCCAGAAACATAGGACTCATGTCTAGCTCTGA[G/A]AAACTCCTAGCACCCATCCACCCACTCARTGTCCATGAAGACGTACAAAGGATGTGAACAAGGTGCGGCTGCATATGAGGTAGCAGTTGCTGTAATAAAG
chrC2	5543222	5543222	CG	C	C	S	S	C	S	C	C							98	chrC2.5543222	[G/C]	chrC2	GGGGCACAACACAGCTCAGGCCTTAGATGAAATCCGATCTGGGAGCCGYTGGYGATCCACGGGTAACAGCTCRGAGAAGGTCAGTAAAAAATGGATTTCC[C/G]GGCCTGAAGAAAACATGGACCAGGGAAGAGGCCRGGWGCGGGCTGCCGGGAGCCTGCCCGGCACGGGGCCTGGGGTCTGGGGACAGGAGAGCCAAGCTGC
chrC2	5550117	5550117	CG	S	S	S	S	C	S	C	C							97	chrC2.5550117	[G/C]	chrC2	TCCATGGAACCCGCAGCCACTCACTACGTTACTTAGAGAAGACAAAGAAATnnnnnCTCCCAGCGTCTTCCTTCCCAGAGTGAACTCAGCTGTGAATAAC[C/G]GAAGGCCAGTCATCTGCACGGAGGGTCTATATGGGCCAGCCACGTTCCACCGTCCACAGGCAGCTAGAACGTTTTTARCAAATCACCCAAGGTATGTGGA
chrC2	5554972	5554972	AG	A	A	R	R	A	R	R	A						A	96	chrC2.5554972	[A/G]	chrC2	AAAATGCATTGCACCATTCACTTCTCCGCGTAGCCATTTCTATTCTGACACAGCCTCCTTTCAGATTCGACATACCGTATGTACGTGTGAGCCAACGACC[A/G]AAATCTCCTTTCTAAAATTGAAACTCTTAATATGTTTCTTTGAAGATCGTCACCTCTTTTGGGCAGGAAATTACTGTCAACCTTCTTGCTGCCTGACAAG
chrC2	5559608	5559608	AC	M	A	M	M	M	M	M	A							97	chrC2.5559608	[T/G]	chrC2	CCGTGGAGCCAYYGCGGTTTCCCGTAGTTCTCCAGGAATGGGTGTCTTCATTCTTCCTCTGAACTTTCTACTTCCAGTGCTACTACGGAAGGTTAGAAAC[A/C]GGAAGACAATAGCATTCCGCGTTCTCTCCCTCACAAGTTGGACAGGAAGCTATGGTCCTAGGGTAAATCCTAGAACTAAAATATTGTCCTATCATAGCTC
chrC2	5563549	5563549	AG	R	G	G	G	G	G	G	G							98	chrC2.5563549	[A/G]	chrC2	GACTnnnnnACTACCCCCCACCCCCTTCGnnnnnnnnnnnnnCCAAGGACAGCAGTGTCTTTTAGTCATCTGGGCTCACTTTGGTTGGTTTCTGATGCCA[A/G]GAGTCTCTTTCTCCCGTATACACTCAGCCACCCAACTGTGTGATGTGCTCKCTGCTCCTTCCTGGTRTCCCCGCATCTCTGCRTTTCCTCTCAGCCACCA
chrC2	5573090	5573090	TC	Y	T	Y	C	Y	H	Y	T	C						98	chrC2.5573090	[T/C]	chrC2	GGGAAATTAAAnnnnnnACATAGACCCAGGAAAGGGATAACTGGGTAAGAAAGGAACACCTTCAAGAAATAGCTGAAGGGGCTCTCTATAAATCAGTAAC[G/A]ATGAGCCTCGTCAAAGAGGCAGTAACATCTTGGTGTCATCAGGGAAGCAGTAGGCTCAGAGAGTCAGGATATGGAAAGACCCAAMTCCACACGATGGCTG
chrC2	5578856	5578856	CG	S	G	G	S	S	S	G	G			G		G		96	chrC2.5578856	[C/G]	chrC2	GGAAGGAGTGTGGCAGGCACAATGTTTATCAGAGGAAGGCCATTTCTAGTTAGATARAAGCCTGGAAGTGACCATGATTTCTGAGACTGGACGGTTGCTC[C/G]GGAGACCAGATTTCTTTATTGCTGCCATTCTTTTAGTCGTCGTTTTCGTAGAATTGKGACCGCTTGGCTTTTGTTCCRTACCTGCTTGGGTTTGGGAAGT
chrC2	5582802	5582802	AG	R	R	R	A	R	R	R	G							98	chrC2.5582802	[A/G]	chrC2	TRCARCCCTGAAYGGAATAGCTCCCCGCATGTGAGCTCACTATTCTCGCCTGCACACTGGCCRATCTAAAACTGTTTCACCGTCAGATCTGGAGCTGTTC[A/G]AAGGGAAAAATTTAGTGAGTTGATAAGAGTTCTCCAAAAGAGCACGTAGTGGTTTTCTGAGTRGTCTGTGCACTAAGGAACAGAGTTTGCGTGCAGTTTG
chrC2	5589925	5589925	AG	A	A	A	R	R	A	A	A	A						87	chrC2.5589925	[A/G]	chrC2	TTGATTATGGAAAATAAGCTTCCTGCAAAWAGGTTCTTCCCCTCAGTTGCCTCTTTGATCCCCACTCCCTGTATTTTTGTYCAGGTCTGACGGGGCCCTC[A/G]CTACTCCCCTCTATTGCCTTCTCTGCCATGTTGGGCTTTAACTTCTCTGTGTACCGTGCACAGCCCYGTRAGGGGATGACATATGAAGACCTACCGTTTC
chrC2	5601703	5601703	AG	R	G	R	G	G	G	G	G							97	chrC2.5601703	[A/G]	chrC2	TAAGTAGCTTAGAATTGATKAAAAATGCATAAGGAAAAGCTGSAAAATTCTCCGCAGGCCCAAGGATGCTACCTCCTCGGGGAAACCATTACAGCTGCTT[A/G]TTCTCTGAGTAGCCTTCTCTGTTTCCCTGTGAACAGGCAGGAAGGCAGCTAGCTCCCGAGCAGAGCAGRGCAGGAGGCAGCCGAGAGGTTGCTATGGCTT
chrC2	5610904	5610904	AC	M	M	M	C	M	M	C	A							98	chrC2.5610904	[T/G]	chrC2	TTCAGGGCGTTGGTCACAGCTGAGGGCACACCCATGGATATTATGCTCTCGTCTGCCGTTGCCTTTCCCCTAGCTGGAATCACTTTTCAACAAAACAGTA[A/C]GAGAGGTCTGATTGCCTTCGGAAGTCACGGGCTCAGGTATGTAATCAGGCCTCAATTGGAAGTGCTGAGTGCCGAGTCTGGCTGSAAGATGAGCAGATTC
chrC2	5621626	5621626	TC	Y	C	C	C	C	C	C	C							86	chrC2.5621626	[T/C]	chrC2	ATGTTGCATTTGAAATATTTATATGAGAAGTAATGTATAATGGTATTTTATTCTAAATGTCCGTACCRACAGTTAAATATATTTTTCTGTTAGTTGAGCA[G/A]GTGGTGTATTCGTGGCTAAAGCTGAGAGCTTTGCATCATCTGTTGTCCTTTGAGAGAAGCAGGCCAGCAGGACAGGAAGTGTCTTCTGCTATCCAATTTA
chrC2	5626885	5626885	TG	K	T	K	K	K	T	K	T							96	chrC2.5626885	[A/C]	chrC2	AGTTAAAAAATTGGGCACCTGTTCTTTTGTCTTAAAGCTATTATCCCCTTTTATAAAGATGAAAATTCTCTGAATGGGCAATATTTCCCAGCAGGTTTTT[C/A]CACCTGAATGAGAATGAAATCTCAAGTCCCCACTGTGAGAGGAGCTTTCTAGAGACACAGAGAGAGAGGAAGGGAGGAGGGGTTCGGTGTCGCTGCAGAA
chrC2	5634011	5634011	AG	R	R	R	G	G	R	R	G		G					98	chrC2.5634011	[T/C]	chrC2	CATGGAGGAGGGGCCCCAACTATYCTGTCCRGTTTCCCTCTGARCTGATATGCACCCTTGCTGTCTCGCTACGTACTTGTTGAATATGGGAATTAATGAA[A/G]GCACAGGACTATTACCTGGCACCTGACTGTTGTTTTAATGAAAGTGTGTACAGACTTCCTGAGCCTCGCTTCTTTAGGAAAAGAATGCTATCTAGGGATA
chrC2	5639350	5639350	TC	C	C	Y	Y	Y	C	C	C		C					98	chrC2.5639350	[A/G]	chrC2	GTGCCTTGAGGAAACCATCAGAGGGGTGCTGATGTTTGTCTTCTATGCCCTCAGATCTTCATCAGCGTAAAGGAAATAGAGGCTGCTTGTAGGAACGCAT[G/A]AGTTAAATCAAAACATTTCCTTTCTATTTCAGGTCGGTGATATTTTACATAGATGCATCACGGCGTGGATTGGAATGAAGAAGGAAAAGACCAAAAGCAG
chrC2	5660662	5660662	AG	R	A	A	A	R	A	A	A							95	chrC2.5660662	[A/G]	chrC2	YAGAGAACATGGGTTCTAGGAAAGCAAGAAAAAAATGATGAAAAATGCAGGACMCAGGTGGGAACCCCTCAGAGGCAATTCTCTGAGTGTGGCCTCTTCT[A/G]GGTTCTTCTGAGCTGTGGTTTATTTGTGAGCCTGTCATAAGGAGGTCACAACRACTGGTAATTCAGGGGTCCTACACTGTGGCCACGTCTCCATGGTTGC
chrC2	5668503	5668503	TC	Y	C	C	Y	Y	C	C	C							97	chrC2.5668503	[T/C]	chrC2	ACTAATTGAACAGGCAGGCGATCAGTTCCAAACCAAGATGTGAAATTCYTCATCAGCAGTGGAGACTAACACTGATTAACATATGGCAACGCTTAGTAAC[G/A]CTGTGTGGAGGGTGCTTGGAGCACACAGGCTATTCGGTCGGCAGGGAGAGTGAGCAAAAGGCTGGTGGAACACTGAAGGCTGGGAAGAGAGGAAAGGAMA
chrC2	5676251	5676251	AG	R	G	G	G	G	G	G	G			G				98	chrC2.5676251	[A/G]	chrC2	TTTATTAGGGAGACTGTTAAGTCCATCATGACACATTCATTTAGTGGCCKCCATTACAAAGGATAAGGTAAGWGTTTGGTGCTGACATTGAAACACCTCC[A/G]AAGTGAATATGAAGTGAAAACCAGCAAACGCAACAATATTGTGCCCAGCACRTTATGAGGTGGATACCTTTTCCTCACACGATTGTCTTGCCCAAGTCCA
chrC2	5690530	5690530	AT	T	T	W	T	W	W	A	A							96	chrC2.5690530	[A/T]	chrC2	TCAAAAGGTATTGCCCAATCACCTGAAGGGTTTGAATCATAAATACTGAGTGAGGAAGATTCTGTCCCTGCCTCCTTTATCTCCGGGACACCAGGCTACA[A/T]CTGTTAGTGTCTCTTCATTTGGAGAAACACGTTTTCTGGAAGACTCAAGCTTCCTTCCGTCCCCTACTTTCCTCTGACGAGCCCCCATGTTTGGCGGTCT
chrC2	5698738	5698738	TC	T	T	Y	Y	Y	Y	T	T			T				97	chrC2.5698738	[A/G]	chrC2	CGACARAGTTGTCACGGCCCTGCTGTGTCGATTCRGTGAATGGAAGGATAATAATCTTCATTCCRGAGAGAGAAACCAACACCTTGAAGATTGCTTCCCT[G/A]CTCATCTGAACGAGTAAAGAATAAAGCCTACAAGAGCCGTGCGTTTCCCTGGGAACCCCAAAGATTCAGGTACGYGCATCAYGGAATGAGCTGTTTGGGC
chrC2	5707079	5707079	AG	G	R	R	G	R	R	G	G							95	chrC2.5707079	[A/G]	chrC2	TGYTCCCAGCACGGCACATGCTTTATCCCACACCTGCTGCGTCTCGAGGAGACAAAAAGGGGGTGAAGAACACGTCCTGTTTTGTTCCCATGCGCTGATG[A/G]CTCAATTCTCGTAATTTATGGGAATMAAATATGCATGGCTGYTACACCTGAAAAGAAGRAACAGGAATCGTTAGCAATTTGTCCACAAATAGAACCATCG
chrC2	5716850	5716850	AG	G	G	G	R	G	R	G	A							96	chrC2.5716850	[A/G]	chrC2	GAGGCTGGGGCTCTGAYCTGCTCGATTGAAGCAAAAGGTTCGTTAAAGTGGGGTGGTGAGAAATGAGTCTGGAAATTAGGACAGACACCTCAGGGCTCAT[A/G]GTTCTAGGACGCACTAATTCTCAARTGCTGTGCTTTCAGCAAAGATGGCCAGCCTACCCGTAGCCTGTGACTCATCAGTGCCTCTGCCATAATTTTATGT
chrC2	5728609	5728609	TC	C	Y	Y	C	C	C	C	C							87	chrC2.5728609	[T/C]	chrC2	TTTTAAAACTCCAGCAATTTCTTTGAACTTACTAAAAATCTCCGAGAACTGTTGTGTTTATACAATACRTACTGATGTCAATCTTCTTTTTACTGGGATC[G/A]AGTCTTAAAGGGAGACTGGATTTCAGTGCCTTTTGACATAAGCAGCTATTTAAACYGATTTGAAGGAAAAATAAATTYGTGAGAAAATACACCTGATGCA
chrC2	5733087	5733087	AG	R	G	G	G	G	G	G	G							98	chrC2.5733087	[T/C]	chrC2	TAGTGAATCCATACCCTTGTCTTCATGCCCTAAGAATCTGGAGACATGAAGGAGGGATGCAGGGCAGCTGCTTTCAAATCTGATGTGACTGTTTACCTGA[A/G]TCCCTCCTGTGGGACAAACACGACACACTGTGCGTGCCTCTGCTTGATGACTAGCGAAGCATCTGTTTACCGGAGATRATAGTTMTGGAAAAGGAACAGC
chrC2	5744760	5744760	AG	R	A	A	A	A	A	A	A							97	chrC2.5744760	[T/C]	chrC2	AATGTGGCTTCACYATGTGCTAGAAAGTAGGAAGRGGAACCAGGAAAAGATTCCTGGAAGGTAACCCTTGGAGGGTCTAACGTTTGTTCTACTATGCACC[A/G]TGATGTTGCTGGCTAGGCTGGGCTGGGGTGGTGGTTCTTYTTCCTCAGATATTTAGTCTTKGCTTATAACACTTTTGTCCCTTAMATGTTTTATTATTTT
chrC2	5754546	5754546	AG	G	R	G	G	G	G	G	A							99	chrC2.5754546	[T/C]	chrC2	ACGAAATGCCGTAAATAGTTCTCATACTGGGCCTTTTGCTTGCTGTAGCGRAAAAGCTTCTAAATACACCTTCAGCTAGCACGAGGAGATCTGATATTAC[A/G]CAACCTGAAGGAGGAGAGGCACCCRGACCATACTCACAGTCGATTCGCTTGGGAGGAAAAACTGGACTTTTAAAGTCCAACTCTGTTACTTGCRAGGGCC
chrC2	5779048	5779048	AG	R	G	S	R	G	R	G	G							98	chrC2.5779048	[A/G]	chrC2	GATTCTAACATGAGAATCACTGCCCCTAAGCCYGTTTGCATCTGTCGTAAGTGGAATAGGAACTTACTTGGTCACCTGGATTCCGGGCTCATAGCAGATT[A/G]AAATATATGAATATGGAAGGGGAGATTTACCAGAAACTGCTCCCATAYGCCAAACAATAGAGTTCCCCAGATGSAACAGGGCCACTAAGTACAGGGACAA
chrC2	5785507	5785507	TC	Y	C	C	Y	Y	Y	C	T							97	chrC2.5785507	[A/G]	chrC2	TAGACAAGCAAAGGTCTCCTCTCGGTTTACRGGAACCAAAACTGGACATCTTTAGAGGAGTCAAACGGGATACGATAAAATTGGACCCTTCCCTCATTTC[G/A]GACATATTTAAATGCTTCATGTGAAAAACTAACCAAAAAATCCCCTCGTTGGAAAGRTGAAAAAGAAACGTTTTTGAACCAAGCAATTCAGATAGTAGAA
chrC2	5792776	5792776	TC	C	C	Y	C	C	C	C	T							97	chrC2.5792776	[A/G]	chrC2	CTTAAAGCAGCMRCGGAGAAGTGGAGCCGGACTGGAGAGGCAGGAGCGACGAGAGCGCAGCCACCACACGGTCACGCACAGTCATCAGGATGCGTTTCTT[G/A]GAGGCTTAAATAATCATTTCAACGGCCGATTATTTTTRGTTATTTTCTTGCAGGTTGCTAATAAGACACGGCCGGGGGTGGCTATTCCGGAGGCCTGCCA
chrC2	5806175	5806175	TC	C	Y	C	Y	C	C	C								94	chrC2.5806175	[A/G]	chrC2	ACGCTTCTGACGGGCTTTCAGRATGCAACAGGGCAGTAAACATCGTATAGGGTTTCTGAATCGTGCACTTAGCAGCATTCGCTTGAGAACAAGGGGGGCC[G/A]GTGTGTTTGTAACCTTACTTTCTGTGACACTTGACCCAATCCACACCAGGAAGAGCACCTCAAACAGCTGCATCACCATAGTGACCCCGAGATGGAGTCC
chrC2	5816381	5816381	TC	T	Y	T	Y	Y	T	T	T				T			98	chrC2.5816381	[A/G]	chrC2	TGTTATTCTCAGCTACCGTCAGTGTGAACSTCTCGACTCCAGATATACRTTGGAYGAGCCAGGGAAATAATCCAGCTGCACTGAGAAGGCGCAGACTTGC[G/A]TGCACAGAACTAAGTTGTGTCTTTTTCCCTGATACCAAACTCACACCCTGTTCCAGTCTTCAATTCCCAACTTCAAAAACTAGTTTTACTCTAACACTTT
chrC2	5821113	5821113	TC	T	C	Y	C	C	C	T	C					T	C	95	chrC2.5821113	[A/G]	chrC2	AGTGACAAAGGTTTTTGTCTTGTTTTTTCTAATTAAGGCATCTTTTATTGTTAAGCCTCTAAGAGCAGGTCAGAGTTGAAAATTGTAGGGCATGATGCTT[G/A]CTGATCTTTCTATCAATATGCACGTCTAAATCTTCCCCCAGAAACTnnnnnTGTGCAGAGAGATACTGTGATTGCACYRGGnnnnnnnAGAACAGAGTCA
chrC2	5834469	5834469	AG	G	G	R	R	G	R	G	G	G						99	chrC2.5834469	[T/C]	chrC2	GCAGACTTCTTTCCTAAGACACATTATGATTTGGACAGAGCTAACATTCATCCAGCTGACCTGCCTCCCAGGTACAGATAATTTCCATCATGCTGAATAC[A/G]TGAAGGGGAAGGACACCAGAAGGGACTGGAAAGTCACATATAGGTCAAAGCAGATCAAGATGTGYGTACTCTCTTGCGTGATCTCACAGCGTGGCTCATG
chrC2	5841065	5841065	TC	C	Y	Y	Y	Y	Y	C	C							97	chrC2.5841065	[T/C]	chrC2	GTACCGAGTAATATRACAAATATAACAGAAACATCCGGAAATCCCCAGCTCTTGACTTCACAAAGCTCCRCACCCTGAACAGCCACTCTTAACAAGAAAC[G/A]AACCTTTTCACTTTCACCGTGGGCTCTCAGGGCAGAGACCATCCTACTGGAGCATGTGAGAGAAGGGGACGAGCACCCYAGGCTTCCCAGGTAAGGAAGC
chrC2	5848154	5848154	AG	A	R	A	R	R	R	A	G							89	chrC2.5848154	[A/G]	chrC2	CAGGATTCCGTTTCATTSAAAGGCTACCAGGCAGTGTTTCATGCATTGAAGCAAGGAAGTAACGTGAGCGTGTTATCGTAGAAACATAACAGCGTAGCAG[A/G]GTAGAGGATAGACTTTGGAGGAGGAAGAAGGGATTTTGGAAGGCTGYTTAGGAGGTGGTGACAGCTCACTAGGAGGCAGAGTGGGGGCTTGGACCGGCTG
chrC2	5852517	5852517	TC	C	T	Y	T	T	T	C		C						98	chrC2.5852517	[T/C]	chrC2	TGACCACTAAACATAACAGTACACACCACAGCTTCCCAAGTACAAGTTACTGTAATAATCRGAAGAGGAATATAGTCCTTACCAGATGGTACATAACTGA[G/A]AACTCAGCCATGATCTCCTCCACACGTCYTAAAACCCAGTGGCAGTGAGCCAGAACATCCAAGTSGTAACRGAAATGAGTAATGATCTTTCAAGATGGCG
chrC2	5859642	5859642	AG	G	G	G	R	G	R	G	A							94	chrC2.5859642	[T/C]	chrC2	CCTGGGTTTCATATTAACATCATAGAGGGGATGTGCYACTTATATTACACRTGATCTCAATTTTCTGTGCTCAAGGAAGCAATTCATTTTCTCTGTGTTT[A/G]TTGGCTTTGTGAAGCACAGTAGAGCACTGTTCATCTGTGGCACCCGCAAAGCGAGGGATTTGTCTGTCTGSAGCCATACTGGATCCTTTTSAAGGCAAGA
chrC2	5869199	5869199	AG	G	G	G	R	R	R	G	A				G			98	chrC2.5869199	[A/G]	chrC2	TCAATGCAAACTGGTCTTTGGTCCTTTGTTCGCGGGTCGTGTTCACTTTTYGGGAGGAAATACTTTCCTTTGCAGCATCATTGTGTGACAGCGATCTCAC[A/G]GGATGTGAGGGACCTATTTTTATCAACGGTGATAATGTCRCTCTTAAACTTGTACRGAATGAGAGGCCAGAGCTACAAGGGGTCAGCTGCTTGAAGATGG
chrC2	5877194	5877194	TC	C	Y	Y	T	T	C	Y	T							97	chrC2.5877194	[A/G]	chrC2	GCAGCCCGGAGATGGACGAGCAKGGCTGGGAGCTCTGATTGGAACAGCAAGCTGGGTAACCTGTTTCTAACACCGGGTGGCCCTTTCAGAGTCCCATCAG[G/A]GGAGGAAACAACAATCAAAAACTAAAGGGATTATTTCCGTGATCCCAAAGAAGGTGCRACCARGTCACCTTAAAGTAGAGAATGAATTCCAGATGCCCAT
chrC2	5884175	5884175	TC	T	T	T	T	Y	T	T	T				T			85	chrC2.5884175	[T/C]	chrC2	GGAGAGATGGGACAGCAAACCAATGGTTCCCAGTCTACCASACTTTCACTTTTTAACCAGGATCATTTTGATAAGAATATCGACTAAAGGGGAAGAAAAC[G/A]TTCTTGGGTTGAGTATGAAAAAAAGAGAACGGAGAGATGCAAGGCTGGCTATCAGGAGGTCATGAGGGCAACCCTACGTGAGTGACGACAAACACCCTTC
chrC2	5889585	5889585	TC	C	Y	C	Y	Y	Y	C	C							97	chrC2.5889585	[T/C]	chrC2	TCCTGACCCTGAGATATTTATARCCTAAGGAAGAAACCTTCTTGAAGTTACTCAGCAAAAGCRAAACCACGTTGAGGGCATAAGCGTAAAAAATAAACGA[G/A]GTCAAAAGTTGCCATGTTGAGGGGCACGTGAGGACCTAGGGAGCCTTTTCTGGAAACTCGCAGAAAGATTTAGAACGTCTAGAGAGAGAAGCAGCAGCCA
chrC2	5899089	5899089	AT	T	T	W	W	W	W	T	A							97	chrC2.5899089	[T/A]	chrC2	CTAGAGCACCCAGGGGGCACTTTCCAAATGTGACACTTCTATCCGCRCCTTGGTGACAGAATATTCCYAATCCCTTTATTTAAACCAAGTGGAGAGAGAA[A/T]GGCCTGCAGGATTTTCTTCCCRYTGCTTTCTGATTCCTGGTCTTGGGATTCATCTGGTCCTTCCTGTGCACCTGCTACTGGTTTGCGTGAAGGACCCAGT
chrC2	5913650	5913650	TC	C	C	C	C	Y	C	Y	C	C						98	chrC2.5913650	[T/C]	chrC2	CACCCAACCACATCACCTCTTTRGAATCCGATATTCATATATAARTGGCCCCGTCACTGATGTGATGCYCTGCTCTGTTTCTGTGGCTGTACTACAAACT[G/A]ACCGTGCAGCAAAACCAGGTTACCTGTTCTTAGGTCCACAGCCCAACTGGAKGGCGAAACTMCCCCnnCAGATGACTGACCTCCAAGAACAGTCAAGGTA
chrC2	5918181	5918181	TC	C	C	Y	T	Y	Y	C	T							95	chrC2.5918181	[T/C]	chrC2	AAATTTTTAAAATTAATACACAAGTTTTTACGAATTTTAATTCATAATTTATACTTTCATAAATAAGAGCTCTTCCCGACACAGAGAGTGACTCAGATAC[G/A]ATGTTCCCGTCTGGTCAAAAGTTCTCAATATTTCTCACGAGTCCTGGATCTAGAGAACTCTCCCTATCATCCCTCAAAATTGATCTTTGTCCTTGCRATA
chrC2	5925034	5925034	TC	C	C	C	C	C	Y	C	C							96	chrC2.5925034	[T/C]	chrC2	TGGTTCAAGCTAACCAAAGATGTCCTAGCTGGATAGnnnTTGCTACCATGCAGGGAGGACCAAGGATGCTCCCCTTACACAGAAGTTAGCGAGAAAATCC[G/A]GTTAGAGCTCCATGGGCCCCTGGAGGTCACACAGTYYCCTGAGGTCAGAGCAGRGACAGTGATCAGAAGGGGAGAAAGGTGAACCCAAGATAGTGCAAGT
chrC2	5929088	5929088	AG	A	A	R	A	A	A	A	A				A			93	chrC2.5929088	[A/G]	chrC2	RGGnnnnnnnnnnnnnnnnnnnnnnnnnnnnnnnnTGKGTGGCCAAAGATAGAAGCACATGTGTTAAAAGGTCCCCTGCTCTTCAAATGAAGGGAGGGAG[A/G]GAGAACAGATCTAGAAACAGACTCTTGCTGGGTAAACAACATCCATCAATAATAGCACTGGGCCCCCTGAAATGTGCTAATTTTTAATCAGGTGGCTATA
chrC2	5933737	5933737	AG	G	G	G	R	R	R	G	G							97	chrC2.5933737	[A/G]	chrC2	GCACTGCCCTCRGCACGGCGCRGCCTCATGTGCATGGTGGTAATGACTTCAGAGAATGTTGTTCAGATATTGGAAGGAAAACGGGTGTGAACATTTTCCC[A/G]TAAATATTTAGCTGCCAGTGTGATTCCTTCAAAGCATTTTATGCATTCATCTGACCCACCAGACGCATGGATCTTACCTAGCACAGAAAGCAGAGACTCT
chrC2	5941481	5941481	TC	T	T	T	Y	T	Y	T	T							97	chrC2.5941481	[A/G]	chrC2	GGGTGGAATGAAATTAACTGAGGCCAACTGAATTACCTGTCGTGTGATTAAAGAACAAAATAAATTCAAGCCAGAGACTGCAAGGGGACCCCAACAGAAA[G/A]CTGTAAAATCTAATTCCAGACGTGAAACCTTAAGCTCCAGTATTAAGTGAAAGCAYTGAAGGGTAATGACnnnnnnnnnnnnnnnnnnnTCTTCTTAGTT
chrD1	77464646	77464646	TG	T	K	K	K	K	T	K	T					T		60	chrD1.77464646	[T/G]	chrD1	TGTATAATAATAATATAATGGAATAAAATAATTTAGAAATRTCTGCATAAATGATCCTACAAAACAGATAAGGAACAATTATCTATTATAAACTTAGGTA[C/A]ACTTCCCAAAACTTCTAAAAGGTTCCAAATAAATATATATAAGGTATGGTTCATAGGAAACTTATTTGAAGAAATTTGTTGATTGGGATGCCAGGTGTAA
chrD1	77466559	77466559	AG	R	G	R	R	R	G	R								95	chrD1.77466559	[A/G]	chrD1	AATTTGTTTATTTGAATATTTCCCTGGTATCAACTATAACTCAACTGCCAGCAAGCAGTTCAGCCAAAATATTGCCATCTATCCATTTGGACAATGCAGC[A/G]TGAAATAGTCCACAATTTGTTTAAAACAAAGTAGATAAGACTTTCTACATCCCTCATGCATGCAGCCTACCACTCAAAGAAAGAAAAATCAATTGATCTA
chrD1	77471878	77471878	AC	M	C	M	M	M	C	C								69	chrD1.77471878	[T/G]	chrD1	AAAYTCAGCAACAAGAAAAGTTATGTCCTGGACTATGCCAGACCTAATCACAAATCTTTAAATACGATGTGATAGAATCTAGAGTCAGAACATCTGACTT[A/C]AAACCTCAACTATTGCTCTTCTTTATGTTCTTGGAGAAAATCAGYTTAAGCCTGGTTGTAAATACATAGTAGAAATACAGAGCAGGGGGAATGCTAAAAG
chrD1	77477100	77477100	AC	M	A	M	M	M	A	M								60	chrD1.77477100	[T/G]	chrD1	nnnnnnAAAAGCTGCATTCACACAGAAGGAGTCTGCATAAAGTGTTTTCAGTTAAATTTTCAGAATTTGTTTCATGTTGAAATTTGCCACAGCAnnnnAC[A/C]TAAGAAAGAGCATTCAAGAAGGTGTCACAAGGCCTACATTTTCCAGCTCCAGCTGCACCTCAAATGCATTGTGCAAGAGTTAAAAGGTTTGCCCAATCAT
chrD1	77478943	77478943	AG	G	G	R	G	R	G	G	G							87	chrD1.77478943	[A/G]	chrD1	TATATAACTTTACCAAATGTTAATAAAGAAAAAAAAGTCCAAAGTATTCTTGGGAGAAGGGGTTGCTATATGAGTGGGAAGAGTCAACAAAGTCTTCAAA[A/G]GGATGATATTCAAACTGATTCTTAAAGATTTAATAGGACTTTTTCTGTACAATTATGATGGAAGTGATCATGGTAGTAATAGCTATAAGAACAATAACTA
chrD1	77479682	77479682	TC	Y	C	Y	Y	Y	C	Y								93	chrD1.77479682	[A/G]	chrD1	AGGCTCAATGTTTTGGAGTTGAGAATTGAGAAATACTAATGAAGCAATGAGTATGTGATTGAAAAATGAGAATTCCCAGGCTAAGGGATCTGGGACATTT[G/A]TTTGAATGTTAGTAACAGTCTGATTCTGTGATTGCAGAGAAAGAGAAGAAAAAGCTAGTTGGAGGACCTACCCGCTGCACATAAAATAGTATCAAACCCA
chrD1	77481339	77481339	TC	Y	C	Y	Y	C	C	Y	T							76	chrD1.77481339	[A/G]	chrD1	AGTTGAATACATGTATCTAAACCTCAGAGTAAATTTCTGGGGTAGAAATTTAACTTTATTCATTGTCTCTGAATACGCTGTATTAAAACCTTGAGTATCA[G/A]AGATATCATTTAACCTCTGAAAGAAGTGCATGAGGAAAGAAAATTCCCTATGACCAGGCTTTGAAGAATTCCAATACTTAATAACTTTCTTCTTTTTTTA
chrD1	77484558	77484558	TC	Y	T	Y	T	Y	T	T	T							83	chrD1.77484558	[A/G]	chrD1	CTTCATGAAAGCCTATAGGAGGATCTCATCAGAGAATATACAATTGGGAAAGTGAATGGGAATTTACTGGACACATGGGATACTGAAAAACATCTCAAAT[G/A]GAGGGAATAAAATATACAAAGAACACGTGGTGTCAAAAATAAGGAGTGTAGGGGAGAACTGAGATAAGCCCAGAATAACTAGAACACGGAACCAAGGGCA
chrD1	77485320	77485320	TC	Y	T	Y	T	Y	T	Y			T					90	chrD1.77485320	[T/C]	chrD1	ACTACTACAAATAGATTTTCCTTATCAGCTTCCTTTCATCTAAACAATAGAYGGTTCTTCAAGCTGCAAGAGCTAAATGAGGTGACTTACTTACCCTGAA[G/A]AACACCACTCTATTATGTTGCAAGCAGGGGCCCTCAGCTAATCATACSCAAACAAAGTGAAATGAATACTCAGTGCAACAAACGCTTGTCTGAAACCAGG
chrD1	77495039	77495039	CG	S	G	S	G	G	G	S	G							97	chrD1.77495039	[G/C]	chrD1	GGACTGATTCAATTTGTTGGGCATCCAGGGGCTGCTGGAGCTCAGGAGGTCTAATATATATGTGCTTAAATATACCAGATCACATTTTAGGATCAGAACT[C/G]TGGTCTGGTGCCTTCTGTGAATCCTAAAGTCACATTCACACATTAAGTGTATCYCTTATCATTTTATCCCTTTATGTTACCATAAAATGTGTGATTGTGT
chrD1	77495742	77495742	TC	T	T	Y	T	T	T	T	T							96	chrD1.77495742	[A/G]	chrD1	CCAGAATCATGTTGTCAAGACTCCAGATTTATTTGAGAAGSGTTAGAGCTGTCATATTCACATGAATATGGTAGTTTCAAAAGTCTCTGATTGGGCATTC[G/A]CCTGAGATCCTGCTTGAAATATACCAGCAAAAGAGTCCTAAATATCCATAGCAAATTCTGCTGGAAACACATCTCCCTAAGGCAGTTCCAGGAGAATACC
chrD1	77497587	77497587	TC	C	C	C	Y	C	C	Y	C							96	chrD1.77497587	[A/G]	chrD1	GGCCAGACAAACTCACCAGCTTTGCACAATGAAAAGAAGTGAAGGTATGTGTGTCTAGAGCTAAGGGGACATGAACTCAGATCATTCATGGGCTAAGACC[G/A]CTCATATACCAAATTTCATGCATCTTCCAGTCCACCAACAAAGTTAGAGACAAGGATTAATGAATRGTAGCCTGCTTCAAAACCCTTGAAATCTCTTTYC
chrD1	77500255	77500255	AC	M	A	M	M	M	M	M								96	chrD1.77500255	[T/G]	chrD1	CCTTCTCTAAAGTACAGAAAACTAACAGTCCTATCAGTCTGTCATAAGAGAAACCAAAGCACTGTTATTCAGAAGAAAGTTTTCCTATTTTATCAGTCCT[A/C]TTTTTGCCCCAGTCCATATGCTCTTGTCATACAATGCTGCTATGGGAATGGAAATTCCATGGTGAATAAGGCCTTCTGAAACCTTTTCCCCCTTATAGTT
chrD1	77500978	77500978	AG	R	G	R	R	R	R	R								90	chrD1.77500978	[A/G]	chrD1	GACATGYCATACACTGCCCCACCCCTCAAAGCAAGGAATCATCTGGTAAAAAGCAACTTCCATCTTGTCTACATGGTGCTTCTCCCAGAGAAAGAAGAAT[A/G]TGAATAAAAAAGAGTTTAAAATGGAAGGAAAYAGAAAAGAAGAGGATGGAATTAAAATAAGGAAGGSATTCTTACTAAAAATGTAAAGGGAAAGAAAAAT
chrD1	77503778	77503778	AG	R	G	G	R	G	G	R	A							89	chrD1.77503778	[A/G]	chrD1	TTAATAGTGGAAATTGGGGGAGGGGCTAAATATCACAAGAnnnnGAACGTTAAATATTATGCAGTCACTAAAATATGTTCACAAAAAGGAATGTTGAATC[A/G]TAGAATTTAGGATCTTGAAAAACCTGAGACATATTTTTATTATCAAGCCTTTTACTTTGTAATCACTTATGGATATCCCAGGGAAGTTTCAAAGTCGCTA
chrD1	77505867	77505867	AG	R	A	A	R	A	A	R								89	chrD1.77505867	[T/C]	chrD1	TATGATCAATACTTCTTTGCTAGTGTTAAAAGAACATGATAGCAGAAACTAGTGGTATRATATTGAAGGTGTATCTTCTCTTTGGACAGAAGAAGAAAAA[A/G]GAGAAAGAATGAAGGACAGGCAGATAGAGTGTTAGGTTATACCCAACCAACCATCTGAATGAAGCAGAGAGATACCTTGGGTAAGTCTTAAGCTTGAGTG
chrD1	77510906	77510906	AT	T	T	T	T	T	T	W	A		T					94	chrD1.77510906	[T/A]	chrD1	TAAATGATATGCTAGAGATGACCAATAAAATCTTTCTAACAAATGACRACACACCGAATACTCAGTAAAGGTGRGYTGAATGATCTGGTTCAAAGAGTAA[A/T]CTTTTTTTTCCCATCATTCCTGAATCTCACATGTGAAAGCAAAAAAGAAAACAAAAGTGTCTTTCTAGGCAATCATACACTATGCTAATATAAACAAAAG
chrD1	77512084	77512084	TC	C	C	C	C	C	C	Y	T							94	chrD1.77512084	[A/G]	chrD1	AAGTGCTTAAAGAAGGACAAACAAGGGAAAAAGAGACTTTCTCTGGCCTTAGAGTCAGAAAACTAAACTTCAACTGCAGTGCCTCTATTACATGCCTTGT[G/A]ACTTTGAACAAGTCATAGCATTAGTTAGGAAGTTTGAGCAGAAAAGAGACTTAAAAGAATATCCTATYTACACTCAACTAGTTATTTGATTACTTTAATA
chrD1	77515371	77515371	AG	G	R	R	G	R	G	G								92	chrD1.77515371	[T/C]	chrD1	AGCTGGTCATGCACTCTACAGGATGAGGTCTGGCTCGAGTGCTGCCACAGAAACCTGGCAGCCTTGGTGCCCTGGGAAAGGAGATCACTGGAAAATTCCC[A/G]TCTGTGTGGGGTGCTTCTCAGTACCACCATTTCCTCCATTCCAGCTAGAGTTATCAATCCCTGTGTAAGTCCTTCTGAATTAAGTCCAGTTAAAGCTAGT
chrD1	77518386	77518386	AT	W	W	T	W	T	W	W	A							96	chrD1.77518386	[A/T]	chrD1	AAGTCAGGGTCTCGGGGTTTTCTTCAGAGAAATTGAGTAAGCTACTATAGTGCACACRATTGAAACTGTGATTCATGTGGACTGTGGCACCTTACAGTCT[A/T]GTAATGATGGCACATTCATTTTAAATGATGACTCAATTAATnnnAGCAGAGGAATATCTCATTCATCTGGTACAATAAGGAAATGACATGTTATGCTCAA
chrD1	77520773	77520773	AT	A	A	A	W	W	A	W	A			A				92	chrD1.77520773	[T/A]	chrD1	AAAAGTTTTATGCCTGGAATTTTGGGATAATTATATTAATGTCAAATGGAAAATTAGGAGTTGGGGAGGAGGAATTTGATTTTATTTGCATTTATACATT[A/T]AGTTTGGGGTGACAGCTATCCATATGGTTTATGAAGACCAACCAGTTGAAATGCAGCAGTGAGAAAATGAGAGTAAAGCTGAAAYTASCAGTTTTATAAG
chrD1	77522292	77522292	AG	G	R	R	R	R	G	G	G	G						60	chrD1.77522292	[A/G]	chrD1	ACTGGAGGTGATCCAGGATCCAGGATTGACACATATGTCTTGGCGGAAGTTTAAGTGGGAGACCAGGGAGTGATGGCAGGCTGTGCTGCTGTGGCTGACT[A/G]TAGGCTCAGGGCCGTGCAAGGAGTCAGGGTAGACAGACGCAGnnnGACARTGTGGGTACCTCTGCCTTTGCTTGCTCnnnnnnnnnnnnnCATCTTCTGT
chrD1	77529748	77529748	AT	W	W	A	A	A	W	W	A		A					96	chrD1.77529748	[A/T]	chrD1	AGGGAGATCCTGAGGAGCTCCTTKTTAGGGACTGCCTAGGTGGGACACTTGAATCAGACACAGGCAGGGGCCACCTTGGCAGGATAGTTGAGGCTGGAGC[A/T]GGCACAGATCAGGGATATCCTATGTTGTACCATGCCAAGACTGCCTTAATAGGACCAGTCAGGTGCAGGCCAGGGTGATTTGATAGAATGGCTAAAGCTT
chrD1	77531658	77531658	AG	G	G	G	R	G	G	R	G							96	chrD1.77531658	[T/C]	chrD1	GGGATCTGGGGATTCTGAATGCTGAATAACAAAATGGGAAAGGAAGGATWTAGGGAGTAGTGGGACAAGAGGGTGGTGGCAAGAAAGTGAATGTTGTATT[A/G]GGTCCCTGACTATGGGCATTATCCATAAGGAAATGACTAGAAATTCCAAGTTATAAAAATTACAACGCAGCAAAGATTGATAACTATTTCATACTGTGCA
chrD1	77532858	77532858	TG	G	G	G	K	G	G	K	G		G					92	chrD1.77532858	[T/G]	chrD1	TCAGTATAACATTAAACATATTTCACTTGAAATTCTTAATTACTCTAAGTATGCCAGGGGATTCAATCTGCTTTATGAAAAATACACAACAGTGCTTGAA[C/A]AGAGCCTTTCCTTGGAATTCACTAAATAGATGATGCAGAGGTATTCTGAAGGGACAGAGGCAAATACTGAGATACAGCCATCCWGTCCAAACTAATAAAT
chrD1	77533867	77533867	TC	Y	Y	C	C	Y	Y	Y	C							94	chrD1.77533867	[A/G]	chrD1	TGAAAGCATCACAGGAACAGCAGRGGAGATATAGGAAACTTAATCAGTTATTAAATTTTGTTTCTAAAACCATAAGGGACCATAGCTGGAATGAAGTATG[G/A]CACTGTTTTCTGTGATTGTGTGACTACAGCTAGATTCCCTGAGGCGGTATAATCACAAAGAATCTAATATGACAAGCCAACATCTTACAGAATAAGCCTC
chrD1	77535209	77535209	AG	R	R	G	G	R	A	R								95	chrD1.77535209	[A/G]	chrD1	GTCAAGAACTAYAATAGCAATTAGCCCAGAGTCCGTTGTTCTGACAGAGCACATACTGCCTCATAGTCTTACTTATTTCCATGACTACGTCTACCAGCCT[A/G]TAAATTCTTCCAAGATTTTCTCTTCATTCATTTTTGTGTTCCCCATGCATGGTTTGGAAACTGCCTCACAATATACTGTTGCTGCATGTTTATTGATGAA
chrD1	77537274	77537274	TC	T	Y	C	Y	Y	T	Y			C					70	chrD1.77537274	[A/G]	chrD1	AGCATTTCAACATTATCAGTCTCCCTGAACTCATGTAATAGGCCCACGGTTCTGAGGCGGGTATRTAATTTTTGCTTTTTTGTGTGATTAAAAAACTAAG[G/A]CATACTGATAGAGTGACAATACTAGCCTCATTCCTTCCCTCnnnTAAATGTTTGACATGAATTCAnnnnAACTTTTTTACTGACMTACTTTATnnnnAAA
chrD1	77538178	77538178	TC	C	Y	Y	Y	Y	C	Y								79	chrD1.77538178	[T/C]	chrD1	ATGGGGCATGAAGGCCAAACTGGGGCTACTGTGGCTAAACTGRGACACRGGAGAGAATTCTATCACTGGAAGCTTACTCTCAACTATTATTTTCCCTGCC[G/A]CATTTTTACAAGTCTCAGATTTGATCTCCCTGCCACCAGCATCTCTCCCAAACAATGCATGTATCCACTAGCTTGTATCCCCTAGAGAATAAAGCCCAAG
chrD1	77540163	77540163	TC	T	T	T	T	T	Y	T								92	chrD1.77540163	[T/C]	chrD1	AAATTTTAATTTGTATAGTCATTATTAAATGACTCCAATAATTGAAGTTGGTATTATGTTTGTAAGTTCAATCAACTGCTCATGGCATACAGTATCATCC[G/A]ATATTTCAGTCCTGCCTTCCCTTCTAGATTCCTTTTCCATAACTTCCTCCCCAGCATCCCATATTAGTGAAGCAAATTCCATTCATTCCTTAAACATGCC
chrD1	77541051	77541051	AG	A	R	R	R	R	A	A								89	chrD1.77541051	[T/C]	chrD1	ATAAGTAGTATCATGAGACAAAAGTGTAGAGTTCAAAATTGGGAGGAATTACTTCCAAATGGAGAATATCATGGAGAGTTTAAAAAGCAAGTGGCATTTA[A/G]GCTGAACCCGGTGGGATGAAAAGGACTTGGACATTTAGAAAGATGTTAAAGGTGAGAGAGCAGAACATTGCTGAATAAAGAAGCAGAGATAAGGGAAACT
chrD1	77542335	77542335	TC	C	Y	T	Y	Y	C	Y	C		T	T				93	chrD1.77542335	[T/C]	chrD1	GTATSTGACATCTTGTTTTCTTACCCATCCTCCTGAATATCTAGAATGGSATGTRATAAAGCAAGACTCTATTGTAAATCCTTTGAATTCATTAATGAAC[G/A]TGTCCATTGAGAAACAATGTTTCAAAAAGAAATGGCATATTAGATATATTGTGGAATCATCCCTCCTCATCAATGGAATATTTAACTTTAGCAGCTATTG
chrD1	77543405	77543405	TC	Y	Y	C	Y	Y	T	Y	C							93	chrD1.77543405	[A/G]	chrD1	ATCTCTCATGAGTATGAGGCTTCTAGAGTATCTCTAAAGTTACTTCTATTTATAATAGCCTGAATTTTGAAACAACTCAATTCCAACCAATACACAGACC[G/A]TAAAGTAGAAACACAATCTTCCATTTATTATCATAATTATACTCTTTCTAATTCTACAAGTGSTCCTTTAAAAAGAAATCATCTAGAAAATCACAAATAA
chrD1	77545338	77545338	TC	Y	C	C	C	C	C	Y	C					C		94	chrD1.77545338	[T/C]	chrD1	AAACTGAGGCTGGAAGGATTTCAGGTGCATATTAGTACTACACCAAGTGGAGGCTACTGCATGTAAGTACTGTAGCTCACAGAGATGGCATTTGTCTACT[G/A]GCAAGCACAACTCACTGCCATGCTCAGGGATGTATYGGGTGTGTGTGTGATAGCMCAGCACTAACAGAGAAGTCTCAAATGTGGTCCTCAGTCCTTAGAT
chrD1	77547051	77547051	TC	Y	C	C	C	C	C	C	C							96	chrD1.77547051	[T/C]	chrD1	GACTCCAGTTCTGCCTGCTTGCCTAGGGTTGGAATGAAATGCTGCCTGTGAGTGCAGTTCTCCAGAAGAGGCTGTCAAATCCATGTCTCTTGAGGTAGAG[G/A]CCTTCTTCCAAAAACACAGCATGATTCTTTCTGAATCATTTTTGAATACCCGGCTTMCTTGTTAACATCAATTTGTGGCATGCACTAAGCAGCCTTTCCA
chrD1	77549456	77549456	AC	M	A	A	A	A	A	M	C							93	chrD1.77549456	[T/G]	chrD1	ACTTAACACATGTnnnnnTTTTTTTTAATTCTTAGGTTGAAGTTCAACATTTGGCTCATGATTCTTAAGCTTTTCTACCATTGCTTGTCTCTAAAGCAGT[A/C]AAAATCTCACAAGGGCACATAGGCAAAAAWTGGCTTAACATGGTAGGGGCTCTTGAATCTCTCTTTAAGTGTCATCACCTCATGACAGGAGGGTAAGTCC
chrD1	77551797	77551797	CG	S	S	S	S	S	S	S								98	chrD1.77551797	[G/C]	chrD1	nnAYATTCTGTAAATGCTTAGCAACAAGGTTAGGGCTTGTGGTCAGCAAGAGAAAAAAGAAGSCTTTTCTCTAAGGTACTATTTTTCCACACAGGTTTCT[C/G]CTTTTCTCCACAAGTGAGCAGCAAGAMCCACTGATTCTGAATCCCAGCAGGAGCATGCCTTTAATTGCCCYGACTAGCCAGGAGTCCAGGACAGTAAAGT
chrD1	77552770	77552770	TC	Y	Y	Y	Y	Y	Y	C								93	chrD1.77552770	[T/C]	chrD1	AAATGGTGCTAATGCCATGCTTGCATGTAATGTTCTCTTTTCAGGTCAGTTGTCTTTTAGTGGTATGTAAATATGGTCCTTAGTCTGTGGATTTTTAAAT[G/A]ACAAAACTCAAGTTGAGTACCCAGGGAAAAGGACACGTTGATCATTGTGTCACTTGnnnnTCTTCCAGTYAATAAGCTGGATTCTTTATGAGAATRTATC
chrD1	77554319	77554319	TC	Y	Y	Y	Y	Y	T	Y								96	chrD1.77554319	[A/G]	chrD1	TGCTACATTATGGARCCAAGCAGGTGGCCCAGTGCCTGGATATAACTTGATTGCCCAAGAACACTAAGTGAAGGCACATCATCACCTTTCCGAATAAGCA[G/A]TATTAAAGCCATTTCCAATTCTTCACTTCnnnnnnnnnnnnnnATGGTATTAAAATCTTTCACTGTGTGCCCTGGTCTCTCTGCAACAACATATGATCTT
chrD1	77556749	77556749	CG	C	S	S	S	S	C	C	C							97	chrD1.77556749	[G/C]	chrD1	TTCTTATTTCTAGTTAACAAAAAATTTTTGTTCAGGTTTGGTCACTAGAGAAATACTAKTTTTTTCCCCCTCATTGCTCTTTCTTATAATAATGCCTTTA[C/G]TGCTGTAAGAGGAGCCCACCATTTATTTAATGGCTCCCCAAATCATTTGCAATCAGCAGGASAGTTCCAGACTGTGAAGTTTTAAGCTCTCATAAACAGG
chrD1	77558493	77558493	TC	Y	C	Y	Y	Y	Y	Y	T			Y				71	chrD1.77558493	[T/C]	chrD1	ASAATTACTGGGTTCTAGGTCCAGGTTTCCCCACTGAGTGCACAAGGTTCTTGTGCATAGGAAATTTGGCCTTTTTCTCCTTACTTCTCTGCCTAAACCA[G/A]TGAGAGGTGGGTTCCTAGGTCTGTGTGCCTCCTGTGAAGTSTCCACATCCCTTAAGTTGTCTCACTATGTAGTTACAGAGGCAGACAGCATGTCCTTCTG
chrD1	77559359	77559359	AG	A	R	R	A	R	R	A	A							95	chrD1.77559359	[T/C]	chrD1	nnnnnnnnnnnnnTATAGCTATTCAGGTGTGTAAACATAAATGTAGTGTCATATATGTGTGTGTTTTAACTCAGGGTGACTTAGCTGACAAGTATGCTGC[A/G]CTGTCTGCCCCATGACTGGAAAAAAATATGGAGAGAAGATGGTGGCAGGGACTAAGCCAGCTGTAAGGCTAGTTTCCAAGGAGGAAGGTCAGTCTCCTGA
chrD1	77561059	77561059	TG	T	T	T	K	T	T	K	T							98	chrD1.77561059	[A/C]	chrD1	CTGAATTAGGTACATTTCAAAATAAGTGTAGTGTATCTCCTTAAAGAATATAGTCTGTAAGCTATTAAAAGAGATTACTTATGGGACCTCTTCACCCCTT[C/A]TTCTACACCTGTCAATTTAGGTTGAAAATCACACTACCTGCAATTTACTCACCACAACYAGAGCACTGTCGTCTGGGAACAGCAAAAAATACAAATATTG
chrD1	77562765	77562765	AG	A	A	R	A	R	R	A	A							98	chrD1.77562765	[T/C]	chrD1	TTATATGACAGTAGGTCTCCAGAGCAGAAGGCTGTATGGCTAATCTCTTYCCCAGACTTGTCATTTTGCTCCTCTAGCTGTAGGGCATTTATAGAGTTAC[A/G]GTCTTCAGAGGCACTGCTGCTTTTCAGGGTCAAGAATGGCATTGTCCCAGGTACATTCCTGAAGTGTGGAAAGAGGGTGATACAGCTGCTTGATGYAGTG
chrD1	77563704	77563704	AG	A	R	R	R	R	R	A	A							80	chrD1.77563704	[A/G]	chrD1	GGCATGACTTTAGAGTTCTGGAGCTTCTGGTAGACACACTGGCACCCCATCATAAGCACCCTACTCTTTGATCGCCTCCAGTCCTGGAGAGAGTCAGCAT[A/G]GAATATATCACTGAAGTTATTCTTTTTCCTCATGGTTTATTCATTAAAATCATGTATAGTGATAGTGCTTTCTTGATTTAAATATGATAAATGATTAGGA
chrD1	77565216	77565216	CG	S	G	G	G	S	G	S								91	chrD1.77565216	[C/G]	chrD1	GGATGGCATCAAAAATCAKCATTCTGGGAAGAAACACTGAAACACTTTCAYAATGTTCCCTAGTGGCTCCAGGTATGTCCTTTCAGAGCAAGCATTTTAT[C/G]TCTGAATCTGTAAGTCAAGCCACCACCACTATTCACTAATAATTGTTATCTTCTTCCCCTCCATTTCTACATCTAATCCTCATTTTTTGACATTATTTTT
chrD1	77565266	77565266	AG	R	R	R	R	R	R	R								97	chrD1.77565266	[A/G]	chrD1	GATAACAATTATTAGTGAATAGTGGTGGTGGCTTGACTTACAGATTCAGASATAAAATGCTTGCTCTGAAAGGACATACCTGGAGCCACTAGGGAACATT[A/G]TGAAAGTGTTTCAGTGTTTCTTCCCAGAATGMTGATTTTTGATGCCATCCAAACCTTCAGTGGRTGCAGCTTGAAGGAATCGTCTGTGGAGCTAAATAAA
chrD1	77570870	77570870	AG	R	G	G	R	R	G	R	G							97	chrD1.77570870	[A/G]	chrD1	CTTGCTTCTGTTTCAGCAAAGGAAACTTGGGACTTCAGAACAGGAGTTCTATAGCCAGGGCTCTGCTGCTGGGGTATCAGATCTGGAGCCAAGACATTTG[A/G]AAGACCATGTGAACTGAGTAGAGAGGGGAGGGAGAAGATGAGGGTGGAACCAACTGGTATAAAGATTGGATTTTTTCAGGTCAGCATGTGCTTAAGAMCY
chrD1	77577159	77577159	AG	R	G	G	R	R	G	R	G							92	chrD1.77577159	[A/G]	chrD1	AACAGATGTTAGATCTTATTTCCARATACTTTTGGAGGATTAGACTGGTTATGCACATGGAAGAGTTTCTTTGCCACTGATGGATGAATTGGAGCTAAAC[A/G]TATCATGATTCTAACCCATCAGTGTGTGCCATATGGAACAGCAATCATCCRTTTAGAGGGTGGGGTTTCTCTCCATGGAGAAGTTGTATACCAGAGTGAG
chrD1	77591860	77591860	TG	K	K	T	T	K	T	K								98	chrD1.77591860	[A/C]	chrD1	GAGAGACTATGTTGCCCCTCAGTTATAGTCCCACCAGGATACTTTAAGTCCTCTTCACTCAAGAGACATCATAGTGCATGTTTCCACTTGGGTCTTGGGA[C/A]ATTATCTCTGTGTCAAGGCATTATCTTGGCTCTTGGATACAACAAAAGGGTGGGCTACAACTGAGGGAGAGAATGAGSRAATTAGTAGCTTATTGTTTCT
chrD1	77597920	77597920	TC	Y	Y	C	C	Y	C	C	C	T						97	chrD1.77597920	[A/G]	chrD1	GGCATTCTTCCTTCACACATTAGCAGAATAAGTTATAATTAAGGCACACTATCATTGTGGGGCTCACAGCKTATGTCTTTGTGTGTGACCTGTGTGTGCA[G/A]GTATTGAGAAAATGAAACAGATCATATTAAAAAGTAAATACAAATTGATTAATTCCAGAGACAYTKATARCACATATTATTAATATATAACTTATACTGA
chrD1	77606174	77606174	AC	C	C	M	M	C	C	C	C							98	chrD1.77606174	[A/C]	chrD1	CCTTGTGGGGCTTGTCCTCTGCTTTTCAAAGCCCARTGGAACCCTCTCCRTTTGAGCACTAACCACACTTCTGTCAACCTTTTCATTCAAGTGGGCACCC[A/C]TGAGACTAAGACCTGTGTTTTTCATTTCTTTTCTGTTAAAGTTTATTTATnnnnnTKWGAGAGAGAGCTAGCAAGCCCACATGCAGGCTCTTCACTGTCA
chrD1	77610406	77610406	TC	T	T	T	T	T	T	Y	C	T	T					98	chrD1.77610406	[A/G]	chrD1	CTATTGAAGCTTCTAGTTTTGAGATCAGCTGACCTAGCAAAAGAAGAGTGTTCCCTTTCTGAGTCAGCCTCCYTGAAAAGGAAGGGATGCCCTAGAGCAT[G/A]TAGATTCAATCCCATTTTACAAATATTGCTAAAAGAAACATTTACAATAGTAAGGTGACAACCTGAAGTCAGATTTGAGTTTGAAGTTCTCCAACTTCTA
chrD1	77620402	77620402	AG	A	R	A	R	R	A	A			A					71	chrD1.77620402	[A/G]	chrD1	TGAAAGAGAGTTCCAGATTTCCCAGGTGAATCTGAAAAGGAGGAGTACTGTAAGCATGTGTGAAAGAATGGTGACAAACAAGAACTCATCAAATTTAAGG[A/G]ACATTACATAGTTCTTACAACAAGAGTGCATGATAGAGCCAAGACCAGTGAAGATGAGGAACAAGAGATATTCTTAGGACAAAATGATACACAGCCAAGT
chrD1	77624774	77624774	AC	M	C	M	M	M	A	M	A							96	chrD1.77624774	[A/C]	chrD1	TTCCTAAAATTGAGCTTTAATGAGTAGGATTTGAGTGTAGAGAGGAAGAGTTTGTGTTAGGGAGATCAGAAACCCTCCCAATCCCCTCTCTCTAAAAGGG[A/C]CAGGGTCATCACAGTGATAATACTCCATATGGGGGAGGGAACAGCATAAATGAATACATGTAAGTAGGAATACTTAAGACTAAGTTTGCTGGGATTATAT
chrD1	77631915	77631915	TC	T	C	Y	Y	Y	T	T	C							97	chrD1.77631915	[A/G]	chrD1	AGAATGTGAGAAAACCCAGCAAGACCAAAACAARCAACAAGGCATCAAACAAAACCAGAAAAGGGGCTGTAGGAAAATGAAAGACAGGGATGCTCTGAGG[G/A]AAAATGTTTTCAGGTCTGAGATCAGAGAATATGRGAATCTAAATTAAGCAGAACCCTCAAAAGGAAGCAAAGTGGTCCCAATTCCAAAGAATCCTATGGT
chrD1	77638809	77638809	TC	C	Y	Y	Y	Y	C	C	T			C				93	chrD1.77638809	[T/C]	chrD1	TATGCAGCCCTGGCCATTCACTCCCAGACCAGCATAACAGTCACACTCATACCCACAGAATACTGCCATCCCTTCTCTCCCTTTGTTGTCTTATAATGCC[G/A]TTTAGCTGAAACATTCTCCTCCCTCTCCTTCTATGCTTCTTCACCTGGGTCTTCCTTTTCTAATTGCCAGTTGAGTTGTCACTTTCTGTAGAGTCCATCC
chrD1	77643678	77643678	TG	G	G	G	G	K	K	G	G							83	chrD1.77643678	[T/G]	chrD1	TCCCATGACTCTATAAGGCTCTCTTCAGTCAGGAGATACAAGGGGAGGGTCCTATGACTGATAATGATTTATGATTGTGTCAAGACAGGCCTGAGAAAAT[C/A]AACCTCTGACCCCAAACTGCAGATGTTCCTCAGATGYATTTCTCTAGAGACTAATAATCAACATGAGACTGTGTCATCTTTAAAGGCAGGACCAGAATCA
chrD1	77652551	77652551	AC	C	C	C	M	M	A	M	C		C					93	chrD1.77652551	[T/G]	chrD1	GTGCTYGTAAAATAGCATTATCAAATGCATGTCTGTCATTAAGCTTTGGGCTTTAGTGTTCTGTAAATTGTTTTTCACTTTTCTTTTCTTCTTTTAATTT[A/C]GCTCAGCAACAGTGGTTCACAGTTGTGAAGAAACACTGAATGAATTAATGTTTGAGGTGACACTTGTCAGCATACTTTAAAATCATCTGCAGAGCTGATA
chrD1	77658360	77658360	TC	C	C	C	Y	C	Y	C	C							92	chrD1.77658360	[A/G]	chrD1	ATGCAATTTATTTTGATTTTTAACGTTATTTCAGTCATGGTCAAAGTTAYAAAAACACCTATCAAAAATAACAAAATTCTTGAGAAGGCAAGAGGGGCTG[G/A]TACCCCAAACACAAATGTATAGGACCATGAAAAGAGTAGATAAACTTCTTTCAATGTAATAGAAGGGAAGCAGAAATCAGGCAAAGAATGAAGAGAATTG
chrD1	77668603	77668603	AC	A	M	M	M	M	M	M								98	chrD1.77668603	[T/G]	chrD1	nnnnnnnATGAGACCCGCAAAATATAAAACGGATATCATTTACATCTCCATTTTACAAAGTGCTGTTGTGATTTTTTTGGAACAATGTATATTTTGTGAT[A/C]TACGTTTTGCATGAAGGGCCATCTCCATGATTCCAGAGAACTTCTATAGCAGYAGTTGATTAGAATGCTGAGTTTTTATTTTGGAAATGTGTCCAAGAGT
chrD1	77674747	77674747	AG	A	A	A	R	R	R	A								94	chrD1.77674747	[A/G]	chrD1	TCGGGGTGTGCCGGGCAGCAATAATTGGCAAATTTTCTGCCGTCACCACATTTAGATGGTAATTCAGAAGCTGATCCCAATTGGACACTGTTCATTACAC[A/G]CTAATTACTATTTGCCCTGCAGTGATTGTTACGTGTGACGGCAAGTGTAAATGCAAACCTAGATACTTARTATTGCCCTTTCATTGGGAAGAAAAAGGAC
chrD1	77679439	77679439	TC	C	C	C	C	Y	Y	Y	C							96	chrD1.77679439	[A/G]	chrD1	TCATTTTGATCTGTGGTGATGATAGCGTATCCCTTCCTAGAAACCCTTGTGCATCAGGACAGGCAGGCATKTACYTCAGCTCAGCTAAGGGCCAGGTGTC[G/A]TCCTGATTTTATTTTATTCCTCCTGAAGGAGCTGCCTAATATCRTTGTTTGTCAAGAGTAAAGAGCATCGATTTCATGGTTTTGCTTACATTTGACCCAG
chrD1	77688574	77688574	CG	C	C	C	S	S	S	S	C							98	chrD1.77688574	[G/C]	chrD1	AGGCTATATTACACTCACATCACAGGGAAGCATACCAACAGAACTCTTATATGAACTGCTTATGAGAAGACAAGTCTTGTTCTCTACACGACAAGATTCA[C/G]CACAACACCCTCCATTCCATCTGTTCACTGAMTGTCAAGTGCTCATGTGTAAATCCCTCTTTTCATATGTTATCAATGCCCTTTCCTCACTTATGGGTCA
chrD1	77698089	77698089	TC	C	Y	Y	Y	Y	C	C	T							98	chrD1.77698089	[A/G]	chrD1	CATCATCTGCTGTTAATTGGAAGAAGTAGAACTTAATTTTATTCAGAATAATGCTTCATCATGGCTTTGGAAAGTAATGAAGTCCCAGGGGATCTGAATG[G/A]GCTCCTCTAATAAACTTTCCATGAGACATGGTATGTTGGTTGGAGGAGAGGGGTTGCTTAGAAAATGTTAAGGGCTGTGGGGAGGTAGACTCAACKGAAT
chrD1	77702125	77702125	TC	C	C	C	Y	C	C	C	C						C	94	chrD1.77702125	[A/G]	chrD1	AACAAAAAAATGAACTTTAAAATAGTTGGTGATGAAATCCCCTCTCACCTGGGCTCATCTTTTGCCTGGAAGGAAAGAGGAAGAGGTCCAGGTAGCAGGT[G/A]GACTTTATGCAATTGTATGTAATTTGCCTTGAGGATTAGTAACTYTGTGTCACTCTCCCCTCAAAAAWGGCCTTCTGATCGCTTTTAATAAACATGAGCA
chrD1	77709521	77709521	TC	C	C	H	Y	Y	T	Y	C						C	97	chrD1.77709521	[T/C]	chrD1	TTTGTCCATTTGAAGCACAAATTCAAATACAGTCTGAGTAAATCTGCAGGGATAATTGCCACTGGATTCAAGAGAGGACAGTAAGAACTTATGGGCAGTC[G/A]CTGTCTGATTCAATCTGCCAGCTGGGCAACTGCTCCAACTTCTnnnnnnnnCATCACAGCTGAAGGCTAGAAGCRTGTTCTCAGTGTGCCTGGTGCCAGG
chrD1	77713705	77713705	AG	R	R	R	R	R	A	R	G							97	chrD1.77713705	[T/C]	chrD1	MAAGAGAGAAAGCTGGATAYATACTGCACAAGTTTCCAATAAATAAAATTCCTAAAAAGAAATATCAAAGTGTTTAAACCAAATATTTCCCTCAAAATCA[A/G]ATGGTAACTAGCTGGGCCTGGATGAGCATGCACTGTTACAGGATTCAAACTTAGAGTCTTGAGGGGAAGTGAAGACCCTTTATTTCCATTGTGTTCCTTA
chrD1	77727285	77727285	TC	Y	C	C	Y	Y	Y	Y	C							97	chrD1.77727285	[A/G]	chrD1	AGGGCCAGTGTAGCGTTTAAAGACAACCTCATTTAATCAGGTCAACAAACATCGCCCTTAGCATGGCAGACCAACCACTGCCACCAGCTCTGACAACAAT[G/A]TAACTGACCTTCAGAGGAGAGATGTGAGACTGCAAGACATATCCGTGGACATTTTCTATTTGAGACAGGTTCTTTTCTGACACATGCACCAGCTCAGGTC
chrD1	77733537	77733537	AG	A	A	A	V	R	R	A	A							95	chrD1.77733537	[T/C]	chrD1	AGTGCAAGTTTGGGAAAATTATAGGAGAGATTGCTTATGAATGTTGGAAGCTGGTGTATAGAATTGAGGGCAAGAAAGATAACAAAGTGGACTTTGCTCC[A/G]CTATTTCCTTACCAGCATTGCCAGAGCCTGCTCATAGGAAATATATTTTAGCCAACAGTGTAAGTCCTCTTCCTCTATGAAGCCCTACCTGTTAACTCTT
chrD1	77740077	77740077	CG	C	C	C	C	S	S	C	C							98	chrD1.77740077	[G/C]	chrD1	CATACAGCATAAAGAGAGAAAACCAGAAAATCTCTAGAGCATCTGAAGTTYAATTACTACAATTTTGATCTGATTTTTATAAGTGACCCCTGACTTCTAT[C/G]TGTGCCCTGTAGCTTAATGGCCCTTAAAGTGGCTACCCACTGGTGTTACATGTAAAGGACTYAGATAAGAGCCTCTTGAATGCATTTTAAAAGACCTTAC
chrD1	77749777	77749777	TC	C	Y	C	Y	Y	C	C	T							67	chrD1.77749777	[T/C]	chrD1	AATTTGATCACKTCCAGATATATTGACAAAATTGARCTACTGTTTTTGCAAAGCTCAAGTACCAGTTGCTGACAAATAATACTGAGTGTAGAATGCTWCT[G/A]GGATATGCATTCTCTCTGATGTTTTGACATATCTTTATACATAACATTTTATATATGTGCCTATATATAAATAGCAAGCACTATAAAATATAAGATATCC
chrD1	77783650	77783650	AG	A	R	R	R	R	R	R								98	chrD1.77783650	[T/C]	chrD1	AATCTTACTGAACTGTGTGGGAATTGAGATCGTCACAGGGCTTTTGCTTAATTGTCCTCAGTTCAAGTGGACAGAGATACTTCCTTGATGCTAGTGGACT[A/G]CAAATGCAGGTCCTTACCTGCCTTAGGCAAAGTATGCTTAGGTGAGCCAGGCTAGATCACATTCCCTGGACAGATTGGAGTGAATGCAAAAATTGGAAAA
chrD1	77789257	77789257	TC	C	C	C	C	Y	Y	C	C							97	chrD1.77789257	[T/C]	chrD1	TAGGTAATTATGTATGAAAARTGATAAAAGGKCAGCAAGCAGGCACAATATTAGAAGAACAAGGATGATCTGATGCTGTTTCTATTGAGCCATAGAATTA[G/A]TGTTCCTCATATTCTCCCCAGTCATGGGGTCTTCCAAGGTCCAGAGCAAGGTTTAAKCTACAAGTGSGACTCAGGTGAGGATATGGGATTGGGGATGAGG
chrD1	77796818	77796818	CG	S	S	S	G	G	G	G	G							96	chrD1.77796818	[C/G]	chrD1	GCCAGCATTTCAGTTTGGTTGAAATGAAGAGTGACTAAGGGAAATTATTAGGAGCCAGCCAGACTTTGGGTAATAAAGTGGGCTAGTCTGAGGAGAGCTT[C/G]GTATATCAATGTTAGCAGTTTGGGCCCCACTGTAGGTTATGGGTAGCCATGATATATTTTTAAGCATAGACACCGCACTATCAGAGAATTGTCCTTCAAG
chrD1	77801807	77801807	CG	G	G	G	G	G	S	G	G							97	chrD1.77801807	[C/G]	chrD1	AGCCATTTAGTCTTCCTTTTCAGACTTTGGATTTGCYTGAAAGTTATCATTATTTTACTTGGTTCTAAAATATAGAGATTCCAAAGGCAACACAACACAT[C/G]TGGTAATTGATGATAAACGACAAACTCAGTGTCTTTAAAATTATTGTTTCCTTAAAAATATTTAGCACACTTCCTGGCATAAATAAAATGCTTGATAAAA
chrD1	77814590	77814590	TG	G	G	K	G	G	G	G								95	chrD1.77814590	[A/C]	chrD1	AGGATCTCAGAACTTCATTTCCCTTGTTTCTTAAATATGTATATTTCATAAAGAGCTCAGACTCTTAGGAGATGTTTTGCTTACTTTCTTCCCATCTTGC[C/A]TATTATTTCACAGACACGCTACACAGAATGAAAAAGATTTTAAATGAGTCTTCATTACACTTAGCAACTTCAGAGCAATGTGGAAATCAATGATTTTAAT
chrD1	77822621	77822621	TC	T	Y	T	T	T	T	T	T							96	chrD1.77822621	[A/G]	chrD1	YAAAAATAGAAATATTGAGGTGATAGGGCATGTAGARCTCTAACAAKTTGTGACCAATGGGTTATTTTTCTCTTGGCTGGCACAGTCTGGCTTCTCTCCA[G/A]TACAAAACATATCATCTCCTGACTCCTTTCCTCYCAAACCATCTTGCAAAAGTGTATCTCATTTARAAAAATTATACCATTCCCCCCCTGAAATATGACR
chrD1	77832981	77832981	AG	G	G	G	R	G	R	G	A							93	chrD1.77832981	[T/C]	chrD1	AGAAAYGTACATTTATTTTTCAGTCACTAGAACAGTCATAGTCCCACAACCTGACCTTGATTGAATACCTCCCAAATATCTTGTTCACACCTGTTTTTCT[A/G]AGTGCCTTTGAGCTGATTATCTGACACTTAAACTTACCCAAAAGGACAAAAATGGAAGGTGCTAAGAATGTCCCATCCTTGTCCTAACACTGCATGTATT
chrD1	77838143	77838143	TC	T	C	Y	Y	Y	Y	Y	C							94	chrD1.77838143	[T/C]	chrD1	GGAAGAGTCTGAGCGAAGATGATGTGAGTCTCTTACAAAGAAGCAAGGGCAAGCGGAAGCTGGAATTGCTCACATGGAAAGAAAGACAATTGTTGCACAG[G/A]ACTGGCTTCTGTTGTGGGAGAGTGGCAATGTCRTTGTATCTAGAGATATAGGCTCATCCTAATGCTGACTGACTTGGTGGAGGCTTCGCCTCTCAAAAMA
chrD1	77852459	77852459	AG	A	A	R	R	R	A	A			A					85	chrD1.77852459	[T/C]	chrD1	CTAGCTTGTTAACATAGGGTCATTTCTCAGTTGTTACACAAGTAGTTCATTGGGGCAGCTACATAATGTTTCTGGGTTCTAGACAATTAGATTTTTATAC[A/G]TGTTTATAGCACAGTGGTCACTGCATTCATCAATTAATTCCAGGCnnnnnnnTATATTTATTTGGACTGTTAAATAGTTGTGGGGGATAAAAGGTTTTTT
chrD1	77858353	77858353	TC	Y	T	Y	Y	Y	T	Y	T			T				97	chrD1.77858353	[T/C]	chrD1	CAGTTTTCATCCTGAAAAGGCATCACCAATTGGCAGGGCTTTTTTTTTTTTTTTTCCTAGCAATGTTCTAAGARCCTTTGTCAATTATTTGATAGGTGCA[G/A]GGCATTGTGCTAATGCAGTTCATACCTTATCACAACCTGGCAAAGTCAGGAACTAACTGCCCTTTTGGTGCAGATCTCCTAATGGATCACTRCTTTGGTC
chrD1	77867260	77867260	TC	Y	Y	T	Y	Y	T	Y	T							96	chrD1.77867260	[A/G]	chrD1	AATAYTCCTATCTTTAAGACACAGTACAATAGTACAGGAAGTATCACACATTGGCTTATGATGAAATGAAAGTAAATGAAATGGAGAAGGAGCAAGTGCT[G/A]TAACTTCAGATAACATTCACTCACCCATGAGCTGGCGTGGGGAACACAGGCTTTAAAAGAAAGAAWATCTGAGTTGGTCCTTAGAAAACAGATAAAAAGA
chrD1	77878966	77878966	AG	A	A	A	A	R	A	A	A		A					98	chrD1.77878966	[T/C]	chrD1	GGGGTTAAAAAGGAGAAGATTGCTGCACTTTAGTTTAAAGGTAGATTTAAGCCCCTCTCCCATCTCCCAGTCATTGAAATTTGAGAAAATGTGTGCTTAT[A/G]AAAGAGGCCCTGGTTGCTTTAGAGTAGAACCCAGGAGTTTGAAAACTAAAGACATCTACCCTAGCATTTAGGAGTGCACTGTTTCTTCCTCACTTTGCCC
chrD1	77886148	77886148	AT	W	W	W	A	A	A	A	A							97	chrD1.77886148	[T/A]	chrD1	AACAATCTTACAGTGGTTTTGTGACCTGCTAACTTCTTCTCTAGCCTATCTCCCCCTCCTTCATTTTAGCCATTTTTCTTATCATATCCTTTCCCTTCTG[A/T]CTCCCTCCTTGTATTGCTAGCAGCKGTACTTTGTGCTCTTCCAGGGTGAGTAGCAGTGCYGGGACTTCAGAACAGGTGCTACCATCCATTTGGTTGCTTG
chrD1	77894167	77894167	AG	R	A	R	A	R	A	R								95	chrD1.77894167	[T/C]	chrD1	ATAATGACAATTTAGGTTTTAGCTAATTAAACTCTTCCTTAGCATTTATTAATTTGAGGGCCTGAAGTAAAACAACTTTGACAGTGATCACAACTGTTGC[A/G]ATGGTAACTGCACCGAGCAAGGATAAAATTGGGCMCATAGAATGTATGTAACCTSGTTGTAAAGATAAAAAGTCAGTTATCAACAATATCCCTTTTTAGA
chrD1	77907891	77907891	AG	A	A	R	A	A	A	A								90	chrD1.77907891	[A/G]	chrD1	GATAAGGTGACAAAGAAGCATGTCAGGACCTTATGGATCTTGGCACTCTTTTGAAGAAGGCAGAGGGAGTCAYGGGTGAGAGTGAGAAGTGAAGAGGTGA[A/G]AGGAGATTATGAAACTGTATCCTAAAGACATCCTAAAAAATGCAAGGTAGGTAGAGAAGATGGGCATGGGTAGGGCTGGGTTGTGTGTGTGTGCCTCTCT
chrD1	77914971	77914971	AT	W	T	W	T	T	T	W	T		T					97	chrD1.77914971	[T/A]	chrD1	ACCCCACTCCCCATGAATGTGTCATATCCCATTTTCAAATACCCACAGACCAAAAGGAGGGGCTATTTACTAGAGGCTACAGCCTTATGACTGAAAAATC[A/T]CCAGTTTAGATGGGTCCTTTGGCAGCTCACTYCAAGAAGACAGAAAACACYGATYAACAACTCCACTATATGAACGATCGTTTCTTTTAAACACTCAAAG
chrD1	77921393	77921393	AT	W	A	A	W	W	A	W	A							96	chrD1.77921393	[A/T]	chrD1	TGAATGACCAAAAGTGTTATTTTGCCTTATTTCTTATTTCTTTTACCAGGCTATCAACTTCTGGATTTAGTTTCACATTCCCAGCAGCTCAATCATCTGT[A/T]GCTAGTAGGTGCTAAGGAAATATGTGTCAAATAAGAAAATAAATGATGAAAAGAATGAACAAAAGAACAGACTGGTGAAAAAGAAAGTGGTAATCTAACT
chrD1	77926700	77926700	TC	C	Y	C	Y	Y	Y	C	C							96	chrD1.77926700	[A/G]	chrD1	CTAAGCACCTTTTTCTGATGTCTTCAAGTATATTAGATCGCCTATAGCTCAGTCAACACACGCTTGGAAATCCTGCTGTAGTCACCCATTTGGGAGACAC[G/A]AAAATAAACATGCATCCTCTTGATACTCAAGAAGCTTATAAAWAGTTTTGGGAAGACAGAAGATTTACATTTAACAATATAAGGCCCAATTTATAATAGY
chrD1	77940104	77940104	TG	K	K	T	T	K	T	K	T							98	chrD1.77940104	[A/C]	chrD1	AACATCTAGCCTTCATCGACAGAAATAAAATTCTACTTCATAATTCCTATGTTACAGAAATGCAGCTAGCTCTTAAAGGAACATTGCATTCACCTCATGA[C/A]CATTTCCAAACAATGAAGATTATGTACAGGCTCACTTTGGATACGTGAGGTAACAATCATGTCTTGGGATGTTGTAGTTAAAAATGCTAAAAATAGCTAT
chrD1	77950152	77950152	AG	G	G	G	R	R	G	G	G							95	chrD1.77950152	[T/C]	chrD1	TGCACCTGGCACAATGGGAACAGATGGAAGAATCCAAAGTCTCAATTAAAACTGCCTTTGAATGTATAACAAATTCCTGTTTTGAATTCTTGTGAATTAG[A/G]AACACTGTGCCAGCACTCTGCCACCTTGTGGCTCTTGGAGTCATTGCAGCACATGCAGAACTCCAAATCAGCACCCAGTTCATTCCTTAATTTACACTAA
chrD1	77964524	77964524	AG	G	G	G	G	R	A	G	A							95	chrD1.77964524	[A/G]	chrD1	GCATAGGCTTTGATATAGTAYTATGTAGTTACCAGTTCTCTAGTTTGTGGGAGAGAAGAGGAAGATGAGGAGAAATTGTTGGCAGAAAGATGATTTTGGA[A/G]GATATTGTCAAAGTTGATGGATTACGAACCAAAGTAGTGGTAGTAAGAGGGTTTAAACAGATGACAGTTTCAGTTCTTAAAATATAGAATCAATTAAACT
chrD1	77969157	77969157	TC	Y	T	Y	C	C	C	Y	C				C			96	chrD1.77969157	[A/G]	chrD1	ATGGTTGAAGCATTAGAAACATTCCTTTTTCCAATTGTATAATGTCACATAACGAATGCTGGAAGGAACAGCTGTACACAGTCCTGCACTGAGCAATCTC[G/A]GAGCCAGACATTCTAACAGTCTGAGGATCTTAAGAAGGGAAATAGAACATTTATTGAGTCTTTGCCATGTGCCACGTTAGGTACATTGATTTTTCACAAC
chrD1	77979817	77979817	AG	G	A	G	G	G	G	G	G							97	chrD1.77979817	[T/C]	chrD1	AGGAGTCACCCAACTAGTCTAACATTAAACTTGATANNNNNNNNNNAGAGAGTGATCAGCATTTGAAGGTTATCAAGCACATTGTGTTTCATAAAATTAC[A/G]ATTGCTCTGTGGAGACTGGTTTGGAGGAAGAGTAAGCCCCATGGTCTGAGGAGGAAAGAATATGACCCATAGAACAGGAGGCCTTTGATTTTGACTAGAA
chrD1	77987529	77987529	AG	G	R	G	G	G	G	G								97	chrD1.77987529	[T/C]	chrD1	AAGACAGAAACATCGTACACAACCTTGAGGATTTCAGATTTTATTCAGAGAGTGATCAGCATTTGAAGGTTATCAAGCACATTGTGTTTCATAAAATTAC[A/G]ATTGCTCTGTGGAGACTGGTTTGGAGGAAGAGTAAGCCCCATGGTCTGAGGAGGAAAGAATATGACCCATAGAACAGGAGGCCTTTGATTTTGACTAGAA
chrD1	77992232	77992232	AG	G	R	R	A	R	A	R	A							92	chrD1.77992232	[A/G]	chrD1	TGCCCACTTGTCAGCTCCAAGTAGATGGCTCACTTTGTGGAATGATAGGAATATCAATAAGAATGAGTTACACACCATAATATTCTGAAGGCGGGGACAT[A/G]CCTAAGAGGTCATTCAATCCACCTTCCTCTTCTATCACTGAATGTATTTCTTCAGGAGTACTCACAACACCAACCACCTTGCCTCTGCTRGTGCACAACC
chrD1	77996541	77996541	TC	Y	Y	Y	C	Y	C	Y								97	chrD1.77996541	[A/G]	chrD1	AGCAAACTGGAAAAAAGAAAGCTCTGCAGAGACGGCAACCAATCTGGGGATTTGAGGGATCAATAGGAGTTCATCAGGAAAAGAAGTGCTGAGGCAAAAT[G/A]TTAGGATGAAGATGTTGATCACATTTAATATATATAAAGAAGCTTTCAAGCTTATTTATGTTTATTATTAAGATTTTTTAATAGTCCCAGCCTGAGGAAA
chrD1	78001615	78001615	TC	C	C	C	Y	Y	Y	Y	C							97	chrD1.78001615	[T/C]	chrD1	TTAAAACCCATATGGGAGTTCCTCGTGGATGAGAGAGAAATAGCTCAAGCAGGAAGGGAGATAAATTTCACCARGACACTTGGAAATACAAAATTATGAA[G/A]GCAAGAGGGCAACTCACTGGAAGCTTRGGTCTACTGAAGCACCACAACATCACATATGCATCTTGGTACCAAATGTAAATAAGAAGGGTGCTCATTCATT
chrD1	78009231	78009231	TC	C	Y	Y	Y	Y	Y	Y	T			C				96	chrD1.78009231	[A/G]	chrD1	TTCCTTATTTTTACAATTCCCATTAAATGCAGCAGTATTGCTTGCACTCTTTTTAGCAGGTAATGTGTAGCTTGCCTGGAGGGCAATGGGAGAACTTATT[G/A]TCTTTTTGCATCTAACCTGCTAGGTGGTCTTTTTCAATTAGGCAGACARCACATCAGAAACAGCACCTCATTCCACCTAGAACAAATTACCAGTCAACCT
chrD1	78016076	78016076	TC	Y	C	Y	C	Y	C	Y	C							97	chrD1.78016076	[A/G]	chrD1	TCTGACTTGTCAGAGGTAATTCATCTGTGGATTGGCCTAAAGGCAGGGGTATGGATTAATAGAAATGACAGGCCTTCTTCCGGCTGAATGATTTCCTCTC[G/A]TTGAAGACTTGACATTTTAGCAAAGTTTTACCTAATTGGCTTTGCTTGGGCCTGTCTATCTCAAATTCACATTTAATTAATCCTCTCTTCCTCTCTGATT
chrD1	78026064	78026064	AG	G	R	R	R	R	R	R	A							98	chrD1.78026064	[T/C]	chrD1	CTGGAAACAAAGTCTGCATAGTGCTTTAGTACGGCACAATTTATTTAGCAATTCATCTTTGCCAATTATTTTTTTATTAAACAAATCAAGCCAGATATTC[A/G]TTTTAAGCCCCTGCTTCAAAGCTAGTGGTTGTTCTCTGGAGTCAATGTCAGGTCAAAGGGAGGTCAATAAGATATATCTCATCTAGGCATTGTGTTGTGT
chrD1	78031760	78031760	TC	C	C	C	Y	Y	Y	Y				C				86	chrD1.78031760	[A/G]	chrD1	TAAAATGATGGGAAAGTTAACCTGTAAAGAAATTTCTAACATTTACAGGAATCACTTACCTAGAGAGATATTTGCCAAGACACAGAGCAAATCATGAGGT[G/A]ACTATATAAGGGCATCAATATTAACTCTAAACAATATTAATTYATTCAGAAAAATCACTGAGATCACAGCATTATACTAGGGTCCTTTAAAATTTGGAGn
chrD1	78041933	78041933	TG	G	K	G	K	K	K	K	T							98	chrD1.78041933	[A/C]	chrD1	ATTACCAAACAAGTTGCATGCTTAATAATGTTCTTCCAATAATTAACTTCATAAAGAGGAGGATAGGGCTTAGAGAAGGAGGGCAGCTTGACACAATAGA[C/A]AGGTAACTCAATTCTGAGTTCAAAGACAYGGACCAAGTCTACCACAATCTGAATGAGCCTGAGGAAATCTTTTAACTTTTTTAGGCTYCATATACATACA
chrD1	78047749	78047749	TC	C	Y	C	Y	Y	C	Y	T							95	chrD1.78047749	[T/C]	chrD1	ACTCTTAAAGTGAAACACTACTATAAATGATTTGGATTTGCTAAATCATTTAAATTGGTGAGTGATATGAACAGAATTGAATGTTAAGATAAATTTGGCA[G/A]CAAAAACATTTGGAATGGATGAAGGAGTCTGGGAGACCAGTGGCTACTGCAAATAACTTATGTTAAWGATAATGCACATCTATAGTCAGAAATTGAGAGT
chrD1	78052093	78052093	TC	T	T	T	Y	Y	Y	T	T				T			96	chrD1.78052093	[T/C]	chrD1	GRCTAGAGCATAAAGGGTATCGGAAATATAATGTGTAACATGATTCATCTCAYGATGTGACATGTAAACAAACAGGAGGGAATTTCTAGTGGATAGAGAG[G/A]AGAACTGCAAATCACAGCTGTCTGACTAATCACACTCTGGTCCTGGTTCCTCTTGTTATACAAGCACTCTGTTTTGAAGTAACTAAATATTATGAATTTA
chrD1	78057711	78057711	TG	G	K	G	G	G	G	G	G							94	chrD1.78057711	[T/G]	chrD1	nGGGAATWCAGCTAGGATTTATTTTCAAGAGCCAAGKGGTTCTGGGYTAGAACAAAAGCTAAATCCCTGTCTTAGAGTCATCCCAAACATTTATCCCTAG[C/A]GCTCAGGAAGTCCAGGCCTATTCACCCCAAAATGAAGTTGCATGTAGAATGTTACTATATCACTAGCAAAACCCCAGATTAAACAAACTAAATCATTTGA
chrD1	78062086	78062086	AC	C	C	C	M	M	M	C	C							97	chrD1.78062086	[T/G]	chrD1	GTTAGCTCTGACCTTAACTACCCTGAGGGTTAATGTTGCTGTCATCTACTGGTAGGTAGAACYATGTTCAAAGCAGAACTAGTGTCCTGACTGCTTCAGT[A/C]TGCTTGCTTGGGATCACTCTCTTTCTTTCCTTGATAGTTCTGTGTTTAGGAATCCAGACTGTGCAGAGAACARGGAATAGCACACTTTTGCAATGACTTG
chrD1	78077716	78077716	AT	W	T	T	T	W	T	T	T		A					97	chrD1.78077716	[T/A]	chrD1	TAGAAATACTTGAATAAATGYCCTCCTGTTKGCTACATGAYTAGYTCTGAGAGTACAGATTCCTTTGGAACTTGTGAGTGCTCAGTCTTTTCTTTCAAAA[A/T]GCATTACCCCCAAGTCACCAATCCCACAAAGACTAGGGGCTAGTGGAGGAGCCTCAYTTTACTTTGTGGGCTCCTGATTAGGTGAAGAAGGCCTTAGAAT
chrD1	78083410	78083410	TG	G	K	K	K	G	K	G	T							97	chrD1.78083410	[A/C]	chrD1	GTTTCTGACCTTGCTGTCACTGATGCTCAAAGAGGAAGATCAGGGCTTGGGAAAGTTGATAACTATCCCTCACTTCATACTGCTTTTTTATGCCTTGGGG[C/A]CTTTGTACCTACTGTTTCATCCTTTCTTATCTnnnnnnnTTGTTTTAAAACCATSTCAAGACCTCTCTCTTCTTTGCAATCATCCTTCATCTTTCCCCTC
chrD1	78094201	78094201	TC	T	T	Y	Y	Y	Y	Y	C	T						97	chrD1.78094201	[T/C]	chrD1	CCTCACTCTGGCCCAGTTACAGGGGTCCAGATACATCATGTGAACAGGCCTGCAGGAGGCATGGCTTAGGAGAAGGTAATAAGTGTCAGTCTAATGGCAG[G/A]ATTCTAGCAAGCTGCTTGCCTTGTTTATCACTGCAAAGATTAAGTGCTTTTGGGGGCTGCTCTCCCAGCCAATCTAGTGAAAACCAAAGGTGATTTGAAT
chrD1	78105646	78105646	AG	R	G	G	G	R	R	G	G						A	93	chrD1.78105646	[A/G]	chrD1	TTGAAAGCAATCGTAATATCCTTACAGTATTATCAGTGAGATTTTTGTAGAGAACTTTAAGTGTGAAAGGTCATTGCATGAAGACACAGCTATGCTTCTG[A/G]GACAAAGGACCAGAAAGTTGTTTCAAGGGAATAAAATGGCCCAAGGAAAAGTACASTGTAGTAAAGAGTGTTGAGAAGAGTGGAGGATGAGAGAAGATAA
chrD1	78110149	78110149	AG	R	G	R	G	G	G	A	G			A				96	chrD1.78110149	[T/C]	chrD1	GAAACCTCTATCTACACAGGCTGGTATGGAAGGTGATAGTGAGAAAATATAATAGTTGTTGGAGAGCAGGAGGAAATGAGAAAATATAACAGTCATCCAG[A/G]TGGAGAACGTGATTGCTGGGTGAGAATCACCACACAGGTCCTTCTTTCTAGGAATGGTCCCTCTGAAAGCACATGACCCATATACCCAAGCATAAATTCC
chrD1	78116127	78116127	TC	T	T	Y	T	T	T	Y	T							96	chrD1.78116127	[T/C]	chrD1	AAGCCAGATCATCTCATTATTAAAGCAGACATTTATTAACTCAAATTKCCATCAAATAAAATGGCATTAAATATACTTTTAACTGTGTGCTTTTTAAAGT[G/A]GGAGCAGTAGGCGTTCAGAGAAGGGGAGAGTTCAGTGAGATGGGTTGTCRGGGAAAGCTTCTGAATGACTTGGATAGAGCCTAGATATTTGATTGTTTCT
chrD1	78138138	78138138	TC	Y	T	T	Y	Y	T	Y	T						T	94	chrD1.78138138	[T/C]	chrD1	TCTTGAGGAAGAATAGAAAGAGAAATTAAAGATTGCAAAGAACTGTCACCTATGGCAGAAGCTATTAATCATGTCATGGTGAAGAAATAATGACTGTCTT[G/A]GAGTTGCTCAGTTCTTCAAGGTGAACTTCAAAAGTATGAAACAAATTCAAAGAAAATCACAGAAAAAGAGYATGAATCACAGTAGAGAATTTGTTGGGAG
chrD1	78148440	78148440	AG	G	R	R	G	G	G	G								86	chrD1.78148440	[A/G]	chrD1	AAACTACTAATACAAAGCATTCCAGATTTTCCTTAACTCAGGATCCCATGGAAAGCTGTAGTATCTTGATGGCACACTTTGAACTACCCTAACATTTTGC[A/G]TCCCATTAAATTTTCATTTATGTTCTAACAAATCCACCCAGTGTTATTAGAGCAGCTCATTTCCATAACAGAAATAAGGCTAGTTGATAATAGCCCAGAG
chrD1	78169863	78169863	AG	A	R	R	G	A	R	A	G							96	chrD1.78169863	[A/G]	chrD1	GAATATGGAACACACAGCATGTTGATTCTTATAAAATTCCTACAAACATTAGCCATTAATCTCCCACCCACCATTACTCACACCCTCCATGCACACATGC[A/G]CACACTGGTTTCTCCTTAGAAAGATGAATAGGCAGAATTTAAATATGCGAATGGTATACCAAGGAAAAATTTTAAAACAATTGTAGTTAATTTTTTAAAG
chrD1	78181375	78181375	TC	C	C	C	C	C	T		C						T	96	chrD1.78181375	[A/G]	chrD1	TAGGTTTCTATGGGGGCTAGAAAATCAAATTGATGCCACACATTGTCCTGACTGATCCGGGCATGTAGCCTTCTTGGCATCACACAGAAGAGAGTGACCC[G/A]TTCAAATTCAAACTTGGTATTTAAAGTTATAATTTCATAAACTTTGAATGCTCTCTCACTGCCCTTTTCCCCCTTCAGTGCTACTTCAACCAACTRMCCA
chrD1	78195663	78195663	CG	S	G	G	G	G	G	S							G	98	chrD1.78195663	[G/C]	chrD1	AAATGACAAAACTCTATTATTCCCAAGTTTAGTTTTCTAACCAGAGTAGATCCATCTCCAAGACTTGTATCAACAAGATATGGGTGGTTAAGAAAATTTT[C/G]CAAGGAAAGCTCTCTCTTGGGGTGCCCCAACTGTTCAGGAGTATGGTGGAGGTACTGGAAAGCAAAGGAGCAATACAGGCTACCAGAAATCACACGTGGG
chrD1	78202375	78202375	AT	W	A	A	A	W	A	A		T						93	chrD1.78202375	[A/T]	chrD1	GCMTGAATGGAAACACACTAAGTTTWAACAAGTGTTAGTACCCACTTCCCTTGCACGTAGAACTCTCCAGAGACCTGGCCTTGACTGCAAACACAAATTA[A/T]CTTTTAGCCAACTGAGAAGATCCYGACCCAATGTTTCTTAATATACATTGCTGAAAATCTCAGTTMTAGCCAATTGTTTTCTAGTTCTCTTTGCTTCATG
chrD1	78206761	78206761	TC	Y	C	C	C	Y	C	Y	C							98	chrD1.78206761	[T/C]	chrD1	TGAAGTCATGARAAGCATTTATATATCYCTATATAKAGATATAYATAAAATGTAAATACAAGAGAAATTCAAAAGTCAACTATCTTCAAAGGAACAGAAT[G/A]AGCATTCCAATGCAAATAAGGGAGnnnnnATTCAATTTTCTATTCTTGATGTTTTCAGTTYTGGAGGCATCACTGATGCCACATGATTTCTTAGGGTAGG
chrD1	78211439	78211439	TC	T	T	T	T	Y	T	Y	T							98	chrD1.78211439	[T/C]	chrD1	GAAATTTTAGTTTTCGGCTAACTGGATCAATCAGGCMTTGAAGGGCAATAnnnnnCTTGAAATCATCAGCTGAGTCTGTGCAGCTAGTAAACCATAAACC[G/A]TGAGGGGAAAAATTTCAAGCAGCAGTATTTTAAGTTGGACAAACGTGTGTGGGTTTTAGAAGTACTTCTCCCAACTTCAGAGTTCCACATATGATTTGGA
chrD1	78216897	78216897	AC	C	M	C	M	C	C	C	C							96	chrD1.78216897	[T/G]	chrD1	ATCTCTCCCGTTMATGTTTAAACATAGTTGGTTATTTACCAACATACTGGAATGCTTTTATCCATACAGCCATGTAACCATCCTAACTCTACAGATCCCT[A/C]ATGGCCACATTTTTGCTGCTGCCTCCATTACCTCATCTTCTTGTCAACGCCCCCTRCTATGGTTTCTATGCCTAGGGAGTCGCACTGAAACTCTTGGTGA
chrD1	78228750	78228750	TC	Y	C	C	Y	Y	C	C	C			C				95	chrD1.78228750	[T/C]	chrD1	ACATTGCCTTGAGTTATCAGATCTTGGTRTAAGATGTTCTTATACCACGTGTTTTCTCCATAGAACACTAGGGTAAAAGTCCATTTTAAGTCTTGTCTAC[G/A]TTGCTCTGGACAATCCCACATGATCACTTGCGATCCCTTATGAACCCTRGGTCGTCCAGAGCTAGACCCTRGAATCATGCTATAAGGCTTCTCCTGCAGA
chrD1	78236075	78236075	AG	A	G	G	G	R	G	R	G							94	chrD1.78236075	[A/G]	chrD1	TGAGGAGTGGATTGGTGTGAGGTCAGTCCCAGAGCAAGTAACAATTGCTCCAGGCCCTGGGTTGGCAGAATTTRAATATAAGGACAGGGAGAGCCAGCAG[A/G]CAAAGCTACAAGGTTTCTCACGACCATCCATACAAAGCAAAGTGAGCAATAGAGTTGATCAGGATGGTTCCTAACTGGAAGACAATAGTGAGAAATGAGG
chrD1	78245997	78245997	TC	Y	T	T	Y	Y	T	T	T						T	96	chrD1.78245997	[A/G]	chrD1	GTCTCATGAGAAGGAGGCAGGGAAGAGGCAAGGTTTTAGAGGATGACAGGGAGAGGACTCAAGCACCTCTGGGAGCTAAGGGGATGAAGCCCCTGGAACT[G/A]GAGATTGAAGGTATGAAAGAGAAAGGGAGTCCATGGGAAGCAAAATCCTGATGAAGGAGGAGAATAGGGTCTAGAGTCCAGATTCTTGATTCCCTACCAT
chrD1	78253904	78253904	TC	Y	C	C	C	C	C	Y	C				C		C	95	chrD1.78253904	[A/G]	chrD1	TTCCTGTGGGAGTGTCACTCATGTTTTTTGGTCTTGAAAGGAGATGCAGATGCACCTnnnnnnnnnnnnnnnnnCCTGTGATTCTCTTCCACAAGCTGTC[G/A]TAAGTAATCACTGCATTGAAACAAGCAGATAGGGAACAGAGTGTCCTTGGCTGCTTTATAAGAAAAATAGTAAACTAGCTTAnnnnTGWTTAATGAAAAA
chrD1	78260348	78260348	AG	R	A	A	A	R	A	R	A							97	chrD1.78260348	[A/G]	chrD1	TATAAAATCCAAGACAACATATGTGCTGATTTCAAGAAAGAATAATATTGATCACATTGAGGTTTGACTATATTGACCAAAGTTCAGAGGTTGAGGATCA[A/G]TGTTTCAAGAATACAACTCCTGTGTATAAACTACAGCATTGTCCTTTTGGCTGTCATTTGGTAATTTACTCTCTGATTTTTTTCATTAATTCATATCCAT
chrD1	78271945	78271945	TC	Y	C	C	Y	Y	C	C								97	chrD1.78271945	[T/C]	chrD1	ATGCTTGCAAAGGCTTACCACATTATTAGGCCTTTCCAAATAATGTAATTTGTAACTGTTCAGAAAAACTATTCTTGAAAATTACTGCTGTACTAGGAAC[G/A]AGGGGTTAGTTGGAGTGCCTTGCCCACCTCACCCTAAACTATTTTGTTTTGGTCTAGATCCCAAATAGCTATTTACTAAAATCAATATCAAATAYAGTTT
chrD1	78278839	78278839	AG	A	R	A	R	A	R	R	G							82	chrD1.78278839	[A/G]	chrD1	AGTCCCATTTTCTGCATGGAGAGTCATGCATAATGATAGATAGCAGTTGGTTTACTTGTATTTTAAAAGAGAAAATTATGAATTCAAATGAAACCCACTT[A/G]CTGAAAGAGAGAAGATATCTGCCAGCAAAGGTACCCTACTCGGTGCCCTTAGCCCTTCTGGTTGCCATCCCAAGCCTCTGAGTTTGACCTTCATAGTTGA
chrD1	78285887	78285887	AT	A	W	W	T	W	T	W	T							95	chrD1.78285887	[A/T]	chrD1	TTATCTTCAGTTATCCTATCTAAGATCTGGCCCTTATTGTTAATCACCAGATTCTGGGGGAAAAAATCAACTAGTCTTCTTTCCAGATTTGCTCCCATAA[A/T]CCATCTTCCAGTTTATTGACAGAATGGTGTTACTGAAAACACACCTGATWGCTTTATTCTATTTATTAGTCTTTAATTGCCCTCCATTCCCCACAGATTT
chrD1	78290228	78290228	AC	A	M	M	C	M	C	M			C					88	chrD1.78290228	[A/C]	chrD1	TATTATTTTGTTCTTAAMCTACCTTTAATGATTCTAGGAATAAAAGAAAAATAAGACCTTTTTGTTACCTTAACCTTCAGAGCTTTTCTGGTTTCCTTAT[A/C]GTTTACATGAAATCTGTGGAGTCATCCCTTTTAAACAGATTCTGAGTTTAAGTGATCAATTGTCCTCTTTARGTGCATATAnnnnnnnnTTCCCTAGCTA
chrD1	78294953	78294953	AT	T	W	W	W	W	A	W	A							96	chrD1.78294953	[T/A]	chrD1	CACATTATAGAAATGAGAATTGTTCCAAGYGGATCAAGTTCTTTGTCTAAAGCTGTCAGCAATTTGGGTAGACATTGGATATGATCTGAGGTATTCCTAT[A/T]TCAAAAGTTGGGCTCTCTCCTCTCAGGATCACATTCACCTAATGTGATGAACAGTTTCATGTATASTGTGCACATCAATTCAAAATTATAACACGGTAGT
chrD1	78299358	78299358	TG	G	K	K	K	K	T	K								93	chrD1.78299358	[T/G]	chrD1	ACATAATTTGAACAGGAACAACAGGCCCACAACCCTCTATAGGGATGTGGCAGAAGTCTGCTTTCTGGGATGTAAGGTTAGTTCTAATAGTTTCCTGGTT[C/A]TCCACGTCTGAGTAAACCAAACCTATCATTCATATGCCATGCACCTTTGGGTTATTGCCTGGGTATTCTTRGTGGATTATGCTCACCTGTCCCCATTTCC
chrD1	78308322	78308322	TC	Y	Y	Y	C	Y	Y	Y	C							98	chrD1.78308322	[A/G]	chrD1	CTTAGAGAGACTYCCCAATCCTCAAGGACATACCTTTTATCCAGAAATACGTACAGACTCAAGAAATTCTACAGTAGGTGCTTGGGAACAAGGTGAACTC[G/A]TTAAATGTTATTGTCCTTTGTCCAATTAAAAAAAAAGGATTTGTTCTTTTGGGAGACAAAGTGGTAATTTAGGCACAATATATTTCCAAGAAGACTATTT
chrD1	78320880	78320880	TG	T	T	K	T	T	K	K	G					T	T	97	chrD1.78320880	[T/G]	chrD1	ACTCATCTGTCAYATTTGGCTTGCCAGCACTCATCCAAAGTATAACCCTTCTTAAGTCTGACCTAAAGAAGCCATCAGGAAATGATCACTACCAATCTTG[C/A]TGGGGCCATCTAAAATGCTTATTGCCAGTAACAACGCAGGATAGAAATGTGAATGACAGATAATTAAGCAAACGAACACACTGCTRTACTATTTAGAGCA
chrD1	78332716	78332716	AG	G	R	G	R	G	G	G	G							98	chrD1.78332716	[T/C]	chrD1	GCAGTGGCTTCTGTACCTGGAGTTCCACCTACAGGTGCTGTCACGGACTCAGACCTCATAAGCAGTTGCTGCTGACAGCCTTAGAGAAGAATATCCTCCC[A/G]TTAGCAGCTGCTTAGGGACCAGACTGGTGGAAGTTCTAAACCTGTCAGCTCTTTCTCTTGAGATCTACTGCAGTAACACAACCAGGGTCAGCTCTTATGT
chrD1	78338474	78338474	AG	A	A	R	R	A	A	A								94	chrD1.78338474	[T/C]	chrD1	CTGAAAGCAGATGTATTCAAATGGGCAAACAGAGGAAGTTGAAGGGTGGGGATGGCTGTGCTTCCAGAATGGGAAGTAGCATTTGTGAACATGGAAATAG[A/G]TGGTACAGAAGATGTTGGCCTTTCTCAAYTCAAAATTAATTAAACACAAGGAAKACTGTGTCAGGATTAAGGTTCACATATCCCAAAAATATGATTKATT
chrD1	78348923	78348923	AG	A	A	R	R	A	A	A								96	chrD1.78348923	[A/G]	chrD1	AATAAGTGTGATGTCAAACATTAAACAGCTTCCAGTTCAATCTGAAATATTAATTTAMTTGGAAAACACAGAAGACAGGAAAGGAGGTCAGTTTTGAAGG[A/G]AAGTTATGAGTGCATTCTTTCAAGCTTAGGAGTTTAAGGYGAGAAATCAAGCCTGAAAGAGTGATGGAGGTACAGGAAGTTTGGACACCTAGCCATGGYA
chrD1	78358000	78358000	TG	T	T	K	T	T	T	T								98	chrD1.78358000	[T/G]	chrD1	AATAATGAACAATGAATAAACATATTAATATAAGACAAGGAAGAAAGCCTCCCCTAMGAGATGAAGCTTGTGGCCTTAATGAACAAGGAACAGCTAAAAA[C/A]GTGGACACTGTTGGTTGGAGTGGATAATTGTATGAGGCACTACATGCCTCAGGTGAACTCTGATCTCTGTCCCGAGTCTGCACAGAGTTTATGCCAACCA
chrD1	78366758	78366758	AG	A	R	A	R	A	R	A	G						A	96	chrD1.78366758	[T/C]	chrD1	TATTCTGAAAGAAAAATAATGCTGAGGAAAAGAAnnnnnnnnnnCCCAGAAGTGCTCCCAAAGGACCAATTATCTTGCTTCAACCCAAAAATATTTATTA[A/G]TGCTCTCCTTCTGTCAATCCTTTCCACCACCTTTTCTCTTTATTACCTACATTCGTATCATCTTWACCTTTGTCCTTTTCCACTCTCCTCCCCCAAAGGA
chrD1	78372056	78372056	TC	C	Y	Y	Y	C	C	C								98	chrD1.78372056	[A/G]	chrD1	AAGCATGTTTACTGAGAATGACTTTGCATGTAGACTCTTAGACCACCAGAGTAGTCTTTACGCCAGAGGGTASAAGTTGAGCAAAGGGTGGAGGTGAGAA[G/A]TGGGGATAATAGTGGTTTACAATAGTGGGATTTTAGACTCACTATTTGGTGACTATAAAGAGTTGGAACATTTACACAGATTTTAGTCATGGAACAGGTG
chrD1	78376050	78376050	CG	G	G	G	S	S	S	G	G							95	chrD1.78376050	[C/G]	chrD1	ATCCAGAAGGGGTTTTCAGTCATTCAGAAGGGAAATGAATTACTGTGGAGGAATAGAAAATAAAGGCCAGAGTTCTTGGCTTTTCTGGGATGGGAGCACA[C/G]CATATCTGAGAATAAGGTCTTATGCAAGAACTTCCTCYGAGGAGCCTTCTAGATTTGATGATTGGGTATTAATTATGTGAAAAGAATGCTCTGCAGTTAG
chrD1	78381548	78381548	TC	T	T	Y	Y	T	T	W					T			98	chrD1.78381548	[T/C]	chrD1	AATCTTTCTTGAGATTTCATTTAGTTTATGTTTTTTTGAGCAATCAAATTATGTGAGGCAACATTATGTAGAGCCAATCAGAAAGACACCTGGGTATACT[G/A]AGATCAAGGCCAGGTGAAGTTGGTTTCTATCACTGGGAAATATATTGMTCATAGCTATAATTTAGATCCCTGGCTTTYGTAATGAAATTTATCACATTCA
chrD1	78387694	78387694	AC	M	M	M	M	M	M	C	A	A						95	chrD1.78387694	[T/G]	chrD1	AGCAGTGTCTCTGAGTAATCTCTTTTGTTCTGTGCCTTATGCCTGTGCATGACTCCTCTGATGTAGAGCCTGCTATTATAATGTCTCTTTGAAGCCAAAT[A/C]TAGTGATGGGAAGGAGAGAGTGAGGCAAAACTAGTGAGACAGATGGAGGATAAGATAAACCATCAAGTGGAGCCTCAAGGGGAGTTTTCTCTTTATTGAT
chrD1	78392470	78392470	TC	Y	T	Y	T	Y	T	Y								94	chrD1.78392470	[T/C]	chrD1	TTATCAGAGTTACACTCAGCATTTTAACTGTATGTAAAACTTTATCCAACCATACATGGTGCCATCTCATACGATACAGAGAAGCCATGGAGTTAATACC[G/A]GCCCTGGGAACTGGGAAACAACATAATAGGTGTTATTRCATATGCTTGGTTTCTGTGCTCAAGTCATGAAAGTATGTACAAGTAAATAATGCATTTATTT
chrD1	78401168	78401168	AG	R	G	R	R	R	G	G	G	A						93	chrD1.78401168	[A/G]	chrD1	MCACAAGACAATCTTTATAACCTGCTTGCAATAAGAGGMCCAGAAGAGTAAATGGTAACAGCTGCATGAGATAGAGGATAATGTACCATTGCAAAGGGAT[A/G]GGAAAGAAATCCATCTAAGTGATTTGGTTAAAGCYACATCATCCTTCCCRTTGATAAGTACnnnnTTATATTTGAACATTATTTTTCCTTCTAGGAGCTA
chrD1	78410738	78410738	AG	R	A	R	R	R	A	R	A							96	chrD1.78410738	[T/C]	chrD1	TGTGGGAACAGCAGGCAGGCATTGCTGTGACCAGGCTTGCAGGTGTACAAAACCTGTCCCTGGAGATGGAGTGAACCATGTACACCAAGCACTTAAAGCT[A/G]CCAGTTTCTGACACCATAGGGGTTTCTGTCCTTCTGGATAACCTGTGAGAATTAATGATGGCCCAAGATTTTAAATGTACGTAGAAGATTCAGAATAACT
chrD1	78423927	78423927	AG	A	R	A	R	R	R	R	G						A	98	chrD1.78423927	[T/C]	chrD1	AATGTnnCTCCATTCTCATAAAATTTAGTGTAGTGAGAGTGATAATAATAAATTAAATGCAACAAACAAGATTAGTTCATGCTCAGAAAAAATATTATGA[A/G]GTATGAACAGGGTGCCGTGACAAATAACAGGATATCCTGACCAATGGGTTCAGGAAGGTCTCTATARGTTTACAATTAGGATGAAACCCAAGTTTTAAAA
chrD1	78432615	78432615	TC	Y		T	Y	C	Y	Y	T							90	chrD1.78432615	[A/G]	chrD1	AGGCTTAATGTTAYTCTCTTGATTCTTTCTGAGTTCCTATAATCTGTTGCTATAGTGATTTTGCACAGCATTTTCTCACAGCTACTTTGCCTCCAGAGAG[G/A]ATTGCTTTAGAAATTATGTGTATTCTTCAACCTCTTATTGCTACTCAATAACATAATGGTTACAAAAGAAAATATAAAGACTGCTCCCCAAACAnnnnnn
chrD1	78440604	78440604	TC	T	C	T	Y	Y	Y	T	C							94	chrD1.78440604	[T/C]	chrD1	CTCAAGAGGCTTAGTACAGCTGATAAAASAGACAAGGAAATAAAATAGTYCTAACAGTAATAATTTAGACTGAATWCTATAGCTTTCGAAAGATGGAGGA[G/A]GACTCCCCTACCCAGGCTGAGATCATCAGAAAGAGGCTTCCAGTGGTACCACAYAGGATGTGTTTTCTGGGCTTGTAGTTCCCCAGGTCAAGAGATCTAT
chrD1	78445113	78445113	AG	G	A	G	R	R	R	G	A				G			97	chrD1.78445113	[A/G]	chrD1	TCTTGTCCTCTAGCCAGTGGCCTACTCSTAACAGTTGTGTGCAATTATCTTTCATTCAACAAATTGGGCAAACATTACTGTGCTAGGAATGCCTCAGTTG[A/G]GTGATTATGGGAAGATAATAAAGGACACTATCTTTGACTTCCAAGACAAATTCTCATGATGAGGATGAGGCAGAAGAAAATATACTCTGTGTTTTTTTTT
chrD1	78449881	78449881	AT	A	A	W	W	A	A	W	A							97	chrD1.78449881	[A/T]	chrD1	TTATTGACACAGAYTAGAAACCTTTGCAATCAGGCTGAAGATGTTCCATTATTAGCACCAACCCTTATTGGAAATTGTGGGCTTAGGCCAATTGGCAACA[A/T]CAGCTTTAAGCCTTTTCACAATACTTCCTGTCATCTATACTGTCACTTCAGCAAAGAATGTAGTGAAAATGCTTTACATTTTCAATTATTCCGTGTCTTA
chrD1	78463979	78463979	TG	T	K	K	G	K	K	K	G							94	chrD1.78463979	[A/C]	chrD1	GTAATGCTTTCCTAGATTCCATTTTTCCCCCTGTCTTGGTTCTCTGAAATACCTGAGAATAATGTATTGACCTGATTTCAGAGGGACCATCCAGTTAAAC[C/A]CTGTTGGGGATTACTATGTTCTCCAACTTCATGTTATGTCTTAATGTGAGCAYGTCATTGGTTTGTAAATGCTCCAAATCCTTTGTATACCTCCAGTTTT
chrD2	80117174	80117174	TC	T	T	Y	T	Y	T	Y	T		T					90	chrD2.80117174	[T/C]	chrD2	nnnnnnnnAATCTCCTTGGTAACACAGGAGTATTTTACTACTCATCCTTTTTCAGGTCTGAACTTTTAGGTAGGATGACAAGACGCCTGTCTACTTAAGT[G/A]CTTGGGGCTGCTGGCTTCCCTTTCACAAACATCCACTGTTAGATGCTARCTTTCYAGGGTATCTTCAAAGCAACTGTTGGTTGATAAGAAAAAAATGTTT
chrD2	80117834	80117834	TC	Y	C	C	C	C	C	Y								98	chrD2.80117834	[A/G]	chrD2	GTGATTTGTACAGAAAAGAGGGAGGATCTTTKAGACAGGGGAGKCAGGAAAAGAGAATTGAGGCCCTCTTATGATTTACCTGAAACACCTTGGGTGAGGT[G/A]TGGATAGTGGAATATACCAAAAGCCATAAATAATGATTGTCCTATGTGCTGTGTCACTGAGAGGCCTTAGGCTGAGGGGAGAAAAGGAGAAATAAAGCTT
chrD2	80119209	80119209	TC	Y	C	C	C	C	C	C								96	chrD2.80119209	[A/G]	chrD2	GGCTCTATACCTTACTGACCAGGATTTCTCTAGATAAATGGTGACGATGGGAAATAGCTACTGGATGTGAAGGGAAAAGAGCACTCCAAAGAGAGGAAGG[G/A]GCTCCTAAAATGAGAAGCATATCAAAATATGATGCATTTGGAAACAATGAACAGTTTGGGGAGCTAAGGGATTTATGATGAATATTGAGGCATGGAACTG
chrD2	80120708	80120708	TG	K	G	K	K	K	K	G	G							67	chrD2.80120708	[A/C]	chrD2	AAAAAGCATTGAACGTAGTAGACTTTCAATCAATATCTGCTTGGCTGGGTTAAGAAGAGGCCCTGCCTTTGAAGAATTCACCAAACAATAAGTAAGACAG[C/A]TATAAACAAAATATCCTATCAAAATGATAGCATGTTCAGAATGTTGTGAAATTTCAGGGAAGAAAGGCATTTCTGCAGAGGGAATAACATTTTATTTAGA
chrD2	80121754	80121754	TG	G	T	G	T	K	K	K	T							94	chrD2.80121754	[T/G]	chrD2	GGAACACATGTATGCTCTTCTGYCAGTCTCCCCTTCTTCCTGGCCTGAGAACTCAGGATGGACTAGGTCCCTTTTCTGTGATCCAGACAACTTCCTAAAC[C/A]TGGTCTCATCCCTTCAAAACTTTCTCTAARTCATATCCTCGATCTTCTCCATAGTAAGGCCTCCAGTGRAACCTTATGTTCACATTGCTGAGCTTTGCTA
chrD2	80123404	80123404	TG	G	G	G	G	K	K	G				G				97	chrD2.80123404	[T/G]	chrD2	CTAGTTCYGGGAGTATCTAATCCTGGGGTACAGATTnnnnnnnnnnnCAAAGAGAGTTTCAAAAGTGAAAAAATAGGGAGCGATATTTAAACAGTATAGT[C/A]TGTAAATGATGTGACCCCTGGAAGTATAACCAGAGATTCCCATTAGCAGCATGGTTGCTTCTTTCTTCTTAATGGGGAATGGATAGAATRGAAAGTTATC
chrD2	80125644	80125644	AG	R	M	R	A	R	R	R	A							73	chrD2.80125644	[A/G]	chrD2	CCAGATGTACCTGGAGCATACTTTCAAGCTGAATCTCATTTTCTTATTTCCTGTCCATATTTCCAACTTCCCCAGACCCCCTGGATAATTTATCTATTGC[A/G]CTAATATTTGCAGTTAAAGAAGTATAGACCTGCTCCTTCTTCGTCTTTGGGCTCAGGAAATATCTCCAATCATTTTTCAATCATTTCTGGTCCATGGAGA
chrD2	80127111	80127111	AT	A	A	W	W	A	A	A	A							93	chrD2.80127111	[T/A]	chrD2	TCAACACCCATGCTACTGGGTSTCTGAACCTTTTGTGTATTCTATGCACRGGTCTTTAACATACATGCTGTCTATAAACATCTAGTTATTGGCTCATTTT[A/T]AAGGCAACCAGTCATTACTGAGATGTGTGGTAGTTAAAGTGATCATTAGCAAAAAGGCCATGTTTCCTAAAGGGAAGCTGAACTGCTAAGTAATAATCAG
chrD2	80130980	80130980	AC	M	C	C	C	C	C	M	C							95	chrD2.80130980	[A/C]	chrD2	TGTCCCAACGTGGCTCTCCCAAACAATTTACTTGACTTCTGGATCTGGATCTGCTATCCATCATCAAATGGCTAAACATTAGAGGATGGTCCAGCTCCTG[A/C]ACTACTCATGGTTCTATGGTTTTAAAGGTTCTAAAGTGGTCCCACTATCAAGGAGGTAGACACATACATAYATAATAATGGGGCAAAACGGTAACTGCCT
chrD2	80133542	80133542	AG	G	G	R	R	R	G	G	G							94	chrD2.80133542	[A/G]	chrD2	TGAGGATCCCAGATGTAGGGGCACCACCATGATTCTCACAGAGACTGGAAGCAAAATGGTTTGCCAAGTGTAGAGTAGGAACCAGGTATAGGGGGAGCCC[A/G]AGATAAACTGAACCAGGCAGTTCACTGGCTGTCTCTGTGCCTGGCTACGGGTGGACCAGGATTCAGGGTGGCCTTAGAGGCACTTCATGACCTCTGACGT
chrD2	80134543	80134543	TC	C	C	Y	Y	Y	C	C	C							81	chrD2.80134543	[A/G]	chrD2	TGWCATTTAGGAACCAACAGKAYTCTGATAGAAGTGACCTGAAAGCCAAAGAGARTACATTACRTTCTTTCTAACTCAATTGTGTTTTTGTTGTTGTGTA[G/A]ATAAAAGCAGGAGTCTTGTAAAATAGAGATAGAATAAATACACAGGAATTTTGTTTTTAATACCTATTTAAATATACACTGTAAATTTTTAAAAATCTAT
chrD2	80135970	80135970	TC	T	T	Y	Y	Y	Y	T	T		C					93	chrD2.80135970	[T/C]	chrD2	CATCAGACTGGGCTGGCAGCTCTTCTGCCTCAACTGCTTTAAATGGAAGCCCCTCTGATTTTGAACTATCAGTCCTCATCCTTTGCTTAGTTCTCAACCT[G/A]AGCGGTGCACATGGGATGTGAGCAACACACCTGAGCACTTACACCAGCTCAGCCTGATGCAGGCTGCCTCGGGCYGGAGAAAGAGCTCTGCGTGTGAAGT
chrD2	80140094	80140094	TC	Y	C	C	Y	C	Y	Y	C						C	89	chrD2.80140094	[T/C]	chrD2	TGGTCTTCGGGTGACTAGACAGGCTTGATTTCCAGAGTTGGACAAACCTGGATTCCATATCAGTTCTCTGTGCACCTTTGCTGGCTGTGTGTAGGTTAAA[G/A]GTGCAAGTCCTCATGGCATTGGTTCTCCCCAAATGAGTGTTGTTGCAGGGGACTTCCTTTACAAGCYCAGCRCAAGAGACCTCACTTGATAGGTGGTGGC
chrD2	80142375	80142375	TG	G	G	G	G	K	G	G	G				G			96	chrD2.80142375	[T/G]	chrD2	AACATGTTGAAAGCAGATGGGAACGTGTTGGCCATGATCAGATGCAGTATGAACCCATCTCTTGGGAGTGGCTTAAGTGCACTTACAGTTAGGTGTTGAT[C/A]CCTGTGTGATAACGAGGGGATTTGCCCAGAACACCAGCTTCTCnnnnnnAAAGGAAGGCTAAAGAAGAATGGCAGGAGCAGAGAACTTCGTTTGGTTCAT
chrD2	80143149	80143149	TC	Y	T	Y	Y	Y	Y	Y	T		T					95	chrD2.80143149	[A/G]	chrD2	ACTCACTGCTTAAAATAATCTTSTCCTTTAAAGTACTAGGTAAATTTCATGGTGGGTRTTGGTGTATATGCATGTGTGTTAGCCAATCCCGACAAAGCTT[G/A]TTATATGGCACTTTTAAGATGTATTGATGTAGCATTTTTTCCTGAYTTTTAGATGGTTGAACACTTTAGGAATGCTGGCCAATCAGGGCATTGATGTTGT
chrD2	80143714	80143714	AC	M	A	M	M	A	A	M	A							80	chrD2.80143714	[A/C]	chrD2	CATTTGCATCCCTCATATATCACTGTCAACAGTCRATAAAATAATAATTTTCCTTGGCACTATAATTAACCATGCAGAGATTCAAGTATGCTACCATTAC[A/C]CATATCACAATGAAGGACCTGCATTGCTCACACATTATCACATATTCCACTATGCCAAATACCCACTTTCCAGGGCATGCTATCCTTCAAAASTACTTCC
chrD2	80145686	80145686	AG	R	A	R	A	R	R	R	A							93	chrD2.80145686	[A/G]	chrD2	CATCCTCCTTTCCAAACCCATATCCTCTATGCACGTTCTGGTCTGGAGCRTTCAAAAGGACTATAGCCAGAACCTCTCCTTCCCCGTACTCTTCAGAGTG[A/G]AATGGTTTGTACTTAAGTTGTCTTCCTCTTCCTYTTGCAAATACTAAGCACTCTGACAGGGGAAATAAATGGTGTTCCAAGTCTCCCTTTCATTCACAAG
chrD2	80148171	80148171	TC	Y	T	Y	Y	T	Y	Y	T							63	chrD2.80148171	[T/C]	chrD2	CTATCAGATTCCTATGCTGCAGGATTCTTGTGAGTAACACATGCAATTTCATTCCCAGGGACTTTGAGGAAAGAAAGTGTGTTATTCTGCCTATTGGAGG[G/A]GGAGGTTCATTTCCTATTGAAAGTTCTTTATCTGTTCCTTTGTGAATGGGTTTAACCCATTCAACAAACAGTGATAAGTGACTTCCCTGGATCCTAAGAY
chrD2	80157255	80157255	TC	Y	C	Y	Y	Y	Y	Y	C							96	chrD2.80157255	[A/G]	chrD2	TCTAGGGGATCTGGGCYTTAATCTGGGTAGTATGGCCACCTTCCAACTTGTGGACCAGAGACTGGGCCATTTTAAAACTTCAGAGGGCCACCTTTTAACA[G/A]GATGCTGTTCTTCTGCTTAGAAAGTTCCCTAGKWAGGATCTTTCACCCCTGGATCAGTGnnnnnnnnnnnnnCATTCACTGCAGTWATTCTCCAAAATAT
chrD2	80158595	80158595	TC	Y	T	Y	Y	Y	T	Y	T							90	chrD2.80158595	[A/G]	chrD2	CAACTTTATTCCTGAARAGTTCAAGCACTTTGCCAACTCTTATTCTAAAGTAGGTCTCAAATAATGCAAATACTCTAGTAGATGAGGGGAGAGGACAAGC[G/A]TTATGCCTAGGGAGAGATGACAGGAGGAATATGATTGTTTGCTGATGTCTGCCTATGGGTTTTGGAAAAGGAAAGTTCTGGCATTTATGCTATGTCTCAT
chrD2	80162379	80162379	TG	T	T	K	K	T	K	T	T							93	chrD2.80162379	[A/C]	chrD2	TTGCTCTTATCTAGATCTTTAGTRCTATTGTAGGTTTTCATGGCATGCTTTTATTTTTCCTGATCTCCAAGGTGGTTTTTGCATTCAGGGTACTGCTTCC[C/A]ATTCTTTGACCAGTTTAGTTGCCCTGTCTTAGGTCATATAACTTCTTTAAAGAGTGAGAGTCTCCTGTGAGCTTGTGCATGGGSAGGTTTGGAATTATAT
chrD2	80163889	80163889	AC	C	C	M	C	M	M	M	C		C					90	chrD2.80163889	[A/C]	chrD2	GGCACATGGATTATTCACATTAACATAATTAGCATTCATAGTTTACTTATGAACTCTTAGCATAGGGGTAATTCCTGTCCTTGTCTAGAGAAGCCATATG[A/C]ACAAAAAACACAGTGAGCTAGAACTTTTATATACGACCTAAACCAGCATTATGAAATGTTCTGCAGGGGAGAGATTCCTAGAAAGTATTAATACTAAAAG
chrD2	80164543	80164543	TC	T	T	Y	T	C	T	Y	T							78	chrD2.80164543	[T/C]	chrD2	ATGGGAGGGAAGGGAGTTGGAGGCTTCCCTTCATATCAACCTGCCCCCAGCAGGCCCAAGGAGTCTGAGCAGCCACTGACCACTTGCTGAGCTGTTGTGT[G/A]GGTGCCTCATGGCTCCCTTGTCTACGTGGGCCCAAGGGCTGAAGTCTATTTAGGACCACAGAACCCTTAAAAGAGAGCCAGCCACCCAGCCCCTCTCTAA
chrD2	80165097	80165097	AG	A	A	G	R	R	R	R	A							92	chrD2.80165097	[A/G]	chrD2	AAAGGAAGCAATAAAACAGGAATAGTGGACAGGCCAGCTGGGCTAATCAGTCCTGGCAGGAGGCCCAACCTCCAAAAGAACCTGGAGTCCATTAATTCCA[A/G]CATCTCATCTACTTGGAAATCAACCTTCCCCAGGACTTCAGGAAGAGCAGTAGCTCTTTGAGTAACCAGAACTGGTCCCTAATCACTGGTTAGAAGGAGC
chrD2	80166376	80166376	TC	Y	T	Y	Y	Y	Y	Y	T				T			76	chrD2.80166376	[A/G]	chrD2	CTTTTCAATAGTAAAATTTTATCTCCCTCGTATATTAACAAATAAGTTATTTCATTATCTTATTATTTAATGTACTTAATAAGCAAAGTACCTGTCAAGC[G/A]ACATGCCAGGTACTTAGATACTTCTATAAGGCATACAGAAAAGGAAAAAATGTGGCTTTCTCAAGTATTTCCAGTATAGTTGAAAGACAGGCAAACAGAA
chrD2	80167615	80167615	TC	Y	C	Y	C	Y	Y	Y	C				C			97	chrD2.80167615	[A/G]	chrD2	AGCCAATATAATATTTGTATTCCTAACCACCCAGGATTAGGAAGACTTTTAAGTAGCACTGAATGTCCTGATGAAAGAACATCAATTCGATGCCACAATC[G/A]GTTGATATAATCTGGCATAGGTGTCCCAGAAGTTAGAGTCCAATGAAAGTTATATACCCCAATGTTAGGTAATGTCTMATATTACCACAGTGTTAGATAG
chrD2	80169996	80169996	AT	W	A	W	W	W	W	W	A							68	chrD2.80169996	[T/A]	chrD2	AGGAAGTGTAAAAGAAGTAAAGTAGTGTCTCTGTCTCATTCACATTTGGATCTGCTATCTCAGCTRTTCACATGCARAAGAATCTAATCTGCTCCTAACT[A/T]TGCAGCATAGTGTTGACTAGATAGAAATTGATTCAGACAGCAATAAATGGGCTGTGCTTACATGTAGGCATAGTAGGAGAGTTTCTTCTGGGTATGTGTT
chrD2	80171162	80171162	TG	K	G	G	G	K	G	G	G						G	93	chrD2.80171162	[T/G]	chrD2	AGTCACTTGGACCCTATGATTTGTGTCTTCATCTCCTGGAGGAATCAGAAGAGGAAATAACACTTTTTGATATTATTTTCAGCAATTCAATAAGCACAGG[C/A]AGGAGTTGGTGAAATCCCAGTCATAAGGGAAGTATTTCCAAAAGTACTGTCCATATGATTGCATTTTGAATACTAAATAAACTGGACAATTTGCTTCCCT
chrD2	80172680	80172680	TC	C	C	C	C	Y	C	C	C							97	chrD2.80172680	[T/C]	chrD2	TTTCCAACTTTTCTTTTACAAGCTCTCACCAGATATTGCCTTAAATGGGTATCTGCTGGAGGTGTTGCTGGATCACAGATTCCCCAAGATTTGATTTATG[G/A]GGTAGACATTCCCTTGGCTGCACAGCCTGGACCCAGTGGCTAGGGCCTCCAAGATGAGAGTCTCTCTCACCACAGCCCAGGATGTGCTAGGTACTGGTCT
chrD2	80175624	80175624	TC	T	T	T	T	Y	T	T	T							96	chrD2.80175624	[A/G]	chrD2	TAGTAGTCATCTGTCAAGTAATTCTATGCAATGCAGATWACATTTGAAATRCACTGnnTAGTTAATTCTGAACTGTGAAGACGTTCTGTCTGCAATTTCC[G/A]TCTGCCTCTACAAAATGATATCACATCTTTTGTTGCCTAGTCAGGTCATTTTTCCAGGTAATGAGGACCTTTTGAACATTCAACTACATCTTGAGCAAAT
chrD2	80179478	80179478	AG	R	G	R	R	R	R	R	G			A				82	chrD2.80179478	[T/C]	chrD2	GTATGAATACAGAATCCTAAAAGTAAAATTACTATGTCAAAGTACATGATTTTGAAAATTTGGTGGTTACTTTCATTAGTGAATAAAACAAAACAATGAC[A/G]TGACCTTTCACTTCATTCTTGGTATAGATACTAGACTCAGATCCAATAAACATTTATTGTGTACAACACACAGTGCTGGGTATGGCCATGTTCATTACCT
chrD2	80182305	80182305	AG	R	G	R	G	R	R	R	G							97	chrD2.80182305	[T/C]	chrD2	TAATTTAGTAATGGTTACAAAAGTGTCAGAAGACCAAATAAATCAGAGAAGAAAGTAAGGATTGAGAGAAAGCAAATTCATTAATTAGAGGTGCTTTGGC[A/G]TCTCCCACATAAACCCTGGCAGAACAGTTGGTTCTACAAACACTTAGATGGACACTTTTAGGYAAATCATATTCTTCCTCCAAGCGCTCTTGAAATTTCA
chrD2	80183190	80183190	AG	R	R	R	R	R	R	R	A							96	chrD2.80183190	[A/G]	chrD2	CATCTGGGATCCTCTGCCAGGGGCAGGTCTCATCTCCTTTCTACCTCTGCCTGCCAGGTTTTTACCCTGATCCCCCTTCTCCCCCTTCTCCAGGACCCTA[A/G]ATTTAGTCTTTAGGATTGTACTGCAATTAGCTACTTATGCCCATTAGCCTCTTAAAACATTTAATGAGGAGAATTTGTTGGCTCCAGGGGCAGCTGGTTT
chrD2	80187200	80187200	TC	T	T	T	T	Y	T	T	T							88	chrD2.80187200	[T/C]	chrD2	CTGGGTTTCTGCATATGTGATGTATGCAAATTAGAATATGTGATTTTCTTCAGAGTGAGRATGCCTAAATAAATCTACCTCAAACTATCATTGTCCCTCA[G/A]AGTGAAAACTCCGGTTTTCCACRGAAACCTACTAGAGAATACTGAATGTAGAGTTAAAAGACTGCCACCTACTGATATGTGACCTTTAGTAATTGGCCTG
chrD2	80193250	80193250	TC	Y	C	T	Y	T	Y	Y	C							93	chrD2.80193250	[T/C]	chrD2	AATAATCTCATAATATTGTGTATTATAAATATATATGATGCATGACACATACTAAGCATTCAGTAACTGTTAGTTTTATACTGTCATCAGCATCCTTATC[G/A]TGAATTTCCCTATTTGATTGGAAGGGGACATTCAGCTAAAATGGAAGAGGGTGTATTATTGTTTCTAGGAGAGTAATGTCTAAGTATTTCTCCTAAACAA
chrD2	80196936	80196936	TC	Y	C	Y	Y	Y	Y	Y	C	T		T				96	chrD2.80196936	[T/C]	chrD2	GTATTGAGGGGACCYCAGTGTTATTCCACTCTTTGTCAAAGAGGAGTCGTTGATCCTTGAATCTGGAAAGGGACTTAGAAATAATTTTGATCAAAATGGC[G/A]AATATGTGGCTTCATTCCCATGGCAGACATGACTAATTGATCACATTAATACACTGATTCACAATACAAGGTAGAGGGAAGGCTATTTCTCAACACCACC
chrD2	80199507	80199507	TC	Y	T	Y	Y	T	T	Y	T							69	chrD2.80199507	[T/C]	chrD2	TGGGACCACTTATGAGGGCCAGCTCTAGCCCCAGGAAAACATAAAAATGTCTAAAAATTCTTAGAAGGGGAAATCCATTTACAACAAACTAAAGGTTAAT[G/A]GATTCATGATTCAACCTCAAACTATATTATATCAAATAAAACATTTGACCTGACAAAGAATAGAGTGTTTTTAAAGTTGCTAGGAGAATAGGACTTCCTG
chrD2	80200626	80200626	TG	T	T	K	T	K	T	T	T							90	chrD2.80200626	[T/G]	chrD2	GTTAGAGTAGGAAGAGTGAAATAAAGAAATATGGGGGTTTAYACAGCTGCTGGAAACGAGTGTTGGAAGGCCAAGTGTATTTTGAGCACCTTCTTTGCTG[C/A]TTGCCACTAGGGACCAGGTGGGCTTTTGTTTGTTTTRTATAGGCAAAGTATCTAATAATTTATCATGCTCCACTGATTTGCAAAGTTTGGATCTACTCAC
chrD2	80207006	80207006	AT	W	A	W	A	W	W	A					A	A		98	chrD2.80207006	[A/T]	chrD2	CCATAGGCAAARGTCCCAGGGGACCCCAAATTACAGCCACTTTTGCTGGTGTTGAAACAAAGACGTCAGGGGGTGGTGAAGCCTGGCTCCAGATGTGTGT[A/T]GTGACTTACCATAATCCCTGAAATGCTGCTGCTACATGATCATGGGAAATKTTTCAGAGGTGGGCTACCACCCAGGTGCAGTCTTTTGGTTTCTGCAGTG
chrD2	80207588	80207588	AG	R	G	R	R	R	G	G	G							92	chrD2.80207588	[A/G]	chrD2	CCTAGTGGAGAACAGAGTCATTACATCAAGTCCTGTCCAAGGCACAAACCAAGCCCTAGAGGACGACCACAAGTCTCTCCCACTGCTTAGTGTATGGACT[A/G]TAAAGTGCTTCATAGTTTGACTTCTAGGGRAAACTGGATGTAATTTTGTTCAGATTTCATTCTGTTYGATGGTTCATCTATTCATGTTTTTTCTTYTCTT
chrD2	80214785	80214785	AG	R	A	R	R	R	A	R	A							86	chrD2.80214785	[A/G]	chrD2	AATTCTAAAATTATTCCACCCCTATTAAAAACGCAGCTTTTAAAAGTCACCCTTTACACACCATAGCCTCTCTTGGCCACAGGAAAGACCTTGGCAGTGG[A/G]GTGGCAAGTGAACTCATTTGAACAGGGGAGRTAATTCCTGGCATCAGTAGTGTCTCTGGGCTTCAGCTTCTCCATAATATCTCTTATACACTCAGATTCC
chrD2	80215327	80215327	AG	R	G	R	R	R	R	R	G							87	chrD2.80215327	[T/C]	chrD2	CTAGCCATTCCCTGGGTCCTCTTTGCCCTGATACAGCCTTCCTCCCAGGTTGTATTGGGTCTGGGAGACACAGAATAACCAGTACTGGTACTGCCTTGGG[A/G]ATCATAAGCCTGTGTGAAAGGGAGGGGAGCATAATTATCTTTTTCAAAGGATGCATAAGGAAAGTCACTGGAGGTAGCATGATAAMACTTGAATAATGGA
chrD2	80218405	80218405	AG	R	G	R	R	R	G	R	G							95	chrD2.80218405	[A/G]	chrD2	ACTACAGGAGGTTAGAGACAGATGAAGGTCATTTGAAATTTACAGAGGATGTGAGAATTAATATTGGTCACWAAGGATGAGTAGATGCAATGGCAGAGGT[A/G]TGAACGTTAGACATTCTAAGAGTCAAGAAAACATAAGGCATGTTCTGGGCACATTGGAAACCAGTTTGACTAGGCCACCAGTCTTCACCAATAATCCTTT
chrD2	80222029	80222029	CG	S	C	B	S	S	S	S	C							95	chrD2.80222029	[G/C]	chrD2	GTCCTCTCTGAATGTCTCTCAACCCTGACCTCTTTCACTTGCTTTGTCTTGTCTCCTATCTTTTCTCATAYTCTTGTTAATTTTTATTCCTCAGCTCTTA[C/G]TCTTCCTCAGCCTGGACTCTCTTTCTTACTCGCTCTCTAGTCCCATTGAAAATTCTTTTTTATTTTAAGGATTTCCTCTACATCCTTAATATTTTCACAA
chrD2	80225464	80225464	AC	M	C	M	M	M	C	C	C							95	chrD2.80225464	[A/C]	chrD2	AGCTCTTGGAAAACTGAAGTTGMGTACAGAAGCAAGTGAGCAAAAAGCAACTGTTAATTGAATAGATTCTGAAAAATGAGGTTGTGCCGGATTAATCAGC[A/C]TCTTTTTGCAATCTGTCCACTAAATCTGATATTTGGGCTGTGTGTTGTTTTCTGTTAATTAAAATTCTTAGTACAACTGCAGGAAAAATGCTTTGTTCTT
chrD2	80230259	80230259	AT	A	A	W	W	W	A	A								92	chrD2.80230259	[A/T]	chrD2	GGGTATTTGTAGCTTTTCTCTCAAYCTAATTCTGGAAGGCTATGTAGCCTCYATTAGTGGCTCTCTTTACCTCAGCCATTCCCGGGGTAACTGGCTTACA[A/T]GGCCACTGTTGATTTGGACTACTCCTTTCTCATTTGGAGTGTACACACATATGCAAAACCCCAAAAAAGGCATGGCATTATCTCCAAGTTTCCACAGGTA
chrD2	80259567	80259567	AC	A	A	M	M	M	M	M	A					A		75	chrD2.80259567	[A/C]	chrD2	TGAATATGGAAGAAAAACTTTTTCCAATCCTCCTTGTCAGTCATAGTAACTGAGTAAGCCTTACATTCTTACCCAATAGTTTTCATACACTGATCTCTTA[A/C]TTTCTCCTTATAAACACTGCAAATTCTTCAAGCTCCAGCCTTTACACTACATTATCCAGATAGCCTTTGATTAAAGACAGTGAAGAGAATTTGAATTGCC
chrD2	80264038	80264038	AC	M	A	M	M	M	A	M	A							96	chrD2.80264038	[A/C]	chrD2	AGAGAATATGATGAAGCAGGTATCAAAAGTGAnnMCCAGGGGCCTCTGCCATACTACAACCACCCTAAAGCCAAGGAGAAAGACCCAGAGACCATCAGCT[A/C]TCAGAGTTTCTGTTGCTGTACTACTCGTACAAACTAATTGCTGTGGGACAGCAAGTCAAGGGAGCAGTTCGCTCTACCTTCTGTGGTGTTATAAGAGAGA
chrD2	80271872	80271872	AG	R	G	R	R	R	R	R								93	chrD2.80271872	[T/C]	chrD2	AAAGAAAGAAAGTTTAGTAGTAGTAGTCGCTAACACAATGCTTAGCTAGGGAGCAGACCCTTGCAGTAGCTAATGCTTCCTTGTTAATGAGTACTGAACA[A/G]ATGCTGGGGGCCTTTCCTCTCTAGAGGCAGAGATGGAAACTCTCTTCTTAGGAACTAAGAGGAATAAAWTGTTCTCTCCTCTTGTAGTTTGGTCAAGTCM
chrD2	80277466	80277466	TC	C	C	Y	Y	Y	Y	Y	C							85	chrD2.80277466	[A/G]	chrD2	AAAAGGGGACCAAGCCAAGGGGTTTATATTAAATTCTGTCTGCAGTGGAACTACACTTACAGTTCATCTCTCCCTTCCATTATTTTAAGTCCCCTAACCT[G/A]CCAATATAGAGCAAAGACAACTCAATCTATCATCTCCAAGCAAATCCCTTCACCAAAGAAATTGAAARGATAACCTAGGGATGAGCTAGTATTGCTAAGA
chrD2	80282864	80282864	AG	R	G	R	R	R	R	R								95	chrD2.80282864	[A/G]	chrD2	CTCATAACATTCCCTCAGACATTCCCTTTGACCCTATATAACTGGACATAACCTGCATGGGTTCAATTGGGCCTGGCCCACCAGCAAGACTGGGCATAGC[A/G]CCTCATCCATAACCAATGCTTAAAATGATTATTAGATTCAGTCAAAGTAATCACATGGTAGCAATTCTCTAGAATACCTACTAATGAGTCTATCAGTTAA
chrD2	80300950	80300950	AC	M	C	M	C	C	M	C	C					C		94	chrD2.80300950	[A/C]	chrD2	CTCCCCACTTCAGGCCTCTCTACTGTTATCAATGAATTCTTTGTTGGTGTCAGCCAGTTCTGTTTATCACAGAATCCCCTGCTGCATTAGGCTTTGCTCT[A/C]ATTATTCTCATTTAGCATACCTTTTTTCCTCTTCCTAACATACCCAGATCTTACTTGTCCTTTTAGACAGTGTTTTGCAAGGTATGGATGATATGACTTT
chrD2	80307299	80307299	AG	R	A	R	R	A	A	A	A							88	chrD2.80307299	[T/C]	chrD2	AATTTGGAGTGAATAATATGGGGGAGGTATAGGAGACTATCCACCAGAAGCTGGAAGAACAGAGGAATTTCTAATGGAAGCCAGAAAGAAATATGAGAGT[A/G]AAAAGCAGAGTGAGGTGAACTCTTTACCAACTYTGTCTCTTGTAATTCAGAGAGAAACCATCAGTTAATGGGGAAATATWTGAGTAGTGAGTACAACCAA
chrD2	80314508	80314508	TG	K	T	T	K	T	T	T								93	chrD2.80314508	[T/G]	chrD2	NNNNNNNNNNNNNNNGGTATAGAAAAGAAATTGAGAAAAGGnnnCATAATTTCTTGCCTAGATAATCTTTGTTTGTATAGAAATGCAGACTTGTTGAAAA[C/A]TGAAAAATAAAAGTCTCACTCCCCCTCTTACCTTCACTTCCTTTCCTCCCAAGTTACGAGTTTTTAAGTTTTGTTTCCTTACAACAAAATGGTTATTTAT
chrD2	80320327	80320327	TC	C	C	Y	Y	C	Y	Y	C							88	chrD2.80320327	[T/C]	chrD2	TTAAGAAGGAAATCATTGAGAAGTTTGAATGGGGTATGAGAGTAGAAATTGCAAGATTTTATAAGAAGTCTATGTCTGCATCTTGTCTGCAGAGAAGGAG[G/A]AGAAAAGGGTGGAGGAATTCCTCACTTCAYATGAGATTAAGGACATGTATAACATGTGGAAAACAGTGCAAAATTTTGTAAAAAAGYACCACCCAAATAA
chrD2	80331854	80331854	TC	Y	Y	T	T	Y	Y	Y								91	chrD2.80331854	[T/C]	chrD2	AATAAAGTAGATAAGGAATTGTTGAGAGCACAATCTTGAAAGAACCCAGAATGACTGCTTCTGTTATGAATCCCTGCATAAAGTGTTCAGTGAAAGTGAA[G/A]AGCCTAAATGACATGAAAGCAAAAGAGAGGTTCTATCTCCTCACATCTAACCTGGTCAATTTGCTTGTTGAAAATGGTCACTTGAACACTATCCCTGGAG
chrD2	80339938	80339938	AC	M	C	H	M	C	M	M	C							95	chrD2.80339938	[A/C]	chrD2	GGCAGGCACTGGCCACTGTTCCACGAGACCCTCCCCGARGGGGTTGAAGTGGGTCAAAGCCACAGGGCTCCCAGAAGTAAGGGGTCTGGAAACACAGCCC[A/C]ATCTGAGATAAAATTGAAGAGTGAGGTGCCACCTGGCAGGCTGATGGCTTGGTTGTGGACAGCATAGAACCAGGGAGTGGATGGAAGACAAGACAAAGGA
chrD2	80347072	80347072	TC	Y	C	Y	Y	Y	Y	Y	C							98	chrD2.80347072	[T/C]	chrD2	GAAAGTRGCTGGCTTAAATTTAATTTGTCTGTTGAACTACCTAGCCACTTCCATATATAGCTTTTAAGTCTTGTGTTAAGTTGCAATATGGTGCTTAATT[G/A]GGAATTAAGCCTGCCAAGGTGCTTGGGATCAAAGTAATTGGCTTTGATAATTCAACCTTAATGACCTCTCTACCATTTTTTTTAATCTCTAAGAAATTCA
chrD2	80356920	80356920	TC	Y	C	Y	Y	C	Y	Y	C							91	chrD2.80356920	[A/G]	chrD2	TCTGTGAGGCTGTATTTACTCCATATTAAATGTCTCTCTGAGTAAATTCTTTGGGTAAGGGCCAGTMTTCATGGTGTTCTTGCTAATGCAAGACTTTCGA[G/A]TTATCTATAAATGACAGGTCTCCTTTGTACAGTTGGTTGGAACAGTAACCACCACTCTGACCCCCGGGTGGYAGGAACCATTTCCCATTCTTGATTTTTT
chrD2	80363642	80363642	TC	Y	C	Y	Y	C	Y	Y	C						C	98	chrD2.80363642	[A/G]	chrD2	ATGTCTAAGATTTTGCTAAATAAATGCAACCATAGTAGATACATTTGTAAATGTATCTGTGCATGCATATTATCAAAACTTGGAACCCTAGAGCAGCAGC[G/A]TGAGTGTCAATTGGGATATTCTCTGATAGAAGAGTCACCTGGGAAGGTAGATATCTGGATTATACTACATTGCAAAAGAAAAACTAAGCAGAAAACAAAA
chrD2	80378634	80378634	TG	K	G	K	K	G	G	K	G							95	chrD2.80378634	[T/G]	chrD2	GCCATCCAATCCCCTTWTTGGTGGGGGAGAAACAGAGGTCCCCAAACCACTTTAAGCATTCTATCCCGAGGGGTCAAACCTATCTCTGGTCATTATCCAA[C/A]CTCTTTACCAGCTGTGGATTGGACTCGGTTGTCAGAAACCAAGTGGAAAGATTGGTTGAAAGCCTATTTATCTTTTTCAGCTGCTAAAGATCTTGAATGA
chrD2	80384827	80384827	TC	C	C	Y	C	Y	C	C	C							87	chrD2.80384827	[T/C]	chrD2	AATAAATGGCATGGATTTCTATGCATCTGGCTCATTAATCTGTGAGTTTTTATCAGAAACCTCTTTAAAATTTGTCAGATAATTATGTAACTGATTTCCT[G/A]AGAACCTGTTCTGTGCCAGTCTACTGCAAGATAAAAGTGGATAAAGATAGCAAAAAATTCCAGGTTCTGTGCTAGAGWTTTGCATGGGATACTTGAAGGG
chrD2	80394018	80394018	AG	R	G	R	G	R	R	R	G							93	chrD2.80394018	[A/G]	chrD2	TAAATGTCATTAAGATTCTAATTTCCTGGCTGAAAACATTGCCAAGTGTGACACAAATGAAATGGAGGTAACTCCTAAAGTTGTACCTGGGAGGGAAGAG[A/G]TGATAAGAGATGACTAGGAATAAGGGAGCAGCTTTGGAGCTAGGTGGGGATGAAGAAGACTGGAGAAAGGGAAATAGAAAGTAATCTGCCAAACTAAGTT
chrD2	80398195	80398195	AG	R	G	R	R	R	R	R	G				G			70	chrD2.80398195	[T/C]	chrD2	GAATACACCTTTTCAGACTACTTTTATGACACTCACATTCTAAAGTGTCCCATAGGCTCCCCCAAGTCACCAAGAATAAGTAATGTGTACCTATGTTTTC[A/G]TATAGGAGACAAAGGTATTAGAGCCCAGGGTGGTTACATGATTTAAACAAGAAAAGTCAAACAACTAGGATCAAAGTCTACTGGATCTTTTAGCTCTGCT
chrD2	80404540	80404540	TC	C	Y	C	Y	Y	C	C	C							97	chrD2.80404540	[A/G]	chrD2	TTCGTTTGGATTCTTTTATATATACATTCAAGTTCCAAATGTATGAAATAGTTTGTGTKGAGGAGATTACTATGGGTAGGTGAGGTTCATGAGGGAGACC[G/A]CAGTTTTACTACTTCCTGGCCATTTTACTCTAAACCATRCCATCTCACCAAGCCAAAACATTTTTTCTAATGATATATSTGTAGAGGAGAGGAAGAAAGA
chrD2	80416011	80416011	TC	T	T	Y	T	T	T	T	T							92	chrD2.80416011	[A/G]	chrD2	CTTAGTCCCAAAGAAAGATGAATGTTGGGACTTCTTTTTTTTTCTGGTTAGATCTTACGATGAAAAGAACTTCTTCAAGCTCCCCCACACAAATCCCCCT[G/A]TGCTGTATTTGGCTGTATTTAAGGCCTGCTTGAGATGGTTATGTGGGTCAGAGAAGAATTTCTTGATTATGACTCACTTTGAACAGCAAATTAAACCAAG
chrD2	80424098	80424098	AC	A	M	M	M	C	A	M	A							95	chrD2.80424098	[A/C]	chrD2	AAAGAGAGAAGAGATAAAAACAAGYATTTGTTATCCCTCCTAACAGAYGGGGCTCATTCATCTTTCAATCACCTTCAGTCATGGCATAGTGCCACGTATA[A/C]AATAAGGGTTCCATTTTCTTTAGTTATTGAATGAAACAATTYCATTTTTTAAAAAGTATCTAAAAGAAAAGTGCCCTAACTCCAAGAGGTAAATTMGTAT
chrD2	80441792	80441792	AG	G	G	R	R	G	G	R	G							97	chrD2.80441792	[T/C]	chrD2	AATGTAAAGAAGGCAAACCCAACAAAGAAAACACATGCAAAAAAGCTGGGCTTTTGCCTGTCACATCTACTAGCTAATCATTGGTCATAGAAAATCAAGT[A/G]CCCATGTTCAAAGTCAAGAGGAGGGGAAGCAAATTTATTCTTCTAATGGATTTGGGGAGAGGGAGGAATGAATATTTATGAAACAATAATCTAATCTACC
chrD2	80472496	80472496	TC	C	Y	Y	T	Y	C	Y	C							96	chrD2.80472496	[T/C]	chrD2	AYGAACCTTTCTCTCCTGAGCWCCCAATWTATGAACTCTCAGACATTTCTTGAGCAGTCCTTTACAGATCTCTTTTGGAACAAATAAGATATTCACAACC[G/A]GGCCAGTGCCTTTTTCTGCTGAATTGAGTTTCAGTCCCAACTTCCAAAACCACAAACTAATTCATCAACCAGTTAACTCTGTCTGACAACTAAAATAAAT
chrD2	80490536	80490536	AC	A	M	A	M	M	A	M	A							97	chrD2.80490536	[T/G]	chrD2	TTAATTCCAGAGCACTTAACATCGAAGTTGCTTAAAAATGCTAYAATTTGTTAATGTAATCACAACCCACACAGTCAACAATTATTTCTTTCAGCACTCA[A/C]GATGCCTCAGGATCTGAATCCACAATCACAAAATGCTGACTTAAGAGGTATTACTTATGTGAGACATACCATAGGGTGAGAGGATTAGAAAAGAnnnAGA
chrD2	80497719	80497719	AG	A	R	R	G	R	A	R	A							96	chrD2.80497719	[T/C]	chrD2	ATTACTACAGTCGGGAGTCAGCTTATAGAGACCCCAATCAGGGTGGCAGGAGTAAAACTGAGAGCAGAGCTGATGAGACTGGATATGGGAAAGAAGTTAA[A/G]TGGCAATTGTGTTCAAACTTTCCCAAGTTTCTCCATCAGTCCAGCCTGAGTTTTAAATGGCAAGCAAGGCAAGnnnTTAATATGTAAAATTTTGAGGGAG
chrD2	80501463	80501463	AG	R	A	A	A	A	A	A	A			G				97	chrD2.80501463	[T/C]	chrD2	TTAAAAATCCAGCACCATTATCTTCCTAGATGAGACGGAAGACTTTAGAAGCAGGAAGGGACAATGTTCAATGTAGGCCCAAAGAACAATTTATCACTCA[A/G]TGTCCGTGTACTGCTTTGGAGCTCGCAAAGCGCTTCTACAAAGCATACCACRTTTAAGAATCAGAATGACCCACAACAGAGACCTTGAACCCAGGTCAGC
chrD2	80505419	80505419	AT	W	T	W	W	T	W	W	T							97	chrD2.80505419	[T/A]	chrD2	GTCATCATCTACTCTGGAAGTTAGCATAATCAAAAGTCTGTGATTGTGCTTCGAAAACATAATCAACAGCCTAAGACTTCACACACCTGTCTTTACTGTT[A/T]CTGTGTTTGCTTTTTCCTCTGTGCAAACTCGACAAAATGCTGACAATAATCTTATTCCATGAAAAGTGTGTGAGAAGARAAAGAAAGAGAGMAATTTGCA
chrD2	80517557	80517557	AG	A	G	R	R	V	R	R	A							96	chrD2.80517557	[A/G]	chrD2	CACCCAGCCATTGCTCTGTGAGACCCTCTGCAGAGGGGCGGAATGGGTCAAAGCCACAGTCCCTCAGAAATAAGAGGCCAGGGAAAATAACCACATCTGA[A/G]ACAAAACTTGGGAGAGAGGTACTACCTGGGGGTTGGTCAYGGACAGTAAAAGAGGGGAGAGGACGAAAGCTGAAGACAAAGGACAGGTGTGGATTGCTGA
chrD2	80529005	80529005	AG	A	A	A	A	R	A	A	A							96	chrD2.80529005	[A/G]	chrD2	TGGGAGAAGTAAGGGGTGCAGGGAAGATGCAAAGAGGCCAAACCAGTACAAAAATAAGTATACAGATCCGTTTAGAAGGCAAAAAGTGAAGGCAGGGAAT[A/G]TGCTCAGAAATGAATGACAGAAGTCCATTTATAACAAGTGCTCAGGTGGAAAATGTATTAAGGGATTTGTCTATAAAACAGGTGAAGCAGGGAGCAAGAG
chrD2	80534654	80534654	AG	R	R	R	R	R	A	R	A							92	chrD2.80534654	[T/C]	chrD2	TCTATACTTAATGGTTGCTAACCTGAATCATTGTTCTTAATTATAGAGGGGGATGATGAGTGACCTCTTCTGGATTCTGTTTTACAGGATTTTGTTTCTC[A/G]TGTGTCACGGACATAAAGAACAACTCACTGTCAGAGGTGGCCTGCCTTTCACAAATGAGGTACTAAGCAGATCACCTCTCGTTCCCATTCCCACCACATA
chrD2	80539419	80539419	CG	C	S	S	S	S	S	S	C							94	chrD2.80539419	[G/C]	chrD2	CTTCAAACTTATACTGCTGCTTTAAATAGAATAAAAGATTTTAATAGAATAAAAGATTTTAATTTCATTTATTTCTCACTAATGTGCTAAATGGGACAAA[C/G]TTGATGCTTTGTAGAGCTGTGTTCCCAGGATTCCAGTGACTGAACATTGATACTGGTGTTCAGCTTGTCATCTCTTTTGACTCCATTCAGAAAAGCACAT
chrD2	80545343	80545343	AG	R	G	G	R	G	G	G	G				A			80	chrD2.80545343	[A/G]	chrD2	TGTGTCTCCGCCTTTCATCTTATTCACCYGCATATTCACTCTTGGGCCAGTTTGTGTTTTACTTGTTTTCTATGTACCAGCAACACGAATGACTAAATAT[A/G]TAGAAACATCAAGAAATACTGAAGTATGGGTATAAATGACCCTTCTAGACTTTTGCCGAGTAGAGGCATTCCATAACTTAACAGGAAACATAAGGAGTTT
chrD2	80550191	80550191	CG	C	S	C	C	C	S	C					C			96	chrD2.80550191	[G/C]	chrD2	TTTAATGACTGTTCATAAAATAGGCACTATCAGAAAGTAAAATATACCAAGACCAGTGAGATAGAGAGAGGCAGTATAAAAATCTATTGTTTGTCCACAT[C/G]CAAACAAAGCCTCCTCTCTGCTCTTCTAAAGATTAGTCCCTTGTCATTAGTGACTGAGATCAAAACATYGCTCTACTTTAAGTGAYTGAAATCAAACCTG
chrD2	80557425	80557425	TC	T	T	Y	Y	Y	T	T					C			91	chrD2.80557425	[A/G]	chrD2	GGATTTTCCnnnnnnnCAAAATGGTAATCATTTCTTCACTTTATGCCATTCTGACTTACAAAAGGTTTCACAGGAATGCCAGACTTTCAGCTAGCAGGAG[G/A]AACCTGTATTTTATTTAGCATTACAGATTATTCTCTTTACTCACTCAAGCTCCCCTATATTTTGAACTTCTCTTTTGTTACKGTGTATGTGTGTGGTGGG
chrD2	80564671	80564671	AG	R	A	A	A	R	R	R	A							92	chrD2.80564671	[T/C]	chrD2	TTGACTACGAATTTGGAGTAGGATATTATAATTAGAACCTCTCCAAATGCTGACAATTTCAGTAGCTATCCCTCATGAAATCATTAGCCAAGATAGTAAT[A/G]TGTTTATTTTAGGTGGCAACTTTCCAATGTACTAAGTATATGAAATATTGAGAAATTGTCCAACCATCGGACAATTGAAAGAAGATCTCGTGTGCAATCA
chrD2	80569698	80569698	TC	C	Y	C	C	C	Y	Y								97	chrD2.80569698	[A/G]	chrD2	AATAAAAATAGAAATRYATTCAGAAGAAAGGTTGCAAGGTTTAATGAATCGYAGTTATATGAGTTTTTTAAGGGAGCTAGCCTGTGACAGAGAGGGGACA[G/A]GGTCATTCCAAAACTTTGATGTCCAAGAGGACAACTATGTTCWATTTTAACAAATCCCACTGTAAAATTATAGGACATTCTATATGTCTGAACAACTTGT
chrD2	80574705	80574705	TC	Y	C	C	C	Y	Y	Y	C				C			95	chrD2.80574705	[A/G]	chrD2	TTTTGCATGAGTGGACCTCTTATTGTAGGATGGAACTCTGGGCACTGGGTTATCTTCAACTGGCCTTTCAAATAGTGAGTGCATGATTATCAAGCAGGAA[G/A]CATTGAAATTAAAAGCACAAATCCTTACATAATCCTGAGAAGTGATGGGGAGTTGCTGGAAGGCTGAGTGATTTGGTTCAGTTGTTGTGTATGGAAAAAA
chrD2	80581550	80581550	TC	T	Y	C	C	Y	Y	Y	T							94	chrD2.80581550	[T/C]	chrD2	GCTTATCAAACTGTCTTCAAGATTGCTTCATTCTATTTCCATTTCAGTTGCCATATCTGTTACAGTCCCCCAAGCACTGAGTCTTGCTGCTTTAGTATTC[G/A]AGCAGACTGACTCAAGAGGCTTTCTGTATCTAATTTTACAGTAGCATATCTCTCGATTATTAACACATTAAAGGCAATATACTTCTAGCATAGAAATCTG
chrD2	80588105	80588105	AC	C	M	M	A	M	M	M	C				A			93	chrD2.80588105	[T/G]	chrD2	TGGACTGAAAGATGACCTGAYATTCTGTTTCCAAGGCAGTCTTATAYCAGCTTCTCTAGAGAAGGATATTCCAAGCCTTTTACCTCCTACCACAACCATA[A/C]AATGTTTTGCTTTTTGCTGAGGCATACCTGGAAGGGCAGGATAGGTGTATGTTTATGCTTTGAGGGGCATAGGTGAGGATGGGTGCCTAGWGGTGACATC
chrD2	80600573	80600573	AG	R	R	G	G	G	R	R	A							95	chrD2.80600573	[A/G]	chrD2	TAAATGAAAATGGGGGAAYGAGAGTTATGTACGRAAGACCTATCTGGTTTCACTTGAAAGCTAGTTTTTGCTTAATTTGAGCAGCTGAAGGGAGAAATAA[A/G]AACGTGTTCAACAAGAAAGAATTTGCCTACAATAGAACAAGAAACCTTGGAAGAATCTTCATCCTTCCCCCTCYTGGCCTCCCAAGGCTTAAGAGAGAAT
chrD2	80604625	80604625	TC	Y	T	T	T	Y	Y	Y	T							69	chrD2.80604625	[A/G]	chrD2	TGGAGGTATACACTTACACTTGAAAATCATTTTTGGAGAGTAATTAAGGATATGTAAATATATTCAAGATATAATTAAAAGCATAAAAAGTACAACCCTG[G/A]CTCTCATTATTTTAGTTTAGCTAGGTCAGAAATAAGACTATTGGATCAAAGAGCCAACTTCCTTCCTTTCCTTTTCTTCCTTCCACTCTTAGCATTAACT
chrD2	80623042	80623042	TC	T	T	Y	Y	T	T	T							T	95	chrD2.80623042	[A/G]	chrD2	nnnnnnnnnnnnnnnnnnnnnnnnnnnnATGATAAAGATATAAGTCAGAAGTTGGCAAATCTATTCATGAAATGGACCCCACCAATATATAGTTGAGGGC[G/A]TGACTGAGAGAGAATGAATTCTCAGAGAAAGTACATTTTGAGATTAGACCCTCATTTCCCCTAGAGCAATGTAATTTTGATCTTTGAAACAGGTGTGTGC
chrD2	80627574	80627574	TC	T	T	Y	Y	Y	T	Y	T				C			87	chrD2.80627574	[A/G]	chrD2	TTTGTTTTATGCTTTCTTCAGATCTGTGGAAAGTCCAGGATGTTTCTCAAGCTCCTCTAGCTTGTCAGGACTTAACTTTCAAACTCCATCTCCCTTGTGG[G/A]TATTATTAAAACTCGATTTCATACTTTGTTAGGGTGGATRTAGAGTAGGTCTTACACTAAAGCTTRGTYCTTACTCTTATGGTATRACCTTCTACTGTCT
chrD2	80632512	80632512	AG	A	R	R	R	G	R	R	A							96	chrD2.80632512	[T/C]	chrD2	TTCTTTTTCTCACAATATATATGTCCCTGTGAATGTGGAGGTGGGGAACAGTGGGGGAGTATATGCAAGAGAAAAAGTGATAGAGCTTACTGGGGAATAG[A/G]AGGGGTCAGGGAAGGAATAAAAAAGTAGCAGGAAAGGAATTCTGCCTCTATCCTCATTTCTGTCTCCAGYTGAnnnnnnnnnnnnnnnnnGTCTCTTATC
chrD2	80639417	80639417	TG	T	K	K	K	G	K	G	T					T		69	chrD2.80639417	[A/C]	chrD2	ATGTTACCTTGAATGATGAAATGGAAAGCAATTGTGTCTAATTTGCTTATCTCACAAAATTGAGCTGGTGATCTTGTTGTACCTGAGAGAAATATGTTCA[C/A]ATTTAGAATGATTTAATAAACTGAGAAAAGGGGAAGATATAAAAAGAAGGAAATTTTAGTTTGGGGTAATTACTTCAGAGGACAAGTAGGTAGTGATGGT
chrD2	80646628	80646628	CG	S	S	C	C	C	S	S	G							74	chrD2.80646628	[G/C]	chrD2	ATCTCATCTAATGTTTACATTGTCCATGTTTATTCTCATCTAAAGAGRGTTATATAGCTACTGCAACTACTATAACTGTAACAGCCTCTTATCTGATAAA[C/G]TGAAAAAAAACTATGCCTACTTAGACAAATCAGATTGGGATATTAATAAAACTGGGATAGAGGTAGAGAAACAGAGTCTACATATCTAGGTATTGAGATT
chrD2	80652761	80652761	TG	G	G	G	G	K	G	G	G							96	chrD2.80652761	[T/G]	chrD2	AACTCTCCACTGCCCTCTGGAGTACCTACAGTGCACCCTAGAATAGTGTTGTCTGGCCTGAGGAAGAAAAGACCTTGACTGCTGGTTAGTAGTCTCTGTG[C/A]CCTGGATCTGTCTTCGCAGTCTTGTCCTTCTGTTTGTCTTTTACTCTGTGAACCTACACTGTCCATCATATATGAGGCCTTTGTGAGTTTCTGTTCTAGG
chrD2	80656962	80656962	AT	W	W	T	T	T	W	T	A			T				95	chrD2.80656962	[A/T]	chrD2	CGAGCCTCTCCCTTCTTCAGCTCCACTATCCTTAGCCCTGATCWTTTTTTTCCCCAGACAACTGTAATAGTCTCATTGTTCTGGTCTCCTGTTCCCCTAA[A/T]CTTGAACACTATCCATTTTCCACACGGGTGGTAGAATAATTCCTCCAAATGCCTAATATAAGAATGATACTCTCATTAATAAAATCCCGTGGCTTTCCAT
chrD2	80664363	80664363	TC	C	C	Y	Y	C	C	C			C				C	94	chrD2.80664363	[A/G]	chrD2	CTAGTTTTTTTCAGGAAAATATGCAAAAGCTTTAACAATTATGATAGCTAGCTAGTTAACACAGCTGTGAGAGGAATTCTTGAAATGTGGAGTGGGCTAC[G/A]CTTTTTAAGAAGTGTTTATTTTGGAGAATGAAGTGAGTTTGCTTGGCCAAACCTATATTATATAATTTAAGCTTCTCAGAAGTCAACAAGTCTAATTGGA
chrD2	80672800	80672800	AG	A	R	A	A	A	R	R								97	chrD2.80672800	[A/G]	chrD2	CATGAGAGAAAGCATTTTGCAGGGTAGAAGGAGTGGCAATAAACTCATGAATCCAAAGCTGAGATTTCAGTCTCATCTAGGCAGCTGTGTGTCCTTGAAC[A/G]AGCAACCTCAGTTTATTTACCTGTAATGTGGCAGCGTTGAACTTGATTCCTAATGACACTCCTGCTATAAATTTATTTTTAATTTGGAACATGTTTTATC
chrD2	80678425	80678425	AG	A	R	A	R	R	A	A								91	chrD2.80678425	[T/C]	chrD2	TAATATATTAACCATCAATCACTGTAACAATAATATATTCTACAACATAAACCACCTGAGAATCACAAACCACCTGGCTATTTCAAATGAACAAAATGTA[A/G]TTTTTCCCTGCTGCATAGTACAATTTATCACTTCATATTCTCACCATACCTTCACTCACCCAGATTATGTGTGAAGCTTTATCTGCAGATCTGTRAATTT
chrD2	80683795	80683795	AG	R	R	R	R	G	R	R	A							90	chrD2.80683795	[A/G]	chrD2	GACACCCAGAGACRTGAATTGATGAGAGGTGGCAAGGGACAAGTGGTAAGAGGGGCTACAGGGCACCTAGAATTCAGGCAGGCCATGTGGCCCAGAGGCT[A/G]GATATACAACACCCTAAATATCACCAAAAGCAGAACYAAACACTACCATAAAAGCTGGTTCTGAGCTAGGAAAACCAAGGGCAATAGAGACAAGATCCAA
chrD2	80690400	80690400	TC	C	C	C	C	Y	C	C	C						C	95	chrD2.80690400	[A/G]	chrD2	CTTCTCCCAAGCTGCTTnnnAGTCCTCAGGCATTTTCCACATTTTTCACCCAAATGCTTGTACAGAGGTGGTACCTTGCTACAGACAGAGCATTTGGTGT[G/A]CCCCAGTTTGTTTACATGAAAGTTCAAAAGGTTTTGGTTCCAGGTGTTGGGAAGAGCTGTAGCCATTTCAATTTAGCACCAGTGGTAAAACTATTTTAAT
chrD2	80718326	80718326	TC	Y	T	Y	Y	T	Y	T								81	chrD2.80718326	[T/C]	chrD2	AAGGAGAATATTATTGCAGACAGATAAACAGAGGATTTCATGTATTTCTGAACTnnnnnnTTTAAACAAGTCTGAAGAAAATACGGTAAAATGTTATGTA[G/A]AGATAGAGCTGAGTGAGGGTACATAGGTGTGAGGGGACATTGTACATTCCTCTGTTTAAAACATTTTACAATnnnnnAAAGTAACAATGAAGGATTTTTA
chrD2	80723297	80723297	AG	R	R	R	R	R	R	G	A							95	chrD2.80723297	[A/G]	chrD2	ATCCATTTCTACTAAATGTACGTAAATATATATATGAATACTTGGCGGATGTCCATGACTATTCAAGTCTCTGCTCCAGCTCCCTCCTCTGTGGTCTGCA[A/G]TATATCTCTAGTCTTGCATCATTCTCAGATGAAGACACCATTGTTCCATCTCAAGTATGCTCATGAAAACATGCAATGCAACTGGGTTGTACACTGAACT
chrD2	80739839	80739839	TC	C	Y	Y	Y	Y	Y	T	C	T						98	chrD2.80739839	[A/G]	chrD2	CAGCAGAGAGCACTTTATTAGAATTTCCACACAGTGACAAAACCACTTGAGTGAGTTCATGCTTTTTAATGAGGGCTTCTCCTCTCCTCCCAATCATGGG[G/A]TCCTTTTCTCCTCAGTTGTCTACTCTGACATGTAGAAAAGGTGCGAAAGGTAGGTGTCTCTGCCTTTTGGGAAAATGTGGGATCTTCCATTTCAACTTGC
chrD2	80743217	80743217	TG	K	K	G	G	K	K	G								88	chrD2.80743217	[T/G]	chrD2	TCAGTGTCCTCTCAGGTGTCCAGGAATTCTTTACTAGAATTTAAAATTTTTATGTCTYATCTTAATGATAACTTAATAGATACATTGATCTGGCTACATT[C/A]TAATTCATCTGGATGAACACTTCTGCCATAGGATTTTACTAWMTGTATTTATTGGTTTTTAGGATTGTGTTGGTGCCAAGACATACTACCTTAATTGTCT
chrD2	80750643	80750643	TC	T	Y	T	T	T	Y	T	C							96	chrD2.80750643	[T/C]	chrD2	AGTTTTCATCACCTAAATGTGGAACAGAATGATTGAAAACTnnnnnnnnnnGGGGAAAAGAGTTGAGGACACATGTGGTGTGTATCAAGAATCAGTGTAA[G/A]TCAGGAAGGTGTGGTAAGGGGGATTTCCTGTGTTACAGAACTGCTGAAATAGTCGCCCCSCCCCCGCCCCATCGGTACATTCCAAGTAAGGGTGCTGGCC
chrD2	80754018	80754018	TC	Y	C	Y	Y	C	C	C	C	C						95	chrD2.80754018	[T/C]	chrD2	TTATAGTCACTTAAAATGAAGAAACCAAGGAACAAAGAGGTTTATAATTCTACAAAAAGTCTCAGGTGTGATTTAAGTAACTCTGCTGTTAAGTGGCAGA[G/A]CTGTTGTTGGACCCAGGACATTCTCAGTCTGAAGTTGGTCATTGTCACTCTCCTTATKATAGCCTAACAGCACCATGTTCCTTGTTCTTCTACCAASAAA
chrD2	80762831	80762831	AG	A	A	R	A	A	R	R	A							96	chrD2.80762831	[A/G]	chrD2	AATTTATAATGGTCAGTGGTTCTTGGGGCTCTTCTACATTTTTCCACAAACCAAAGAAGTAGTTCACACGGATTCAAACCAGAGCTGTTTCATCAGGAAA[A/G]CCAGTAATATTCTCCCTTCTCATGTCTGAGCACAGAGTTGACAGTGACCCTGGAAGCTATAAGGCCCTGGGTCAAGTTACCATCAGAGCTGCTGTTCAGG
chrD2	80778796	80778796	TC	C	Y	Y	Y	Y	Y	Y	C		C					98	chrD2.80778796	[A/G]	chrD2	TTTTTAAAATCATCTTTAAATAATATGCCTTGGATTTTCTTTCTCCTTTGGCCTTATTTTATCCCGGTCTACTTCTATGAGGTCTTCATGGCACTTCCCA[G/A]TTTAACCCAACCTAACCTCTGTATTTCTTTGTTGCTTGGTTTGAAAGAATCTCCTCAGGGAACCTCAGCTGAAGGTCATATATTCCAGCCCTTTTCAGAT
chrD2	80786465	80786465	TC	Y	Y	Y	T	T	Y	T	C						T	95	chrD2.80786465	[A/G]	chrD2	TTCCTTGTACTATTTACYCTGTCAATTTCTATCTTCTTTGGCTTTGGAACATCATTTTAATGACACAGTAATATTGCATTTTCCTTTCTCCCTTCTTTCC[G/A]TGGGTTGTGATGTTAAGTGCTATGTGTTATGCAAAGAGTAGTTTTAAGAAACTGAAAACATTTCAGTACTTAATTACTAAGACATAGATAAATTTAGCYA
chrD2	80792109	80792109	AC	C	C	M	C	M	C	C	C							93	chrD2.80792109	[T/G]	chrD2	AAGATTTTGTATAATCCAMCTTGTGGGTAGGTTCAAGGATCCATGGGAAGTCTGAAGRGCCTGAAGCACTCTGGGCCCTGTGAACTCAAAAAACCAACTA[A/C]CCAAAACTCCCTTCCATAAACAAACCCCAYAATAAGGAGAAAGnnnnnGGAAAAGAATCTACATGGTACAGCATATAGATAATTGAGGTAAAGGAAAAAG
chrD2	80800515	80800515	TC	Y	Y	T	Y	Y	Y	Y	T	T						96	chrD2.80800515	[T/C]	chrD2	TTATCATTACCAGGATTTCACATCACACACATACACGTAAATACTCTCCTATAACAGACTCTTCSCTTCACTCCCATTGTAAGGGTTCTCTTATAGTCCC[G/A]TGTCCTCGATATTCTGGCCTGAGGAACCTGGTTGGGCTAGTACCTGGGATGATGTTGGCTGTCCAAGGGGCTATACTATAGTCATCTTTTnnnnnnnnnA
chrD2	80804331	80804331	AC	M	M	M	A	M	M	M	C				A			60	chrD2.80804331	[T/G]	chrD2	ATTCCTAATAAGAGGATAAAAACTTCAAGACGTCTATTACATAATGCAATTTAATATGTGTACACCTCACTTTATGAAAAACTAATATGTAAAACTCAAA[A/C]CTTATTAGGGACAGTAAAACCATAACACTTTGACAATGAATATATGTAAAGCAATATGTAYGTCAGAAAAAAAAGTTTGAAAGGTATACTTGGCTATTTC
chrD2	80808156	80808156	AG	G	G	R	R	G	G	R	G							88	chrD2.80808156	[A/G]	chrD2	GACTCCTTTCATTATGGAATATCAAGCTATGACAAACAAAACCCATGGGAGACATAAAATGTCTTCCTCTCACCTCAGAGACTGGCAAGTCACCAGGGGA[A/G]GCAGACTATATAAATTCTGTATTTGCATATCGCTGTCAGGAACTCCACTGAGTAAATACAACATACGTGACTTTCTTGAAAAATCCCATACTCTACATAT
chrD2	80821431	80821431	AG	G	G	R	R	G	G	G	G							95	chrD2.80821431	[A/G]	chrD2	AAGCTTAATCCAGATCCAATTTAAAATACTCTGCTTCCAAGAAGCTAACACCTAAATTTATATGGGGTAATAAGGATTTTCAAAAAGGTGGGTCAATTGA[A/G]AACAGCAGATAGGAAGTGTGGTATGAGCACATGCAAACTGCAGGACACCAAAAGCATGGTATACAGTTTCCAAGGGCTCATGACTACCTGGAAAGTCTGA
chrD2	80845113	80845113	AG	R	R	A	A	A	R	A								82	chrD2.80845113	[T/C]	chrD2	GACTCAAGCTAAGCAAATAAGCTTGGATATTCACTCCCAGTGCTATAnnnnnnnnTCTGGTGATTTCATATCAACATCGTAAGACAGAATTAGGTTGTTC[A/G]GTGGAGTACTACCTACTCACCTCTTCCTCAGTTCTACAGTCACCMAAATGCAGCAACTTTAAGTCCAAAYACWWMMAGTATTTTCTGCGGTCTTCCTTTA
chrD2	80854089	80854089	TC	C	C	C	C	Y	C	C	C	C					C	93	chrD2.80854089	[A/G]	chrD2	TGCTGCAAACACCAGGAAAGCCAAAGAAATTATGTAAAACATTAGCAATATGGCAAAGAGAATGACACTCAACTTGGAAAAATTTCAGGTAGAGGCATCT[G/A]GGGAGAAGTAATTGGAAAGAAAATTTTTCAYGGGGAGGGCAACACCTGGAAAGTAGTAATGGCTGTAATAGGCCCAAGGGTGATGCTAAATGGCAAATTA
chrD2	80858321	80858321	CG	C	S	C	S	S	G	S	G					C		85	chrD2.80858321	[G/C]	chrD2	TTTCATGAGTCAGTGAGTAAGGGCTAATGCACACTGGGTGAAGATAATCTAGAGAGACTGAGTACTTTTCCTTTACTGAACAGGAGATTCTGGAAAAGTA[C/G]TGGGTTTCCAGAGCTCTACTATAACTGAAAGGACACCTRGAGACAGGTTTAGGCAGTATGATTCTGGTAAGGAAGATCTGCCAAAAATAGCTCCATGGAA
chrD2	80865332	80865332	AG	R	R	G	R	G	R	G	A			G				95	chrD2.80865332	[A/G]	chrD2	GAACTTTCATTCAGARARAAATCTTGGATCTTCCTCCTGCCACAATTTTTTTAGAGAAGTAAAATTGTCTTAAGTATCCAAGTGTAGCCTGAAAAGCAGG[A/G]GAAAGTTGAAAACTGACTTTCTATCCAAGCTGTAAACTTTGTGTTGGCATCATGAGAAGGGAAGGAAAATGTATATACATTATAGCTGTTTTAGCCCAAT
chrD2	80871296	80871296	AC	M	M	M	M	M	A	M	A							97	chrD2.80871296	[T/G]	chrD2	TAGGAGAAAATCAACCCTATGCAGAAAACAGGGAGAAGGAATAAAGCTTTGTTCTGAAGTCAGAGGCCTCTAGGTGCAATTGCTGTAATATTTAACAGTT[A/C]GACAATTTCGCTCTGCTGGGTTAGTAACACCATCTTCCTAAACAAAAGATGGCACAGTACACATACTGTTGGGTTATTCTATCTATAGAYTAATGTGGCT
chrD2	80877974	80877974	TC	Y	T	Y	T	T	Y	Y								97	chrD2.80877974	[A/G]	chrD2	TTCARGACAAGTAAATGAGACTGGATATTTGAACTTCAAGCCTCTCAGACCCAGAGCCTATCTTGGAGGCAGCCTATGGGGCCAGTTTGTCTCTCTCCAG[G/A]TTCAGGCTAAACATAACCAGAGTCCTTAGCTTAAAAATCACCATGATGACCTGGCTAAGCTTTGACTAATGGTGACATTCTCAGRYCATGAACCAACCTC
chrD2	80887658	80887658	AG	R	A	R	A	A	A	A	A					A		97	chrD2.80887658	[T/C]	chrD2	ATAATAATAATAGCTATTATTGTTGTTAGTATAAATGTCAAAAGAGAGATTTATACAAAGTACTATGGCAGGAGGAAGTGACTACATTTTCCATGTTTCA[A/G]GATTGGCTTCACTGGTAGCCACCCCCAACCCTTCCGGGGCCCAGGAAACAGGAGTATAGGGAAATAGGTCTCTTAAAGGGCAACCTTTTTGAGAGAGAGT
chrD2	80892857	80892857	AG	A	R	A	A	A	R	A	G				A			97	chrD2.80892857	[T/C]	chrD2	AGCATTTRACAACTTWAATGCTCCCAATACTCACTGTTAAAATAATGGGAACAAAGAGGAAGATCAGAGGAATGATTCTCCAATGATGAAATGTTAAGTG[A/G]CATTCTGATGGAGAAGGGAGAGGGGATAGTTACGCAAGCATGTCCTATAAATCCGAAGGTTGCTCACCAGTGAGAACAAAAGAATTGATCCGATACATGT
chrD2	80897192	80897192	TC	Y	Y	Y	Y	Y	Y	C								89	chrD2.80897192	[T/C]	chrD2	GAGTCGGAAAGCTTAAACAAGGAGAAGTCATGCCTCTTCCTCTCCCGGTGTGGGACCCTCTGCTTTTTCCGATTGTCGGCTGTAGGATCACAGGAGACAG[G/A]TGGCGACTATCTCAGAATCGCTGGTGATTTTTGGAAGTTTCCCCAGAGTCACATGGGACAAATAGACCCTTTGGGATCACATGAATTTCTGCAAAGTGTC
chrD2	80904532	80904532	AC	C	C	M	C	C	C	M	C		C		C			97	chrD2.80904532	[T/G]	chrD2	GTTGCATGTTTCAGTGTGCTGTTACCTGCAGACTGATTTCATTTAGTCCCCAAGGAAGGTGGCTCTCAGAATAATCGTGTAAGAACACGGAAGACAGATT[A/C]CCAGACAGAAACACCCCTCGACCTAGCAATGCACCATTCTTCCCCAGTGCTGTGACCACCGAGGAGCTCCTAGGAGCCTGAGGCAGGAGGATTCCGCTTC
chrD2	80908775	80908775	AG	A	A	R	A	R	A	R	A					G		97	chrD2.80908775	[A/G]	chrD2	CAAAGAGGGCTGTTCCCCCTTGCCCCTCACTGATGCTCCAAAAGATAGAAGCAGGAAGCCACTGAAGCCTACTTTCCCCTTGGATCCCCAGACTGAAAAG[A/G]GAAGTGGGGTATTCTTCTGTATCATGGGTTCTGCTCCAGGTACAGGTGTCATGAGTGAGGCAAGTGTCCCAGAGCTGTGTAYAGAGTCATGGGGCCCCAT
chrD2	80917122	80917122	AG	R	G	R	G	R	G	G	G							95	chrD2.80917122	[A/G]	chrD2	AGCTAAAGACTGTTGAAGAGAGGTGTCCTCACAGCCCAGGCTCCTGTGATTGGCTGCATGGAGAGCTTGCAAGGGGTTTTCATGTCCAACAAAAGTTCCA[A/G]AACGTTATTAAGTCCGGAAGTAATTTGACTTTAAGATAAGCTTCAAAATTAGAAAGTTGTATCTAACGATTATCTGGGAGAGATATTAAAGCCACGATTA
chrD2	80926046	80926046	AG	G	G	R	R	R	R	R	G				G			97	chrD2.80926046	[A/G]	chrD2	TGTTACAGCCACCGCTGCCTTGGCTCTGGKTTTGAACTTTCACCTGCTGAGGAACATCACTCAGAATCACCCTTCCTACATCCCTGGGTGTGTAGGTTGG[A/G]AAGACTTGAGTTCTTTCTTCTTTCCTTTCTCTCAGCATCAGATAGTGAATGTTGCAATATCAACCTGGACACAGAGACCAGCCCCTGCAGTAGCGACTTT
chrD2	80933053	80933053	AG	R	A	A	R	R	R	A	A						G	97	chrD2.80933053	[A/G]	chrD2	GAAAACCAAAAGAGATATAATGAGAGTAGTAGGAACCCTCTCAGCCATTGAGGGTCAAAGATTCCACAACAGTTTCAGGTTTCCTTCTTTCCCCCAACAC[A/G]GAGAAGCAAAATAAAAGGAGCTATTTTGTCCAATTAAAACAYAGGGAAGTATGCTGAATTGATTCTGGAAACCACTTATTAGCTAACTTTCTAAGCCCCA
chrD2	80943573	80943573	TC	T	T	Y	T	T	Y	Y	T							94	chrD2.80943573	[T/C]	chrD2	TTCATTTGTATCTAGTTTGCATATATTTTGCCTTATTTTGAAACAATTTTTATGTGGTAGCTATCTACAGTCTACTTAATTAGGCCTGATAAAATACATT[G/A]GCCTGTCTGGGTCAGTCCCTAGGTGAATTCTGGGTTAAAACATGAGCRGTATCACAGCCACTATACCCATGACTAGTGCTAAATTCCCATCAGAAGCTCA
chrD2	80948971	80948971	AG	R	A	R	A	R	R	R	A							98	chrD2.80948971	[A/G]	chrD2	GGAAAAATTCATTCAGCCATGATGAATAAGTCAGCTTTTTGATGAACAATGAGTCATTAGYAGAAATCCTCTTTGAGCCAGGAACGAGGCAGTGATACCA[A/G]TTATCACCACTTGTTATTATTCCCCAGTGTTCTATTTGTATTCAGAGGTCTGAGCATCTGTGAAAGAATACGGTCTGAAATGTGAAACAGAAGCCAAGTG
chrD2	80952511	80952511	AG	R		R	R	G	R	A							G	97	chrD2.80952511	[A/G]	chrD2	AGAGCCTCCCTGCCACCTGATACACAAAAGACTGTGCCTGTGTYCAACCCTCAATTTTCACCCYGCCATTCTGCATATGGAGGCAACTGGGTAACTGCAG[A/G]TGGAGAATAAATCAGATGATTCCAAGAATTGGTSCATTCCGTGCACAAAGGCTGCACTACAACACCGGCCCAGGGGAGCAGTAGGGCAGCTGGTTTAAAC
chrD2	80959028	80959028	AG	R	A	A	A	R	R	A	A			A				97	chrD2.80959028	[A/G]	chrD2	ATATGCTCTGAGTTGATCATTTTAGTGCTTGTCASAGTTTCAGACAAGTGGCTTTAAGGGCACAAGAGACAYAGGTCCATCCCGATGTAGCTGAAGCAAG[A/G]CATTTCTTCATAGGCTTCAGTCTGTTTATCGCATAAACTTAGATTCCTTTTGTTCCAGATAAACTGCTCTTATTTTAAGGTCTGTTGCTGTTTTTAATGT
chrD2	80962643	80962643	AC	M	A	A	M	M	M	A	A							94	chrD2.80962643	[T/G]	chrD2	CTGTGGGAAGCCTGATTCTGAACCTCCTTCTCGCCACCCTTGATTTTCTCTTTCCAAAATTTGTAGTCCTCTAAGTGTGTTCCTTAGCACAGAACATCAT[A/C]CTCATTTTCTTCAACGTGGCTGGCCTTTGTATGTGGTCGAGTGTCTGTGGGGCTTCAAACGTTCAAATGACAGTGACAGAAACAACAAATTCACCAAAGG
chrD2	80966049	80966049	TC	Y	C	Y	T	T	T	Y	C					T		96	chrD2.80966049	[A/G]	chrD2	ACCCMGATGTGTGGGTWCYAAGTTCYTCCCTCCCAATTGTTTTGAAGAAAAAAAGGAAAAGGAAAGCAYCCAGGAGGAAGATGGTAGTGAGGATGCTTGA[G/A]TAGACGTCATAGCAAACTCATAAGGCAGGAAGAATACTAGTCCTTCTTTCTTTTGRCCCTATTRCCYTCTCCCTGGACACTCACTTTACCTGGCTGCCTG
chrD2	80969463	80969463	TC	C	C	C	Y	Y	C	C	C					C		98	chrD2.80969463	[T/C]	chrD2	ATTTGCTGCCAAAAACGTTTTGAGGGTTAGAGCAGAATCCAAATGTGCTATGGACACTACGGTTATATATTTGCTGAAATTAAAGATTATTCTCTCCCCT[G/A]TCATCCTGCCAAGGAGTGTGAAGTAACTTTTAGTACAAAATAMGTTTTTTTTCTTGCTACTTACAGGATAGAGAAACTCAAATCAYAGTCCAATAGAATG
chrD2	80994409	80994409	AG	R	G	R	R	G	R	G	G							77	chrD2.80994409	[A/G]	chrD2	CCTTAATGACCTTCTTCCAGSACCAGYGAATGCGGCCATTCTCTGGGGTCTGCTGGGACTGGGTGGCCACACAGCTTCCACCAAATGTCCTTCCAGCAGG[A/G]GAACCTTGTCTCCCATGTGGCCCAAAGACCTCCGGACTTCACTCTGCTCCTGGGGATTCACCCTTCTCACCAGAGCACTGCCAGGTATTGAGCTGTGGTG
chrD2	80999875	80999875	AC	M	M	M	M	C	M	C	A							95	chrD2.80999875	[A/C]	chrD2	ATTTATCTGTCCATGTCCATACTGTTTATAAAGTTGTCAAYATTTGAAGGCAAGTATGATTTTAAAATATTGTATGTAGCCCACACACCAATGCACCAAA[A/C]TCATATTGAGAAAAAAGGCAACTGCTGACATAGAATATTCCTGTGTTCTGAGAGGACAAAATCTTTCCTCTCTATGAATATTGCCAGACCTAGTTCCAAA
chrD2	81004826	81004826	AG	A	A	A	A	R	R	A	A	A						98	chrD2.81004826	[A/G]	chrD2	ATGAAGGAGTCAAAATTTGGCTTCTTTCCCCTTGAGGAGATCTGGAGGGCAGATGGGGAATAGAGCTGCAGCCAGATCAATCCTCAGCCACTCTGGAAGG[A/G]CTGCAGTTCAATTATGAAAAAGATCCTCCTTTTGTCTTTCCTGGTTGCARTTTGATTTCGTTTCATCTTACATTCACAGTAAATGTGCCTTTCCTTTGAT
chrD2	81015522	81015522	AG	R	A	R	R	R	R	A	A							96	chrD2.81015522	[T/C]	chrD2	GGCATAGACGTTTTCATTTGTTACTACTTTGCATTTTGCACCTCCCCCCATTCAACACTGTCAGATGAGTGCTTGTGCTTCACTATCGTCAGATTTACAT[A/G]GTTACTTAGCAATTCCCACTGGCATCCAAATAGAAGACATCAGCATGTGCATGATCAAGACTTTGACTTACAGAGATCCACTTTAGGTTGAAGTCTTAAG
chrD2	81032432	81032432	AG	R	G	G	R	R	R	R	G		G					91	chrD2.81032432	[A/G]	chrD2	GGAAAAAAGTCAAGATCCAACTTGCCAGYCCCCATTCCTACTCTCCGACTAAGGCTGATGCTGAGAGGCAACCTGCTCACTCCTTCATGGAATAACCATG[A/G]TAACCTGTTTAACCATCACAACAATTGTGGCAATTATACCCCCAACCATCTCCCCTCACCACCCAGGTCCTCTCCATTCTTCCAGTCATGCTTAACACCT
chrD2	81036607	81036607	AG	R	A	R	R	R	R	R	A							90	chrD2.81036607	[T/C]	chrD2	GTTTGCAATTGAGAAGAAATGAAGTTGAAGATGAAGTGAAAATGAAGATCAATAATGAGGGTGGAGGCTAAGAAGGAAGTAGAAGCTGAGACTGAGGAAT[A/G]ACTAGGGCGTAGTCACCTCTACCTTCTGGGATATTTTTATAAAAGGGATGGTGAATGGATTTCCTTCTAGTACTTGAGAGCATTGAGCATATCACTCATC
chrD2	81044337	81044337	AG	R	A	A	R	A	R	A	A							98	chrD2.81044337	[A/G]	chrD2	CGCCTGATACGGTGTTTGTTYCTCAGCCCCTGCCAGCCCCTGATAGCAACTGGGTCCCAGTCTTGGCCCAAACTACCTCTTTGCCACACAACCCATGTAC[A/G]TGCAAAACCTAAAGATTAATCCTGCCCATCCATTAAAAGCCATTGCGACAAACACTTCCCATTTACTCAAAGGGGAAAATGGCCTCCAGCCTCTCAGGAG
chrD2	81049957	81049957	CG	C	C	C	C	S	S	C	C							90	chrD2.81049957	[G/C]	chrD2	GGAAGCATCAGGTTAAAGGGTTGTGAATGGGTTGAAGTATGGATAAAATAAACATGTATCACTCCATCACCTTATGCTCCTCTGGATACATAAGGGGTCA[C/G]TGGCTCAAACCAGGACAAAGTAATGGGACACTCCTTTCTGTCTCCCTCCAGTGCCAAGTCTCAGCTTCTGTTCTCTTGCAAGTACATATTACATTCAAAT
chrD2	81058710	81058710	TC	Y	C	Y	Y	C	Y	Y	C		C	T				98	chrD2.81058710	[A/G]	chrD2	AAACGAATGTCTTCTGTTGGCGCGTTTGGCTAGCATGGAAGAGAGAACTAGGATTTGATCCACACGTGACCAGTGCAGAATCTGGACCAGGCTTACCTGG[G/A]TACTCTCTCCTCAGGTTAAAAAGATGATATAAYGGCAGAGGAAATCCTGGCGATGCCTGTGCTAAGAATGTCTGGTCCTTGGATCTCATTGCTCAGCCTG
chrD2	81064769	81064769	TC	T	T	T	Y	Y	T	T	T				C			97	chrD2.81064769	[T/C]	chrD2	ACTGGCTTCCTTTTTGCTTCCAGTGCTCCTGAGTTCTGAGCTCCTTTACAGTGTCTTACCACGTTAGCATATTKGGAGGTTTCATTCATTCACTCACTCA[G/A]TGAATGCTACAGACCAGGCCTGGTCCCAGRTAACTATAAAAGATACATAAATGAGTAAATAGATGACTACTATCCTTAAGAGATTTTCACAGACACCTGC
chrD2	81073337	81073337	TC	C	C	C	Y	Y	C	C	C				T		C	96	chrD2.81073337	[A/G]	chrD2	TATRGACTTCTCTTTCTCCTTGAATGAAAAGGAAGGTGCTTTCCTGTGTGAACACATCAGTGCGTGCACATGTGCAAAGGCATGGGGAAGAAGGCTTTCA[G/A]GACTGTGCCCATAAGTGTAGACTCCACATTARGGCTCTGCTCTTTCAGAGAGTGTGGTCAAAACGAGGGCTGGGCCAACACTCATTCTGAATCCCTCTCC
chrD2	81077480	81077480	AG	G	G	G	R	R	G	G	G							94	chrD2.81077480	[T/C]	chrD2	TTTATCTGACAGYAATTAGCTAAACTGACTGGAACGAAAACCTATTATTACTGGAGCACAACTCCAGGATTTCAAAGATCCTCTTTTCAGACCAGAGAAC[A/G]CAAATGCCCCAGAATGCGATGGTAACTAAATACCCGCGTTGRACCCAGATTCCACATTCTGATAAGTAACTCCCAAGAACCCACCGCTGCGGTAATGTAA
chrD2	81081922	81081922	AG	R	G	R	G	R	G	A								96	chrD2.81081922	[T/C]	chrD2	AGTGAAAAAYGCGCCGAACTTAGTCCTMGATCCCAGCTGCTCACATCGGATGGGAGGTGAATTGGGTAGGGAAGACAGGATAACTGAATATAGCTTCCAA[A/G]GAAGTGTTTGCTTCTGAGGGGAGAGAATCAAAGAACGTCTTTCCCAAGAGGAGGTCTGATGTGGCAGCAGCAAGGCCTATACTCCTGACAGYTCCYCTGG
chrD2	81094924	81094924	TC	Y	C	C	Y	C	Y	C	C							95	chrD2.81094924	[T/C]	chrD2	CCTATCTCTGTGTCCCTCCCATGCCCTAAACTTTGTGCCCTGGTGTGTCAGGTCATCACCAAGTTCTCAGCTTCCTTTCCTACGGTTTAAACTGTAGGGT[G/A]AGGGGTGAGAATCTCTTGCAGGAAGCTGGGTCCCCAGGCAGCATTGCAGGGTACAAAGGCAGGACATATCTCTGGGATCTGCATGGGTTGTGTGTCCTCT
chrD2	81101976	81101976	AG	R	G	R	R	G	R	A						A		98	chrD2.81101976	[A/G]	chrD2	TTAAAGGTCCCTTTGTTTTCTCAATCATGCTGTGTCTCCTCATTGCGTGTAGGATCAAATGTACTCTCAAGAYCACTGGTGAACCCTCATTACCATGCCT[A/G]ATCAACCAAATGTCTCATTATTTTTAGATGATGTATACAGTCTTCTTACTGTCCCTCTTCCCAACCCATTTATCTGCCGTGCTCATWCTTGGGGAACCTC
chrD2	81105387	81105387	TC	Y		Y	Y	Y	Y	C								97	chrD2.81105387	[A/G]	chrD2	AGCTAGCTAGTTAAGCCTAGCTTCTAGTGACTTAAGAATTAAATCCTCTGTGGGAATTTCAGTCAGTTAAGGGACGAATTCTCCAGGCTATTGGGGCAGT[G/A]ACAAGAACAACCTCTGTACCAGTGCCTGAGGGTGTCAACAAACCCAGTAAGAGAGCTGGAGAGAGCTTGACAGAGGCTAAGTCACTTAGTTATTGCTTAA
chrD2	81111871	81111871	AG	G	G	G	G	R	R	G	G							97	chrD2.81111871	[T/C]	chrD2	CTGTCATAAATTCTGGCAACAGCCCYCTCCTGACCCTCTCTTTCACAGCTTnnnnnnnnnnCGGTTTTCCTCCCTCATCCTTCATATACACTCCTACAAC[A/G]TCAGCATTGGATCGTCGAGTCCCCTGCTGGGAGAATGCATGAGTACACCAGRTCCCGGCGCTCGTTCAGCCTTGCTTGAATGCAGCCGRCATSGGGCAGT
chrD2	81115518	81115518	TC	C	C	C	Y	C	Y	C	C						T	98	chrD2.81115518	[T/C]	chrD2	GAATCCTTCCTATCTTAGAAGGCGCCTGCTGGGCATTGTTGGAAAAACCAYTAGAAGTAAACTGGAGAGTGTTCTGTTGATCTATAGCAGACTACGGTGC[G/A]TGTTGCATGAGGTTCTGACCTTGAGACCTCAGTGAAGCACAAATGAGTTGAAACAGTCCTGAGAAGGTGACCACTGGAAAAACCAAAGTTCCAGGAAGGC
chrD4	37213961	37213961	TC	C	C	C	C	Y	C	Y	C							92	chrD4.37213961	[T/C]	chrD4	CATGCTATTTATCTTTTGTGGACCTCTCCTCTCTCTTCCTGTTAACATGCTCCACTAAAACCAACATGAAAAATGTGCCCTCTATCTAGACTGAACTAAT[G/A]ATTTCTTCCTTGTGTTCATGACCATCTGTCTATTCTCCTTACATCTTCTTCATCATTTACATAAGCATCTTTGGGCAAGATCATGCTTATCCATYTCTGT
chrD4	37217107	37217107	TC	Y	Y	Y	C	C	Y	Y	T		C					63	chrD4.37217107	[A/G]	chrD4	nnGGGGGnnnnCTGAACACATRTGTGTGCATGTGCATAGACATTTAAGGAGATGGTAGCTCATAAGCATCTCTTATGAGGGATCTCCAACAGAAGAATGC[G/A]TGGAAACTGAGTCAGGGGWTYACAGCACACACTGGTGCTGTKCTAAGAAGRTGAATGTCAGGGCATTTCTGGGTGAGACCATTTAGGCATAATCCCTTCC
chrD4	37218197	37218197	AG	A	A	R	A	A	A	A	A							89	chrD4.37218197	[A/G]	chrD4	AATCTGCATAAGTGGAGTTGCCCCACATTGTAATCTACATAGGAGTGTTGTGTGGGTTTGGTTACTGTACCCAAATTTTCTGAGGATAAGTGACACCGTA[A/G]TAAAGATAACAGATTCTGGACCTCTCCTAGGCACTTCACACATTGTAAGCCCAGTGCAAAACAACCTATTATTCCCTGTCACTATTAAATAACCTCATAC
chrD4	37219328	37219328	CG	G	G	G	G	G	S	S								86	chrD4.37219328	[G/C]	chrD4	GTGGTTTATATMAAATTCTGCAGATGGCTATATAGTCTTTTACGTTGTAGAATTTTTAATTTTTAATGTAGCCTGAGATCTAGTTTTACAGATAGGTGAA[C/G]TGATTTGACCAGACTTGCAAGTTAATGCAAATATTGGACTMGATGTTAGATTTCTATCTTTGTCTATTCATAAATGAATAAAAGGCTGTATTTGTAGAGA
chrD4	37222213	37222213	AT	W	T	W	W	T	W	T	T							97	chrD4.37222213	[A/T]	chrD4	TTGGAAAAAGAATCCTGATTTTCCCAAGTTATAATTAGATTGTCATTTCAGTGTGCCTGTGGCTTTTCTCTTCTTTGCATTGGAGGCTAGCCCTTGGAAT[A/T]GATACTAGGGTGAGAAGACTTACGTAGGATTGCAGGGAATGGGAACAAAATTGGACTTAGCAGTAAGAGGGAAACTTGGCAGCATGGRATTTTAGTTAAT
chrD4	37223722	37223722	TC	Y	C	C	C	C	C	Y	C							89	chrD4.37223722	[T/C]	chrD4	ATGGAAATTTTTTCAATTCTAAATGCACAGGGATCCTGGCCTAGATCAAATACATAGTAGTTTATTACACCTTCCAAGACAAATTCTAAGAAGCTTATGG[G/A]CCCTCTGATGGTGTTACCTAATCATTACCAATTCAACAAAGCTTTGAAATAAGCTTTCATTTCTTCATTCTTTACCCAAACTGTTTACCTGTGGCATCGA
chrD4	37224749	37224749	TC	Y	T	T	T	T	Y	Y	T							93	chrD4.37224749	[T/C]	chrD4	TGTCAAGGAGCCAGGACCATGCCTTTGAGCTTAGTGGAGGCATGTCCACCAGGACCTCAAAAGAGGCCCTACAGAAAAACTATCTAGAGGATGACAAGAG[G/A]GCTTCCAAACTCCCCCTGCTGAGCTGCCTTTTGAACCCCGAGGCTCTGAACTAAGATCAAGTGTTAAACATTGGTCTTCAAGTATGTGGTGTGGTCAGAC
chrD4	37227140	37227140	TC	C	Y	Y	Y	Y	C	C	C							87	chrD4.37227140	[A/G]	chrD4	ATTTTGACATGATACTCCAATTTAAAATGTGAAACTCTTCTTCACTTTAGTGCCTTAGAATCAAATATGTCATTCATCATCTTGGTGGTCCCAGTAAAAC[G/A]CCCTGAAATTCTCATCCCAGTTTTCAATAGTTACGCATTCATCCATATGGTAACAATATTACCACGGTCAAATTCCTGCTACCAGACACATCAAATAGTC
chrD4	37228065	37228065	TC	C	C	C	Y	C	Y	C	C				C			94	chrD4.37228065	[A/G]	chrD4	TACACCCAAAGTTCCCAAGTGGCGGTGCTGGGAGTTGCKTTCAGGTCTGACGGACTTCGTGTGCTGGCCCTAGTCACTGTGTTCCACTCCCAGGCTGCTC[G/A]GCTAGGGACCCATTAATAAAATAATAACCGTGGTCTCTGTTTTAACCATCCAAGTAAGTAAAAGTCCATTATGAACAGAAACTACTAAATCAGTTCCCTA
chrD4	37235614	37235614	AG	R	A	R	R	R	R	A	A							97	chrD4.37235614	[T/C]	chrD4	GGTGCCTGAAGAGAGAGGTCTGAGTGCAGCAGGAGCTCTGTTGTAAGCGGCAAGGAGAGAAGGGAGGCAAGAAGAATGAAAGAGAAGAAAGAAATGGTGT[A/G]CTTTGGGGAATTCAGTTCCCCTGGAAAAAAATCAGAAAGTGGGAAGAAATCCCACTGGGAAAATGTGAAGCCAACCCTTCCCTCTTAGCTCCCGAACCTG
chrD4	37236712	37236712	AG	R	R	R	G	K	R	R	A						A	67	chrD4.37236712	[A/G]	chrD4	nnATGTGTGTGGTCCAAACCCTTTTTTTTTnnnnnnAATTTGCCAAAGGTGTTTAAACTGCATGGTGATAGTTTTCTTAAAGTTTTAATGATTGACTTGC[A/G]AGGCATGATTAGTCATATCTCCGACCATATGAGGAACGCATAAATAAGGACTTTTCTCWATTATTAGTGTTTGATTCTAAGAGTATTGRGAAATGTGATG
chrD4	37241482	37241482	TC	C	C	C	Y	C	Y	C	C							95	chrD4.37241482	[A/G]	chrD4	CATATGAAATGAGCTATCACTATGTCAGAGGTACCCAGAATGGAGGACATGTTTTTCTGTGAGTGCCTGGGAGATACATCACCCTCATACTCAAGGGTCT[G/A]TGCCACTACCATATAAGGAATTTCTGCYTGCTGTATTTTATTTCTCATAGCATTAAGGGCCTATGGTGGACTTGGTCTCAGCCTACCAAATATATGTATT
chrD4	37242967	37242967	TC	C	Y	Y	Y	T	C	Y	C							96	chrD4.37242967	[A/G]	chrD4	TTGTCTCTTTTCCTGCTCTAAATATCTGTATGTAATTCATATTCAATTAGATACACACCACCTTCACCTTCTACATGTGTATTGCCTCCTCTTTGTGCTC[G/A]CATCTCTTCAAAAATGGAGGAATAATGAAATCTTGAATATCACATCAGTAATCTCACTGTGTCAGCAGGAATGGATTCTTATTTAAAATAAAAAGAAATG
chrD4	37244215	37244215	TC	Y	T	Y	Y	Y	T	T						T		95	chrD4.37244215	[T/C]	chrD4	GATGGGGTCAATAACAAATTTAAGTTCTCTCAGCTTGGATAATTTTGTTTAATAGGTATTCAAAGACCTACAYGCAAACATTACCAAAAAATTGATGTAG[G/A]AATCACTAGGGTGAGTTGTGCTGGGAGTGATAGATTYTTAAACTCAGAGTAGATCTCAGCACAGATGTCTGCAACATGTAYAGTATGTGAAAATTTTATG
chrD4	37249132	37249132	AG	G	G	R	G	R	G	G	G							93	chrD4.37249132	[A/G]	chrD4	AACTCTACTAGTATACCnnnnnnnnnnnnnTTTTTTTTTGTTGCCTTTGTCAGTTCGGACTTGGTAGAAACCTTTAAATGAGCACATTGCATCAGTAGGT[A/G]AACAGATTTGGATTCTCTGAGTAGAATAAACAGAAGGTTAAAGAGGAAAATGCCAAAAACAAGGACTGCTTATAAGAGGAAATnnnCCATATTAATACTC
chrD4	37250229	37250229	TC	Y	Y	Y	T	T	Y	C	C					T		95	chrD4.37250229	[A/G]	chrD4	CAAATTTACTCATTTATCTGGTGGCACAGAAAGTAGAATATGGGACACTAAAAAAnnGATATTTTCTTGTCCGTTTTTCCAAGGGAAAATGCAAAGTTTA[G/A]GATTATGCCCAAGATTTGATAGTCACAGAACACAGGAAGGGAAAACTGTCACCTGCCACTCAAATCCACTTATTTATCAGTCGGCATTAGTGTGACTTTT
chrD4	37251192	37251192	TC	Y	Y	Y	Y	Y	Y	C	C					T		94	chrD4.37251192	[A/G]	chrD4	GAGGGCCTCTCCTAAGCAGGGATAGGAAATTGTGCCAAATTGCWCATAATTGTGCATAATGAATTTGTAATGCAGGCTAAAACTTGCTGGAAATGCAGCT[G/A]AGACCACCAAAATCATCTAGTTGGGTTTGGTTGGAGGCCAATCCTTTATTCACCAAACTACAAAGTCTCTGGAGCTTTTATTTGCTCACAAAAGTATCTA
chrD4	37252414	37252414	AG	G	R	R	R	R	G	G	G							92	chrD4.37252414	[A/G]	chrD4	TATTTCAACTTTTACTCTACAAAACTCTAGAATGCATATTAAAYGCGTTGCCTCAACGCGTCTCAACGTAAGACTCAAGYTAGCTAGGGGTGCATCGGTT[A/G]ATAACAGAATTTCCTCTCTAGCCTCACACCTGAAAGTGTTATTGGAGACAAARCAACTAATGATGGGAATATCCAAAGGCAGTTGGCTGAGTGGGAGCTC
chrD4	37253996	37253996	AC	M	M	M	A	A	M	M					C			94	chrD4.37253996	[T/G]	chrD4	AAAGATWCTCAGGTATTAAAATCATnnnnnnnAAGTATATTTGAGCTGGAATGTAAAGACATTCTTAGAGGCTAAAAYTGAAGAGAAAGTGTGAATCCAG[A/C]GAGGAAAGCATGGGTTGGAGCCATCTGCCAAGTCCTAAGGGTCATATATTTACTGGAACAAGAGACCATGCCTAAGAGCCAGACAAGAGCAGGAGTTGGG
chrD4	37257051	37257051	AG	G	G	G	R	R	R	G	G				G			89	chrD4.37257051	[A/G]	chrD4	TCTCATGGGTTTTGTGTGTATGTATTTCCTACATAAAATGTGTTTATAGAATATCTTTATTTTAAAGAAAGTACAACATTTTCACATTGAATTCAGCAAT[A/G]TCAGTATGATGTAGGCACAGTAATTGGATGTAGATGGAGACAAAGGATAYTGYTCTYGCCTTTATTTTTTTAAGGTGGATAAATTKAGGTATAGGAATCT
chrD4	37258372	37258372	TC	C	Y	Y	Y	Y	Y	C	C							95	chrD4.37258372	[T/C]	chrD4	CAGATTATTTTCTTGTGCCCTCCCTCTTGTTTTAGACACTGCATTGAAAACAAATTGTATTTTGCTACTTCCATGAGCCCAGCTTTAGCTCTCTAAATCA[G/A]TCACTGGGGAAGTACAAGCAAAGGATTCCTTGCTGACTTTCAAGTTGCTTTCTTGTCCAGGCCTCTTTTTACATCGATGAAAATTCCCGTTATCTGGATT
chrD4	37260573	37260573	TG	K	G	G	K	G	K	G	G							92	chrD4.37260573	[A/C]	chrD4	GGTAAAGACAAATTTTTCTGTTTGGGTGTGTTTCTTTTATTGTGATACAAAATGAGAAAATTGTGTGAGACGTGGCTTCAATCAAGCTCTATCTTCCCAT[C/A]TTTAAAATAAGAACAAAACCAACAAGTAAAATCTTWAAAAAAnnnnnnCAATCCTATATCCCTCACTGGCTATATTGCCAAGATTCTTGAAAGATTTCTT
chrD4	37261981	37261981	TC	C	Y	Y	Y	Y	Y	C	C		T		C			83	chrD4.37261981	[A/G]	chrD4	GGCACCTTCTCTTTTATAAATTGTGTAYTTACTCTGAAACTTCMAATTTCTCAGTnnnnnnnTTTGTTATAATTTTCTCTTTTGTCATCTTTCTTACCCC[G/A]TATTCTTCTTTCTGAATTCCTATACTGACAAATTCAAGTAAAAAGAGCAGCCCAGGGAATCAATAAATGTAGAAAAAGCTGTTAGAAATAAAGAGTGAGA
chrD4	37263539	37263539	AT	T	W	W	W	W	W	T				A	T			96	chrD4.37263539	[T/A]	chrD4	CTGATTATGGTAAAATACTTCACCAGGAGAATGGGAAGCAAGTCAAAATCCAATTCTCTCCTCCCTGMTCCAAATAAGCTCTCAGTGATATGCAGTTTTT[A/T]AAATGGGCTCAATTTCTTTCCCTTCTTCCTTATAGAGCCAGTGACATTGTAGCCCTTCATCAAGTATAAATTCCAGATTTCTGCATRCATTTCATTARAG
chrD4	37265198	37265198	TC	Y	C	Y	Y	Y	C	C	C							98	chrD4.37265198	[T/C]	chrD4	GAGAAACACTTCTCTCTCSTGGGCCTAGCTCTTGCAAGAGAAACTCAGAATTTCAAGGCCTTCAACATGTAGTCAAAGTAAAAGAAGTCTGTTCTGGTGT[G/A]GTTATGCCCTCTCATCAGCCCTCCCCAGCACTCTCKCTATAGCCAAGATTAATTCGTACAGAAAGTTCCTTGCTGAGTGAAAGAGAGACAATGGGTAGAG
chrD4	37266234	37266234	AG	A	A	R	R	A	R	A	A			A	A			96	chrD4.37266234	[T/C]	chrD4	GTTGTCCTTCTGGTCAAACCCAATAGGATTATTTTTTCCAGTTCTCCCTTTTCTTRATATTTCTGCTCCATTTATCCCTATCGGCTACTTGTTTACTCTT[A/G]AAACGTTCTCCATCATTCTCTGGATTCCRCTTACTCATCTCCTGGATGTGCACTCRACTCTTCATCTTCTCTACCACCGCCCAATCCCTTCCTACAYTCC
chrD4	37267695	37267695	AG	A	A	R	R	A	R	A	A							85	chrD4.37267695	[T/C]	chrD4	GAGAGTTGTTTGATAAAGAGCGCTGAAAAATACTATTTTAAACAAAGTTGAAAATATACTGTTGGTTTATGGGAAATGATCACTAGTTCTACCATTGCAA[A/G]ATAATGGCAACAAAATTACAAATTGCTGAGTGTTGAACCTTCGATTTGATATGGTTCAGCTTTTTAGCCCTCCATGATTTCTTAACCATGATGGTTAGTG
chrD4	37268557	37268557	TC	Y	Y	Y	Y	Y	Y	Y	C							91	chrD4.37268557	[A/G]	chrD4	TGTGTGCTGACAAAATTTCTCTTTTGGAGACCTTGGTTTTTGTCCATGGAAGCATAGAAATTTGAGTAACTATGCAATGGAAGGAATTTTGGGCTTAAAA[G/A]AAAGGAAAATGAATACTAAAAACATTATTTTAAGGATATTCAGCTCATCATACTCAAGAACAAGTGAGAAAGATTGCTGAGAAGAAATGTGAAATCGCAA
chrD4	37276550	37276550	AT	W	W	T	W	T	W	W	A							76	chrD4.37276550	[T/A]	chrD4	TATATCTGTCTCTAAACATAYGCTCCTATAAACTGTTTAATAGAAGATCATAATTTCAATTATTTTTCTTAGGGCATTTATTTTTTATCCTAATAATACT[A/T]TGGTGTTCATCTATACCTGTATTTGCAAAGTACTCACTAAAAATTAACTCCTGTGTTCAGAAGTTAATATACTGATGAAAATGTATACTTTGAAATATTT
chrD4	37278933	37278933	AG	R	A	R	G	G	R	R	A							82	chrD4.37278933	[A/G]	chrD4	AGAGAGCCTTCATGTGGTTTTCTTAACTCCCTACGAGAAATTATTCCTGCTCATTATTTTTGCAAATATTCAGTTTACACTTGGATGAACAAAATGGTAT[A/G]TTGGGGGACTTATACCAATATATTTCTTTCTTTCCCATATTACTATTATGACTAATGAAACTTTAATTGAATTACCTTCACCAGACAAATAGAAAGCACT
chrD4	37282382	37282382	TG	G	G	K	K	K	K	K								95	chrD4.37282382	[T/G]	chrD4	CTGTTTGCTCACTTGCAGTTCAGARGTACAGATYTGGGTGAATTCAATTCAGGATGTAATTTTTTCTAGAGCTTCCCCAGAAACTCCAGAAATGATTCTG[C/A]ACTGCCTCTCCAACTGTCCACTTATTTATCTTTGCAAATAACAGCCCTGTCCAAAAAATGGGGCAGTTTCCRTCATGTCACTTAAAGGGCARATTCCAAA
chrD4	37283317	37283317	TC	C	C	C	Y	C	H	C	C							95	chrD4.37283317	[A/G]	chrD4	AATTTCTCAGCCATGAGAACCAACTGTCCTAGCCCGRCCTCGGACTGTGAAAGGACAGAAGCACCTGAGAAGCAGGCCAGCAGCTTAAGGAGAAGAACAG[G/A]AGTGCTTTTAGGATAAAAGACAGTCCTGCCTGCCTCATGGGCTATGGTAGATGACCTAGGAAAGTCTGTCTCAGAAGCAAGGTTCAGCCTTGGAAACTGT
chrD4	37284239	37284239	AG	A	A	A	R	A	R	A	A							93	chrD4.37284239	[T/C]	chrD4	TGTTGGTATCACTATTTCCAGGAGAAAGTGGCAAATTCTATGAGCTTAATAAGTATCCTATTTCTTGAGCTCCTGATGCCTTGATGAAAGATACAGCATT[A/G]TTTTACATGCACCCCAAAAAGCAAAAGGGTCAAGAAAAGGAGTTTAATAATAATGTAGTCTCATAATCTAGGAGAATCTAATAACATAAGAGACCTTATT
chrD4	37285610	37285610	AC	M	C	C	M	M	C	C	C							93	chrD4.37285610	[T/G]	chrD4	GTATTTCACATAAAACATATTCTCACTTTGCATTACATAGTTTGAGCTGCTGATCCAGATCATAGCTATTCATTTTGACCTTATTAGCAATGATTAGAGA[A/C]AGATAGGAGACAGATCAGGTGGGACTTTATGGGCTGTTTTAATGGAAAGCCACARATGGGTTTTCTGTAAGGAGAGAGAGAATCTAATTTGATATGCCTC
chrD4	37287829	37287829	AG	G	G	R	R	R	R	R	G		A					95	chrD4.37287829	[A/G]	chrD4	TGAnnnnnnnnnnnnnnTCTTGCTTCCAACTGACTTAGGCTCTTTCTATACCATTTTCTATCACTTGCTTTCCTCTTGCTCAGTTTCTGTGGACTCCCAC[A/G]GAGTCCAGTTCTACCTGCAGATTTCTTTCACTGAAGCCTTTGTGCCTTCATGTCTCAYGTTTTACTTCTTTTTTCTACAGAAGTGGTCRCTTTGGGTTTA
chrD4	37292389	37292389	AG	G	G	G	R	R	A	G	G							98	chrD4.37292389	[T/C]	chrD4	AAAATAAATTAATGAAATAAAGACTTTAGCCTTCTAATGACATTGATTTATTGGACATAGAGATCTATAGTAGGTGCATTTCATCTCTTCTTACCATACC[A/G]TCCCCTTCATCTCAGACACCTGTTTCCTCATCAACTGACACAATCTTTTCCCAGACTTGYTTCAGACATTTTACTTTATTTACYGGAAGTTTAAGAACAY
chrD4	37293190	37293190	AG	A	A	R	R	R	R	R								96	chrD4.37293190	[T/C]	chrD4	GAACCCACAGGAATGCACATTTAAATCATATCCTGGGTTTGTTTACCAMSTTCCTATCAGCCTCTGAGGAGGTGCCCTGTTAATCTTGATCTCTTTCCGA[A/G]TGGCCAGATGATGAATTCACCCAGACTTTCCTTTTCAGCTACATGTCTCTCAAGCCACCTAAGAGTCTTTCAACAAATAGCCTGAATATCTTAATCACTT
chrD4	37294581	37294581	TC	T	T	T	T	T	T	Y	T							80	chrD4.37294581	[T/C]	chrD4	TCTTCAAAATTTAATATTCCCAAAAAGAGCTAAATGATCTGGTTTGAAGATATTTATGATAAATTAGTTGGGTAACTTCTCTGTAAGTTCTCTTCTCTGT[G/A]AAGTGTCTCCTTTAAAGAAAGCAGAAACATTTTCCAAAAGTTGTTGTTTTTCAAAAAGAAATACAGCCAAACCAAGCTATTCAASRCCATGAAATTGTCA
chrD4	37297184	37297184	AG	R	R	R	R	R	G	R	A				A			98	chrD4.37297184	[T/C]	chrD4	TAAAGCTTTTAAATTTTATTCCAACAGCCATGTATTAGGCATCAAATGTYGTCAGGCAATTGGCTAGTCATARGAAGAGACAAGAATTTGGAAGACATAC[A/G]TCCTGCCATCACGCAGCTTATAACTAATTGTGAAAACTGAATCTTTCAAGAGTAAAATATAATAAGGGATCTCATRTAAGTTTAAATGAGTGATAAARGA
chrD4	37300711	37300711	TG	G	G	G	G	K	G	K	G							81	chrD4.37300711	[A/C]	chrD4	GATATTTTCATTTTATTGAAAGTTTATGTTTCCACGACAGTAACTTTTTAGAAYCAATCAATAGGGAGAAYATTCTGTATATGCCAGATGTTGATAGATG[C/A]ATTAATCAGGATATTTTATGTGGCATCTCAGATTTAGTTTCTTTGAGGCATAAACCTCTTTTGAAGAATTAGAATTTAAAATTGATGAAGTGACAGAATT
chrD4	37309744	37309744	TC	C	Y	C	Y	C	Y	C	C			C				90	chrD4.37309744	[T/C]	chrD4	AATGAGTGAATCCTTTGGTGAACACCCAGCAAGTTTTCCTAGSGGATGCCTCAGTTGTCTTKCACATAGACAAGGAAAGATATTCTTTGTAGTATAGCAG[G/A]ATGGGAAATGGCACAGAGGAATAAGGGGGCACAATGCACGTGAGGTAAAAGTTGCTGTAGTACCTGGAACATAGCATATACCCRGAYKAAAACTGAGGTT
chrD4	37310492	37310492	AG	R	R	A	A	A	R	A	A							93	chrD4.37310492	[T/C]	chrD4	AAACTGGATTTTCTTTCTGTGTATGTTTTAGATAATAATGnnnnnnnnCAYAAATTAACCAGAACCTAGGAAAGAAGGCTTTACACTTGTTGTATGGCAT[A/G]GGTCACCTGTGTAGGAAACGTGCATTTTAAGATATGCCAACAAAGACTTGAYTACCCTGTAGTTTCTGGTCCAACTGATACCCCCTTAGAACCTCACTCC
chrD4	37311808	37311808	TC	C	C	C	C	Y	C	Y	C							95	chrD4.37311808	[T/C]	chrD4	TAGGTATATTCAAACAGATCAACAAAAAAGCCACCACCAGAAAGATGATCTCTTTCTAGACTATGAGYGAATCATCTTAGTTCTTTGCAATAAGCAGGAC[G/A]ATGTGGGTAGGGCTTTCCTCTCCTCATATAGGTTTGGTGTTTTGATTCTTCTGCTTTTTCCAACTTTAAGGTTCAYTATTCAATATCAAACACCATCGTT
chrD4	37313229	37313229	AG	R	A	A	R	R	R	R	A							94	chrD4.37313229	[T/C]	chrD4	CACAGAAATTATTTCTCCTCCCTGACAGAATnnnACATTTTCAATTTACCTTAAGTTAGATTGGCAAGTAATTTCCTAAGTATAAAAAAACACCATGTCA[A/G]AGGGGCATGCAAAACTCAGTATTTCTTTTGCATTCTGGAATTTAGSTTCCTGACTTCTTGGYGGCAACCATAATTGTGAATAATAATAGCTATTATTATT
chrD4	37314051	37314051	AT	T	T	T	W	T	W	T								91	chrD4.37314051	[A/T]	chrD4	AACCMAGTGTACAGATTTCTTAATCAAGAATGGATTTGATAATTATCAGTTTGGGTTAGTAAGATTGAAATTGAGATTTGCAAGTCATTGAGTTGCCCAA[A/T]TGCTAAATAGGGATATACTCAGATACGCTTTTGGTAGGTGCTTCCATGGATCATTCTAGGTTTAATTCCTGTATTTGGGTGAAGAAACAATTTCATAGGT
chrD4	37315304	37315304	TC	C	C	Y	Y	Y	Y	C	C							96	chrD4.37315304	[A/G]	chrD4	TTTCAGTGAGGAGYTACAACAGCTAATCTGCTCAGTTTTTGAGCTCTRAGAGTTATGCTTTGAATTAAAGAAGATTTATGAAGGTGCAATGGCCTTTTAT[G/A]GATTACACGCTAAAGATCAGAATGARTAAGAAAGAAGGCATTCAAAAGAACTGAGGCTTTTTATTTATGCACATTAAAGAAAAATACAGTTGAAATGGTC
chrD4	37325166	37325166	AC	M	M	A	M	A	A	M	A							97	chrD4.37325166	[A/C]	chrD4	ATTGACTCCTCCCTGCTCCCAGAATCTTCCTCCTCTGTTAGTTTGCAGAACTACATCTTTTTCCATTTTCTCAGCCATCCTCGTGGAGTCCTTTTCCTCT[A/C]CACTCTCTACACAGTATCCTCTGGAAACAGACTGTAGGGTAGAGCTGCCTGCAGAAGGTTTGTTAGGGAGAATTCTCGGGRGGTACACCTAGAAGAAAGA
chrD4	37333138	37333138	TC	Y	T	T	Y	Y	T	T	T							98	chrD4.37333138	[T/C]	chrD4	ACATCTCTGTCATCAGAACACAAAATGATCYSCCTTTTGCAGCTATTTATTTCTACTCCACACTTGACCAATGAATAGAAGGTTTGCTGCTTTATACTTT[G/A]GTTCCATTTTTGCTCGTGGCATACAGAGACAATCTATTCAAATAAWTTCTGGCAATGTTTAAAAAYCCATACACAGAGATAGCCCTAGCTTTYCCCTCTA
chrD4	37338049	37338049	AG	R	G	R	R	A	R	A	A						A	97	chrD4.37338049	[A/G]	chrD4	TCACTATTTTGAATTTTAGCCTTAAAATACAGAAAAACAAGCTTTAAGGATTAGGTTTCAAGAAGATTCCCAGTATTTCACCTGTGCATTCCTTTTCTCC[A/G]TTGAAAGAATATTCACTTCTTGAGGACAAGGTTGTATCTTGTTTTACCTTAAATATCTGGCAAAAGGAGAACAGATGCAGATGATAATAGCATGAGTGAG
chrD4	37344761	37344761	TC	T	Y	Y	Y	T	T	T	T							90	chrD4.37344761	[A/G]	chrD4	ATATCAATTTCCATCAAATTTCAATTTTGTGTGGGGTAATTATTTCATAAAACACAGTGAAATCTTAAATTCTCATTCGTTCTGGCTCCAATTATTTAAA[G/A]AGGAAGGGAAAAAGTACAAGGTATTGAAAAACTGAGAACCAGAGATAATGAGAGATAAAATAGGATTAGAGCATTTTTTTCTCTGGATTCCTGGCCYGAG
chrD4	37348989	37348989	AG	G	G	G	R	G	R	G	G				G			94	chrD4.37348989	[T/C]	chrD4	TAGTGGRATTATTATTTCTAGAATTTAAAGGGGGGATTGATATCTTAGCTCTATATTTTAGAAGTCACCTTAATAACTGAATTGTAGAAGCTTTATGTTC[A/G]TGATCCACACATCTGCCTAAGACAGTTATCCRATGAGCGTGGATTTTTTCAATATTTAGACATACAACAGATAATATTTGAGAACTTATTATCTACTCTC
chrD4	37353839	37353839	AT	A	W	W	A	A	W	A	A							82	chrD4.37353839	[T/A]	chrD4	KACTGTGAGGATTTGGGCAAGATCTGTTTGAGAGAnnnnnnnnnCTCTCCGAATAGTCCTACAGGCCTAGCTTTTGGTTTGGGTGTTTGGTCACGTATCT[A/T]CTCTTTGCCCTCCCCACCTCCAACCTCACTCTGTATGTCTCCTTTGATTTCCTATCACTCAGACTGTAATAAAAATTCTCTGTCATCCTCAGATGACCCT
chrD4	37361026	37361026	AG	G	G	G	R	G	G	G	G	G						73	chrD4.37361026	[T/C]	chrD4	TAATTCAAACTTCTGCGATCCGTAACATAGCCCTAGCAATGGAGAAAAAGGGRGGAAGAAGGACCGCCAGTTTGAAAGTAGTGAATAATTCTTTCCTYTT[A/G]ATGCAGTTCAGTGCTCTGCTATGASTTTGTTTGTTTATGTTTGTTTGTTYTTTTCAGAGCAGGGGGAGGRAGTCCTAGAATTAGAATCTAGATTATGATA
chrD4	37364928	37364928	TC	T	Y	Y	T	T	Y	Y	T							99	chrD4.37364928	[T/C]	chrD4	CTCACRCTTCTGGTCCCAGTGCTCRTAGCATTTCCTTTCCTGTTGGGGATGCCCAGAGAAASTAGGGAAAGCGATTGTGTTGTCAAACATTACACAGTGC[G/A]CGGCAAGCTCCAAGCTTACTGTAATGTTAGAAAAAGGAGARCAARMTCAAGTTGCGTGAGGGTGACTAGAGTAAGTTTTGGGGATGAGGCAATTTTGATA
chrD4	37372052	37372052	TC	Y	C	Y	Y	Y	Y	Y	C		C					97	chrD4.37372052	[T/C]	chrD4	GACACAGGGACCTCATTTTCCCAGAAAGCGTCCTCCAAGGGTAAAGGATTTTGACAAAACTGAGGGTCAATATTTGATATTCTCACATCCTCAAGAACCA[G/A]TACAGGGGATTCAGCTGTCAGTGACAACGAACACTGTTCCCACTAAACAAATGGGATATTTTCGGATCAAGTTAAAGGGATCTTCAAAAATCACCYAAAT
chrD4	37376087	37376087	AG	R	G	R	R	R	G	R	G	G						97	chrD4.37376087	[A/G]	chrD4	ATTATATGGAAAATTTGAAACAAGAAGATTGCATGTCATCCTAATGATGGTTTAATCTTTGTGATGGGCAACTTACTGCGTGCCCCCAAGTACTTAACAT[A/G]CTCTACATTTGTAACAACCTGCACACCACAAAGACTGAAGGAAAAGTGGGAAAATGGGTCCATGCTCATTTTTCAAACAGAATCCAGGAATGAACGGCAC
chrD4	37381735	37381735	AT	W	T	T	W	T	W	T	T							98	chrD4.37381735	[T/A]	chrD4	GGCCCATATTTGATAACGTGGAGAGCTGCAAGAATGAGGGCAAAGAGATTTGCTGGCTTTCCGTGGAAAGATTCAGAACTGTGACATGAATCTGAAGAGT[A/T]GAATGGGGCATTGTTTGGTGAGGAAGCAGGTAAATAACTCACAGGGAAATACTGCAGTCTCTGAATACAATAACCACCCAAGGTACAAAAGTGATGCCAT
chrD4	37391562	37391562	TC	C	Y	C	Y	C	Y	C	C		C					96	chrD4.37391562	[A/G]	chrD4	CATAGGACTTGGAGTGTCATTTAGGTTCTGTTTCTACGCTCACCATTGGGTGCTCTCTCATGTGCCATTYGGATATTGCAGGATGAGTGTTTGGAATTGA[G/A]ATCTAAAACATTGTCCTTCCTCAATATTACATGTTTTTTTCTTTTCTACCTTCTTGTTTCTACTTTTGCTTGCATTCACTTCCCAAATCCACAAACTATA
chrD4	37395988	37395988	TC	C	C	C	Y	C	Y	C	C			C				98	chrD4.37395988	[A/G]	chrD4	AAATCCTATCTTTTTTGTAGCACTTAGTTTACTTTGTAGTTATTGGATGGGTTAAAATGGRCAATCAGCACTTTTTTTGAGCCAACATTTCAGAAATCCA[G/A]TGAACACTGAGAGAAAAAAGGACTGAGTTTTGGCTCTATAATTCTTGAAAATTGAGTATTTGCCTTGAGTTATTCAATTTWGAAAAAGACTAGCTATTTC
chrD4	37409138	37409138	AG	R	G	G	G	R	G	R	G							98	chrD4.37409138	[A/G]	chrD4	TGGAAAGAATCTAATAAATGTTTTCATCTCCAGCAAGGCTATCATATTCAGACATACAAAAGGCCCACACTTTAGGACACATGTTTCAGGGTTCAATGGG[A/G]ACATGATACTGACCATTCTCTTTTTCCTCACAGAGCTCCAGGACAGCACGCTCTGAGGAGGACCGGGATGGCTTGTGGGACGCTTGGGGCCCATGGAGTG
chrD4	37423151	37423151	AC	M	A	M	A	M	M	M	A							94	chrD4.37423151	[T/G]	chrD4	GGAATGATTCAGCTCCCTGGGATTTTTTGGAAGTTAGGGTAATGAATAAAAGAAGGAATTTTCTGGTAAAAGAGATTTGTTTATGTTTACATTCCTCACT[A/C]AGGTTTCTGTGAAATGACCCAATCTACAGYATTGGARGAAAGCCCTGGGCACCAGCATGTCAGGATKnnnnnnTGGTGATTGTCCCCCTACTACTGTGAG
chrD4	37430132	37430132	TC	Y	C	C	Y	C	C	C	C						C	95	chrD4.37430132	[T/C]	chrD4	AAGAAGCCAGTGAAAGCACTTCTACATTTCAGGGACTTTTTACAAAGACCTCAAGAGGAATAACAAATTCTGAGAACACTTAAGAGGACCAAGTATAAAT[G/A]CACTGTTGGGCTGCTTTTCATTTTCCACAGACACATTAGTGTAAGAGGTTCTTTCAGGAAACAACACTTGATACCAATCAACTTGCCATTAAAAAGGAAG
chrD4	37436443	37436443	AT	A	A	A	W	A	A	A	A			A				97	chrD4.37436443	[T/A]	chrD4	AGTCACAGCCCTCCTAGTTCTCTAAGCCCTATCTCAAATCACTTTTTCCTTGAAGACCCTTCAAATGTCTCTCCATTTTTAACCCACAAAGAACTTTATC[A/T]CTTTCTTGCAGCATTTGTCATGCTTTGTGCTAGAGTGTGGTTATGTGCACAACTATCTTCTCTCTCTGCATCTTGTCCTTATCACAGATGTTTTAAGACA
chrD4	37442751	37442751	AG	R	G	G	G	G	R	G	G							95	chrD4.37442751	[A/G]	chrD4	TTCTAGCTGGTTCAAGCAGACTATTTTCATTTCTAAGGATGTAGTGCATCCAACCTTTCCCATTTCACAGTCCAAGGGGGCAAGGCCCTCTCTCTCTCTG[A/G]AAGAAAAGACGAAGGATACTACTGGGGAAAACWATAGGTGTGAACCCAAGTGGGTCATTTAGGTTTCAGATCTTCCCAGGGGGGGCCCTAATTTGCTGAC
chrD4	37448915	37448915	AG	A	R	A	R	R	A	A	A				A			97	chrD4.37448915	[T/C]	chrD4	TTTTGAAGGGAAGATAAACCCTTCACTGATTCGCCTGATAAAGGGAATTAAAGAGTTATCTATCATTTCCTAGAGTGTTGGGATTTATCAGACTAGAAAA[A/G]TGGTATGAGTCCCTCTCCCAGCTAGTTCTMTGRCCACGGGTAATGGTATATATGTGCTGCAATCTTTGTCAAAAATGACTAGTACACTGATCATATACCT
chrD4	37463435	37463435	AG	G	G	K	R	G	G	G	G							98	chrD4.37463435	[A/G]	chrD4	GCTAATYGAGTAAGCAGGGTGCGGTTAGTGATTTATTATCTCATACATTTTGAATCTCTTATGTCTGGACTTGAATAACACACAGGAATGGTTTGGAGCT[A/G]TTTGATATACCTGTGACCAGTGTTCCCTTTGTAGGYACAGAGTGGGGCACACCCAAAGCTTGAATAAACTGAGAGTTCCATGTCCATTACAGGGACACAA
chrD4	37470849	37470849	AG	A	R	A	R	A	R	R	A							98	chrD4.37470849	[T/C]	chrD4	TACTTTCCCATTTARCTTTAATCCAAAACTATTTCAAGGTGATTACTTGCTCAGATCTTTACATTTYCAGGGCCAAACAATCATGACTCTCAGATGAAAT[A/G]AGAGTGTCCATCGGGAACAACCAGGACATTTGCTTTGTTTTCTAAGACTTTGACAGACCACATGGCTTCTCCAGTTTTCTGTTTGGGCTGCCCTCATAAC
chrD4	37485442	37485442	CG	C	S	S	C	S	C	C	C							95	chrD4.37485442	[C/G]	chrD4	CTCATAGTGCRTAGGAACCACATAGGGGAAATTAGCCTGTGGCCGACAGGTGGGAYATTTAACTAAGGCATGGGGTCAAGACCTGCTCAGAGGAAGAGAA[C/G]TGAAAAGACTTTAACCAGTGGCTAGAATTGAATGACAGTGGAAGGATAAAGGACTAAAGAGGGCATCAAGGCCTATGTCATGAGGAGATGTGTCAGGTGT
chrD4	37491996	37491996	TG	K	T	T	K	K	K	K	T						T	98	chrD4.37491996	[A/C]	chrD4	GGCTTCARCAATGAGAGTTAATCCAGAGAATCTGATATGGGTGATGTACTAAGCAAGCCAACAGTTATGTTGATGGCAAAGGTTCTGGGTAGACCTGGCC[C/A]ATCCCCTAAGTCATGGTAAATAAAGAATGGATGGCAGGAGTCCCCAAATTCTAAAGTGTTTCTAGCCTAGTATCATAAAACAAACAAAAAAATTAACTTA
chrD4	37499363	37499363	AG	G	R	G	R	G	A	R							G	92	chrD4.37499363	[A/G]	chrD4	ATAGAAACTAGGGCAGCTTTGAGGTCCTTAGCTACAGATGTGCCCAGATCTGGACGAAGACTTCTGTCTTTCTCTGTCTCCAGTCACTTTTTAAATCCCA[A/G]GAAGACAATCTGGTCTGGTCTAGGTGTCTCTGTTATTGACCTAATTAGCCCTGACTAGGGGATAAAGCAACTAAAACGGTCATGGCCACCAGGGACCTCT
chrD4	37503731	37503731	TC	Y	Y	T	Y	T	C	T	T							96	chrD4.37503731	[T/C]	chrD4	ACATAGTKTTTCAGGGAATGTTTGTACCTCTGCTTTAAAACCTAGCCTATCATGTATCAATAATGTTCACTACGTTTGTTTCTTAGACCCAACTAAGGAC[G/A]TTCAAAAGGGGAAGACGGTTCTTCAGGACAGTCTCTTGGGACACAAAAACTTCCAAAGAAAGATTCCAAGGCTTTTTCCAATAGTATGAAGCCCCTCCCC
chrD4	37511513	37511513	AG	R	G	R	R	R	G	R	A				G			98	chrD4.37511513	[T/C]	chrD4	ACATTTGGCCTGATAACCTGTAGGTATTTACCAGTGTTTCTCTRTGACATGTGTGYGTTGCTGTTGAAAAAAAAAACCCAACAAATTTCTTTTTAAATCA[A/G]TTCAATTGCTGCCTCAAAAAAGGAATCCTTCCCATTGAAAATATATTTTCAAAGCTACTGAAGGCAAAGATCCCACTTTTTCTTGATRCTCAATCTCAGT
chrD4	37516755	37516755	AG	R	A	R	R	R	A	R				A				96	chrD4.37516755	[T/C]	chrD4	CTTAAGTTTGACCTGTAGTTGTCATTTATGATGTGTCTGTTCTTCTGTGTACACAGATACAAATAAGCACACATACACACATACATGTGCATTTTTGTCT[A/G]TGTGTGTGCTATCAACGACTGCAGTCTAAAGCTGCCTATCTGTAATCTACAATGCCTTCATTAACAAACCATTATGTTTGCTATGTGTTTCATTGATTCA
chrD4	37521579	37521579	TC	C	C	Y	C	Y	C	Y	C							98	chrD4.37521579	[A/G]	chrD4	CATCTGTTCCTTAGGGTTGGAAAGAGATGACCCTAATCTTATAAGATACTCAGCACTATGGAAGGGTGATAGGCAGTGGGCGTGGGAATTTACACTCTCA[G/A]GTGTCTCAAAAATAACTGGGTTTACTCTTTAAACTAAATAAATTTCAGGTTCCTCAACATATTTAACTTTCTCTGGAAAAATTTTAGCAGTCTCTCATGT
chrD4	37525996	37525996	AT	A	A	W	A	W	A	W	A					A		93	chrD4.37525996	[A/T]	chrD4	TCTRTAAGATGAAAAATTAAAGAATYTGGAAGATGAAAnnnnGAGGATAGAAGCATAATTCTYTTGTAAATCTCTGAAGTCATGGTGGTATATTTGAGGG[A/T]GGGAGAAAGCTACATTTCAAAAGTCACTTATATGGAAAACAAACCCTAGAAGAGTTAAAGTCTTTCTAATTATTTATGTCACATAATTGAATCAATGCTT
chrD4	37539928	37539928	AG	A	M	A	R	A	R	A	A		A		A		A	93	chrD4.37539928	[T/C]	chrD4	GATAATATATATAAACAATTTCTCTGGGTAAACCCTTTGGGGATACACTGGATTAAATAGAATGAAACGAGGTTCTCTGGTTCAGGGCTTCTAAGAAATC[A/G]ACGTGCTTTGTGAATTTCCATGAAYAGGGTATAGCRTGTAGTGTTTTTCCAGATTTTGYCTTAGGTCCCTTCTTCTTGGACCATTTTGTGYRGCTGCTGC
chrD4	37543705	37543705	TG	T	T	T	K	T	T	T	T							97	chrD4.37543705	[A/C]	chrD4	CATGTGGATACTATATTTnnnnnnnnnnGTTCAGGGTTAGAAAAGAACTTGGATCCATATAAGGTGACTTATCAGTTTCTTTTGGCTTTGCCTGAACTGT[C/A]CCTTACTTATTCCTTTCCTTCACATGACCCCTCAAATCCTGCCTCTCCCATGAAATGTATTTGTTTTTATTTTTAGAAAGACTATAGTAGACTATCTGAA
chrD4	37548216	37548216	TC	Y	Y	Y	Y	Y	Y	C	C							94	chrD4.37548216	[A/G]	chrD4	TTCTTCCTATAATTACAATGATTCAGTGTTTCTAATTTAAGGACTTCTCATACTGAAAGGAAAGAAGATAAAAACTGGTCACTTTCCATAGCAACTCACT[G/A]CACTGTCATGATAAAGTCACAAGGCAGGACCAATGTGTGTGTGGGTAACGGATGAACATAGATCCCTGTAAAATCAAAGGAATCAAGGAGACATTTCAAA
chrD4	37554767	37554767	AC	M	M	C	A	M	M	M						A		93	chrD4.37554767	[T/G]	chrD4	CTCACTAGAAATCCACAAGACAAGAAAGAGGCAGGTGGAGAAGGTAAAACACATTATGAATGGAATGAAGCATTACTCAGCAGTGCTATTTTTTAAAAGA[A/C]TTCTCTAAACAGTGGAAACTTGTGCGTGGACACTAAAAAACTATTGGCTGGAGACTTAAAGAGAAATGAGAAAGGATTTTAGGTGAAGCAAAAATTGAAC
chrD4	37559970	37559970	AG	R	A	A	A	R	A	R	A							98	chrD4.37559970	[A/G]	chrD4	AGTGGATTTTAATGTGAATTATGCTACATTTGGTCGTATATATCTCAGTCTATGAGACTGAAAAGACTGTTAATGCTGTCTGGGGGAAATTGTGCAAGAC[A/G]TTGTTTGTGAGAAGATCAGAGAACCACCTTTTCAGATTTTTTCTGGCACGGGCCTCAAGTTTTCCCTCCRAGGCAGTAATGAAGGGGGCTTAAATTGGCA
chrD4	37568145	37568145	AG	G	G	R	R	G	G	G	A							97	chrD4.37568145	[A/G]	chrD4	TTCTTGCCACCACCCTTTCCAGTGGTATTTCCTGCTTGGATCAGAGAACTAATTATAGTAAACGGTGCCCTTGCAAAGAACTTGCCCCATCCTCAAACAC[A/G]TGCCAGCATAAAGATACTGAATTGTTTTAGTGTTGTTTGCAGAGACAATTTACTAATGTTGTTTTGCATTTGTCTAACAAAATTTGTATAATGTAATCAT
chrD4	37576024	37576024	AG	R	G	G	G	R	G	R	G							98	chrD4.37576024	[T/C]	chrD4	TAATGCTCCCTTACTGCAACAGAGCAATGGCTCACACTGTCAGATAAGGAGTCACTGACTGCGTCACTTAGTTGGAGAGGTGAGCTAGTTGTAAAATGAC[A/G]TCTGCACAGGTACCCTGTTAGCATGTCTAAATGATAGCACATCCTTCTGGCCTCAGCAGCTTCATATTTCTCTTCGCAYTTTGATTTCTGACTATAAACA
chrD4	37580540	37580540	TC	T	T	T	T	T	T	Y								98	chrD4.37580540	[A/G]	chrD4	TAATCATAGCTTTTTCTAAACATACCTTAGAGCGGTTGCTTTCCAACATACCTTTGGTCAGAGTGCTACCCAATTATTGGTGGGACTACCACAAGCATCT[G/A]ATACTCAGTAACAGTATCGCCATAGGCTAAAGACTTTAAGGTACTTGTTTTCCTGTGTTGTTTAATGAGACAGGCTGGTGATCATATTTTTATTTTACAT
chrD4	37598582	37598582	TG	K	G	G	G	K	G	K								94	chrD4.37598582	[A/C]	chrD4	TTTCTTTCAGTCTTTTTAAAAAAGCTGTTGTGCCCAAATTTAGTAGTGGGCTTCTTCATTTTATATTTCTTATGGCTGTACTCAAGGCAGTAGATGCTGG[C/A]CTCATTTCATCTTGATGGGATATTAGGTTATCATGTAGCCTGARGAACGTTTAAATTCTGTGTGTATCACACTTCCATTTAATCTCAATAAAAATACTCT
chrD4	37603348	37603348	CG	C	S	C	S	C	C	C	C			C				94	chrD4.37603348	[C/G]	chrD4	CCCATCAGACGTCTGGCTGAAATTTAATAAGCTGGAAAACTAAACCAAAATTAAGTATTTTTCATGTGATTTTCTGCAAGTTTCAGTTTGCATTTTGAAA[C/G]TAGAGAATGAAGTGAGGCTAGTAGTAGCATTACAATAACACCCCTATGAAGCCATTCTTATTTTGTACAATGCTGATCATTTGTTTTTTAGATGACTGTA
chrD4	37608501	37608501	AG	R	R	R	A	R	R	R	A							95	chrD4.37608501	[T/C]	chrD4	TAACTAACATTACATGCTTCCATGTATATTGACCTGATTCTCTTAGGGATATTTCATAGCCATAACAACAGGTTCAGTGATTCTTTATTTCAGGTGTTAT[A/G]GATGGTGTTGTGAGGGAAGAGGAGGGCAGTTAARCCACCCATGAAATTCTTCAAGTTGATGATCTTTCTTACACAATAGAACATACATTAGATCCATAAA
chrD4	37614353	37614353	AC	C	C	C	M	C	M	C	C							98	chrD4.37614353	[T/G]	chrD4	CGTTGTTTTAAAGCATTTCATCAGGACTGGTGGCCAGCTCTCCCATGAGGGAAGTTGCCCTCCTCAnnnnCACATTTACAGAGGTTCAAACTCAAGAGTA[A/C]TTTCTCCCTGATCGAGCGATGCCTGACAAGATGGGCAGTCCTGGGCTTTAAGCTGCGTTCTCCGACACGCAGCCAGAGTCCTACCAATCACAGAGGCCTC
chrD4	37622170	37622170	AG	G	G	G	R	G	R	G	G							97	chrD4.37622170	[T/C]	chrD4	TTTTGGTTARTCAAAAAAAGGACCTGAGCTTTAACTATAACTTAAAGAGCRCTGAGAAGTCTATAGGGAACAAGATTTGGATTTCCATAAGAAAAATTTA[A/G]GCAAGAGCACTCAGGATGGTGGAACACTGTAAGGATGAACASTAAAAATATTTCAGTGGTGTTTGTCCATGTGTAAAAGAATAGAAAATATTCTGCATCC
chrD4	37630841	37630841	TC	T	T	Y	T	Y	T	T	T							98	chrD4.37630841	[T/C]	chrD4	ATGGGCCTTTGGGGTTCCTTTTTTGGGCCTATTTGTGGTTCCTTGGAATTATTGCTATTACCATATCCAAAKTGGAGGAACTATTTTGCTCTTCAGTTTT[G/A]CTTGTTTTATCCCATGCGTGGAATAACTAATGGTTTAACTTCATGCAGCCCAGCATTTCTCAGGCCACAGAAAACTTCCTAGCTKCCCTCTGATCCTCAK
chrD4	37640815	37640815	TC	C	Y	C	C	C	Y	C	C							97	chrD4.37640815	[T/C]	chrD4	AAGAACACCAAGAAGGTGGGGCATCTTATTTGATGTAATTCTRTGTTTTTCTCTAGTCATCATCCCAAGTAGAATATAAAGCATTATCAAGTTTTTTGGA[G/A]TTAAGGGATTAGTTTGGCACCCATCAAATCASGCCATAAAGATCTCTGTCTGTCTATTGATTTGCAGGTGGCATTCCTCACTAAAACTTCCCAAGCCTAA
chrD4	37647681	37647681	AG	G	G	R	A	A	A	R								96	chrD4.37647681	[T/C]	chrD4	TTACYYAGGAGCTGGACAAGGTCCAGCCTGAAGCTACAGAGCATCAGCTGTGATCTGTCAGCTCCCAAGCTTCCTCTTTAAGCAGGTTTTGACAAAAAGC[A/G]CAGGAATATGGAGAAGGCGGCCAGAGAGAGAAAAAAAAGCAATATGGAAAGAGAATGCTAGAGGAAMCAGAGTTCTCAATAACnnnnnGCGAAGCGCCTA
chrD4	37653476	37653476	TC	T	T	Y	C	Y	Y	Y	C							97	chrD4.37653476	[T/C]	chrD4	GATTGGCTAAGAATTCTATCCCAAGCCTAGAACCCATCCTCTCCTTGGTGCTCTAGAATTCTTTTACGATAAACAAAGTAGGTGATAAAATGGAACATCC[G/A]TTTTTGCCCGTAAAATCACCAAGAATGGTTATAACTGGGTCTATTTTGATAAAATATACAAATTTCATCAAAATAAGCAGAGGTATGATAGATATGACAT
chrD4	37666022	37666022	AG	R	R	R	R	R	A	R	A	A						97	chrD4.37666022	[T/C]	chrD4	ATGTAGCACCCTTCCAGGCCAAGGCAGGGTGGGAGGCGACTCATTCTTTGAGCCTTTGAACTRGTCCTTCAAAGGGGTCTTGGAAATTTCTGGATAGACA[A/G]AGAGGCAAAGGGCATTGCTCACAGAATGAACAAGGTGATCAAAGGCCTGAGCAGAGAAGRCATCTGTGTGCCCAGGGAAGAGCAAATTGTCCCCATGGCA
chrD4	37673068	37673068	AG	R	R	R	R	G	R	R	G							98	chrD4.37673068	[T/C]	chrD4	TTCCTGACTTGCCTCATAAGTTAGGGATATACCCCCAACTAACCTACTTTTCTAAACAGTTCCTACTCTAACACTAGCATCAGTGAAGTCATTTACACTC[A/G]CTTTCGACTTGTTTTCAGCCCCTTTGACTACTGTGAATTGCCTACAACTCCCTCAGCATCGTAGGCCTGTGTGTCTTCCATAAAGAAGTCCCCCCAGAAG
chrD4	37683189	37683189	AG	A	A	A	R	A	R	A	A							95	chrD4.37683189	[A/G]	chrD4	ATGAGATACTTTGCAGATAGCTTTGAACTTCTGGCAGAAAGATATCATTCCAGGCCAAGGCATTTGTACATTACTGCTCTGTGAGATGGACCATTGAAAA[A/G]CTTATAGGTAGGGATACTGTCTCCATGTGTGTGGTCCCCCAGGGCTGGGGAGAGAGTGCAGCCAGCACCTGCTGCTCCCTGTGRGYGAGACCATCCTCTG
chrD4	37686949	37686949	AG	G	G	G	G	R	G	G	G							97	chrD4.37686949	[T/C]	chrD4	ATCTGACCCTAATGTCTTTATGATGAAGAGCGTGCAGTGGAATCTTGCTAGAAAAAGACACATGGAAGCCAGATGCTGAAGATGCACTAAAGGTGTAGAC[A/G]AAGACAGCAGAGGGCCAGTCCTGGCTCTTCAAAGYCACCAGGACATTGGTGGGAGTGTGGATGAGGAGTAGCATTAAGAGGGATCACACGTGAGGGGTAC
chrD4	37691199	37691199	TC	C	C	C	Y	C	Y	C	C							95	chrD4.37691199	[T/C]	chrD4	GTCTAGAAAAGGCAAATACAGAATTAGAGGGTTGTTGGAATCATCTAGAGTGGACAAGGGTAAAGCAARGTAGAGGCAGTGAAAACAGAGAAAAGTGGAG[G/A]AATGAATGAAAGAGCCACTGAGGAATAAGAACAGTCTAGAAATAAAAATATTTTGCCTTGGGAAGCTGGATAGGTGGGGGTACACTTTCCTAGGAWAGGG
chrD4	37697354	37697354	AC	A	A	M	A	M	A	A	A						A	97	chrD4.37697354	[A/C]	chrD4	AACCCTTGTCCACCCACTTCCACGTGCCTGGTTTTATTCCTTGAAACCTCTACATTTCTCAGTCATTTACCCTTGTCAGAACAGTTCCTCACAGCATCCA[A/C]AATACATAGGCTCAGACATGAAGAGTGAATGATAACAGTGAYGGTCATGTCAATAACAACAACAACCTGTATTTCCATAGGTTTTAACACACTGGGCAAT
chrD4	37701427	37701427	AG	R	R	R	R	G	R	R	A							98	chrD4.37701427	[A/G]	chrD4	CCTTCCTGCCTTTCTCCTGACAGGAAGTAAGAAWAAGCAGTGCAATAGGCCCAAGGCCAAAGACAGACTTGAGGGAGCCTGATTCATTGCCAGACAGGTC[A/G]CCCACCTCAGAATAACTAAGAGCTGACAAGAGGCAGSGCCAAACTGCCAGTCCCATAGAGTCTGGAGAGAACCCAAYAGGAGAAATAGTGAAGAAAGAAA
chrD4	37707734	37707734	TC	C	C	C	Y	C	C	C	C							97	chrD4.37707734	[T/C]	chrD4	AAGAATTTCAAGGACAACTGCCTTTTTATTTTCCTTTTTCTTTTCTGTGATCTCTTTATTAGACACAGTATGTGTCAGCTATTCAACTCATCAAAAAGCA[G/A]AAAAGCATGCCAGGAAAGGAGAAATATTTTCTGTCTCTCTCTTCCTGTGAAAACTTCAGATGAGCTCATCTGTGTTCTCTCCTTTCAATGAAAGATAAGC
chrD4	37712020	37712020	AG	A	A	A	R	R	R	A	A	A						96	chrD4.37712020	[A/G]	chrD4	TGTATTTAACTCATGAGTCTCAAATTCTTCAACCGGGAATTCTCACTTCAGAGAGCTTTTGCAGATTTACCTCCAGTGGCCCGTGTGAGAAACCGGTGAT[A/G]CTTACAGAAGTGAGCATTTCTTATGGCATTGTTTGGATAGTCTCATTTATTACAAGACATCAYCCATTGATTAAATCTGGGCTGAATACAGTTTGCTTTG
chrD4	37729593	37729593	AT	W	W	T	T	T	W	W								96	chrD4.37729593	[T/A]	chrD4	TTCTTCAGGTRAGGGGAGGAGGGCTCTTGGGAGACAGAAATATTCCGGAKAGCAAAGGGTGGAAAGAGGTTGTCCCCAGTCTCTGTACAACTAAAACCAT[A/T]GAGGTGACAGCAGTGCCAAAAGAGGAGAAATTAYGTGRGAATTGTTCTTTAATACATTTATGAGCAAATCTCTCTCAGGCTCACTCAAGTATGGACCCGC
chrD4	37737695	37737695	TC	C	C	C	Y	C	C	C	C							96	chrD4.37737695	[A/G]	chrD4	TCCCAATGACAGGTGTCAGGGAAGTTGTACTTGGTAAATTTTTTTAAACACTTGCTTTGGAGGAGCCCATCTGGGTTGGTTTTGGGCCCTACCTACAGAC[G/A]GCTGGCCTAAACAGAATTGTCTAGCTTTTTCTTCTTGAAAGCTGATTATAGCTCTAGTTTAGTTGTGMGAGGGTCAnnnnnnnATACTGAGGCATGGTTG
chrD4	37743916	37743916	TC	T	T	Y	T	Y	Y	T	T							97	chrD4.37743916	[T/C]	chrD4	CTGAYGCTGCTGAGATGCTACTGTGTGTGTTGGCTGTGACCCTTGAGCCCTGGCTGGGGAGAACRGCCAGGCACAATGATTTCTTTCCTGGAAAAACTTT[G/A]CTTTGCAAACCCAGGTTGGAATGCCTAAATCRCTCTTCTCTTGGTAAATCACAAGGTATGAGAAAAGGCTGTGCTGTTTGGCTCTGTGGGACTAGCCTAA
chrD4	37749263	37749263	CG	C	C	C	C	S	C	C	C							96	chrD4.37749263	[G/C]	chrD4	GACGTGAATGAGTCRGATGTCCCAGAAATAGACTGGTATTAAAAGTCCATCAGTGGGAAAATGAGGAACTCTCCACTTTACCTAATAAATCCTTCCTCAA[C/G]CCCGAACTGGCTTTTGAAAATACTGACTCTGGTTCCATGCCTTCCTGCATCTATGTGGTCTAGAGGCAGTTTTACATCRTGCCCAGAGGCAGWTGGTGGA
chrD4	37753751	37753751	TC	T	T	Y	T	C	T	T	T							98	chrD4.37753751	[T/C]	chrD4	CTTCTAAACAAAAGTTTTGTTTTATTTTTACCTCCAATTTCACTTTGTATCATATTTTCTAACTCCACCATTTTATGAATGATTTCAGTGTGCTTAGAAG[G/A]AGAATCTTCCCCCAAATCTCGAGGCCCTCTCTATGTTCCTGACTTACATTCAGAGCTAACTGTGAYGAGTCACTCCCTGAAGCATGGCTTTGAGCAAGGA
chrD4	37759067	37759067	TC	T	T	Y	T	C	Y	T	T							93	chrD4.37759067	[A/G]	chrD4	GGGAGCATTTCCAGGGTGAGTGGTAGGGGTGGGGCTGCTGGGGGAGCATGAAGACCTTGCCTGAATTTATTATTCCCACATAAGCCTCCTGGGTCTTGAG[G/A]CTCCAGAAACTCCTCAACAAAGTAAAGAAAATAATAAACAATGTGACTGAGGTGAATAAGGGGAGGGTTAAGCAGGCGGGCTGAAGCAGGGATGCGAGCC
chrD4	37768959	37768959	AG	G	G	R	A	G	R	G	A							87	chrD4.37768959	[A/G]	chrD4	TTATAACAGGAGTATAATGTCAGCACCACAGACTTCATAAAATATTAGATGCCTAGATGCCACCAGGAGCGTGCAGGGAACTTGCTCCTCCTAAGTATCT[A/G]AATAAGAAGACACAGGTGATCAGCACACAGGCAGAAACTTTGCCCTATCCCAAGCTTTGGATTCATAAGTTAGGAGAAACTTGGAACTCCCTTCCCCCTA
chrD4	37777007	37777007	AC	M	M	C	C	M	C	M	C			C				98	chrD4.37777007	[A/C]	chrD4	TGGCTGGAAAGCACCAAGTCTTTTCTCGCTATTTTCCCCCAAACTGTGCCCCCTTCCCCTTCTCTTTGAGAACTAACAGTGCAAACATGCACAGAGAGCC[A/C]CTACAGGTTTATATATGGACCGAGGATTTCAGARTGTTTACTGGATTACAGCTTGGYTTGATGAGAAAGGCCATTTGCACAGTCTCAGTCAATCTCACCT
chrD4	37811984	37811984	CG	G	G	S	S	C	C	G								78	chrD4.37811984	[G/C]	chrD4	GGAGTGTGTTCCATAAAAGCACGTGTGAAGGAATGAAACTGAAAGCATCCCCAGAATGTTTGCATGAAAATTAGGTGAGAGTTAGAAATATATAAATGTC[C/G]CTGGAAAACAGGTGCAAGATCATGAGAAGTCTTGTATGCTGTATGAGGAGTTTGGATTTTATTATAAATTCCACCTTGTTTGGAGGCAACTCTCTTAGGA
chrD4	37819298	37819298	TC	Y	C	Y	Y	Y	Y	C	T							98	chrD4.37819298	[T/C]	chrD4	GGCATATTTTCTTCTYTTTGTGCCATAGTGGAATAGTTAGCTTTCCTGTGGTCTATGAGCCTTCTGTTAGCAAATGGCTAATGGTAGTGTAGAGCCAGTC[G/A]GAGAATGTCAGCTCCCTCCCAGATTAACCATATAAAAAGGTTTCTTGGCATAATATACTAAGAGTGTGGTGTGGTAAGCTTTAGAGCAGAAGACTTTTAA
chrD4	37823146	37823146	AG	G	G	R	R	R	A	G	A							96	chrD4.37823146	[A/G]	chrD4	GCCTGCTAGGAGACCTGCCCTCCCTGTGGTRCAGGGGAGTCCCCACTCCCCACACTGTCTCGGACTTCTGCCTGTACCCCCCTAGCAAAGCCAGCGAAAC[A/G]TCAAGATCTACTTGTTCAGTTGAGTGGCCCCTCTCATCTCTCTCTACATCAAGAGnnnnnnnnnnCCCCAACCCCAGCCCAGAACGATACTGCTGATGTG
chrD4	37839888	37839888	AG	A	R	R	R	R	G	R	G							97	chrD4.37839888	[T/C]	chrD4	TGAAAAGATGATGGTGGGTGCAAAAGAATGCAAAAGGATGCAAAAGAATGAGACCAAGACTAAACTATACTACATGATAAAAGGACATAAAGATCCTGAG[A/G]GACAAGGCCTGGATGACTGTGGCTGGAAAGATGGGAGAGGGAAGGGGAGGCAGGTCATGTCTCAGTTAAYGGTCACAATCTAAAGRAAGCCATGCTCACC
chrD4	37845452	37845452	TC	Y	C	T	Y	Y	Y	Y	T				C			98	chrD4.37845452	[T/C]	chrD4	CACAACCACACCTTTCYACAGTGATGCACCCTTTTGGGATCTGGTCASCTCSGGCATAAAGATGAATTGAGGGATCTATTTCCTTTAAAAGTGCTTTTCA[G/A]CTGTGCAGTTGCCAAGAGGAAGCTAGTGGGCTGGGTGGGGGTGTGCATGAGTTCTAACTGCAGATTAAATGATCCCTTGGCTCTTCAGGGCTGCCCTGCC
chrD4	37851454	37851454	AG	G	G	R	R	R	R	G	A							96	chrD4.37851454	[T/C]	chrD4	TTCTTCAGGAGGGACATAAGTGACAGGAGCTTTGGAGAACATCTGGGGCGTTGGCCAAGCTTGGTACTTGTCTCTAAACTCAGTGGTGTTAGAGAAAGGC[A/G]TTTCTAAACCACAGGACCTGGCTGGAGGTTTCAGACTCTTGGCTGGCTCTCCCATCAGGCCCYGGAAAGACTCTTTATGGGTGGTAAGGCTTTCAAAGGG
chrD4	37865850	37865850	TC	C	C	C	C	C	Y	C	C							97	chrD4.37865850	[T/C]	chrD4	AATAATGTGGTTTCAACTGTATTGTTGGGGATCAGAAATCACATGAGGCAACTTTCAGCCTTGGAACCTGTTTTCTTAACACTTCATCCATCACAGAAGA[G/A]GGCCAGAAAAGCCCTGTCCTACCCACCCCCACGTACCTTGAGGCAGTGTGTAGGCATCTACAGGTAGATGCCCCCATTTTAGTGARGCCTGAAGTCTGAA
chrD4	37875292	37875292	CG	G	G	S	S	S	S	G	C							97	chrD4.37875292	[G/C]	chrD4	GCTTCAGCTCTAGTGGGCATTGAGGAGTTGAGAGAGTAGGGCAGGAGACAGAGACTGTGTAACTTGAATCCTGGAGGCAGGTTTTTAGAATCCTGTCTGT[C/G]ACAGCACAGACAAGGAGGGCTCAGTGTGTMCTTATCAGGATCAGGGCCATGAATCAAGCCCTGTGAATCAGCTGTAGGATCTTTCTCAGTGTGCTGGGGT
chrD4	37879242	37879242	TC	C	C	Y	Y	Y	Y	C	T							97	chrD4.37879242	[T/C]	chrD4	GTTTTCCCCACACTAGGCCTGGAAACATCCTCTTTTGAGATTGTGGCGTAGAGRCATGAAATATTCCTACAAAAAAGTGCTATGTTCTAGATCCAAAGGA[G/A]GTCCATGTGTGGGTTATAGGGCAGAAAGACCCATAAAGAGAGAAATGAAGCCAAAAGATTCCTGAGTATGGTGGGAAGCAGCGGAGAGRGGCAACCTGAG
chrD4	37884487	37884487	TG	T	T	K	K	G	G	K	G							95	chrD4.37884487	[T/G]	chrD4	TGCCTAGTGGCCCCATCTAGGCTCATGAGAATATGTGTTCCTGAACAAGCCAAKGCAGCTTCTAAAACCATACAAGTATCAGACAGTTTGAAGAGGTCTC[C/A]TTTCTTTGGTTCATGACTGTCAGGCCTACCTGAAAATACCCCAACCATGGTGATTGCATACACTTTCATTAATCACTGACTAGGTCCACTAAAAATTAAG
chrD4	37889115	37889115	TC	Y	C	Y	T	Y	T	Y	T				C			98	chrD4.37889115	[T/C]	chrD4	TTTCTGGGTAATGTCTTGAGCTCTGGTTCAAGTTTTCTTGCCACTTTTGCTACCAGATTCTTCAGCATGGTGGYCTCTCTACCTCCACTTCTTTAGCACC[G/A]TTGATTCTATGGTTCCAGCCCAGCCACTCTACTAAGGTTGCTTTCTGGTCAACAGAGGMGATGTCTTCTTCTCTnnnnnnnGACCTTTGGATTTTTCTGT
chrD4	37893902	37893902	TC	Y	Y	T	T	T	T	Y	T							96	chrD4.37893902	[A/G]	chrD4	GAAGGAGGAGTCTTTTATGAACTACTATAGTTTCGGGTAATCTAACCTCAAAGATKACAGCTCAGGTTAATCCTAGCCAGTCCCTGATCATCTCTGAGAA[G/A]GGAGCTATGAAAACACAGTCCTTCATTGCTATTTATGCAAAATGAGAAAAAGGGCATGTGYGGAGGGASARAGTATGAAASAAATTAATACGTGTGCAGT
chrD4	37901283	37901283	AT	W	T	T	W	T	T	T	T							98	chrD4.37901283	[T/A]	chrD4	TCACCCCCACTCYAGGCCTTTCTCCCAGATCYCRCTGGCCACTGGCACAAACTTCAGCTTGTTTTGGCCTCTTGATTTTATTGTTTGAAGAATGCTTTAA[A/T]TGCTCTCTCCACCATCATAAGCCTTCTGACAAGGACTAGACCACAGCTTGGAGTTTGCCCCAATTCAGACTTCACTGAGATGTGTACCTTGCATTTATAC
chrD4	37911684	37911684	AG	A	R	R	R	R	R	A								98	chrD4.37911684	[T/C]	chrD4	GTTATCCAAGCGACCCAATTCTTTTCTCTGGTCTTTCCTTAGTCATTTCCTCCCATAGGGATGCAGTGAGAGCGATGAATTTTTTGAAGCTCTGTTCTTA[A/G]GCCATGCACATGTGAGAGCTCCATTAGCATGGTCGCAGAACCCAGCCTTTCCTACTGGTGCACTTCACAGCCACACATGATGAAAGAGCAAATGGGACCC
chrD4	37920628	37920628	AT	T	T	W	T	W	T	T	A							97	chrD4.37920628	[T/A]	chrD4	TTATACCCCCATATTTTCAAAATGTAGCAAATGGTCAAAGAACAGAGAAACARTGAAGGAAAGTAGATGTAATTTWAAAACAAATCAGACTAAAGATGGA[A/T]GATACCTGCCTCAGGAAAATGGCATTAGAAAGTTGACCTAATGAAAAGAAGTGACnnnnnnnnnnnCTGTGGCCTAACAGAACTGACATCATCTTCTCCG
chrD4	37932422	37932422	AG	A	R	R	R	A	R	A	A							95	chrD4.37932422	[A/G]	chrD4	CAAAAGCAGTCAAGCTGCACCTCTCCAAAACAAGCAAAAGACCACAGGGGTTGCCTATGGGTGTCACCACTGAAAGATGTGGCTTCCGGCAGGGAAGTAC[A/G]TTCTATGTTTTGAAGGTACTGCCATCCTTAGAGAGACCAAGTAAATGGAAAATGCCCATGTGCAGCATCAGAGGGCTCTCTGTYCTGTCATCTGCAAAAG
chrD4	37947432	37947432	TC	T	T	Y	T	T	T	T	T							98	chrD4.37947432	[A/G]	chrD4	AGCTTCAGTGTTCTGGGTGCTCAGAAACCTTTTGCTCCCGTCTTCTYGGCCACATCCTAAAAGATTGGGGTTTCTAGAAGTGTGCAACCTGGCTAAATGC[G/A]GTGTCTGTTTAGTAGGATCGTAGTGCCTGGGTTATCTTTATTTCCTGCCAGAAGGGAGCTTRATGGAAAGTCTGATTCATAGGCARTGGGGGAAATGTGG
chrD4	37955863	37955863	TC	C	Y	Y	T	Y	Y	C	T		T					94	chrD4.37955863	[A/G]	chrD4	TTGAAAGAGAAAAGTGATAACCCGAATATGCAAACGGGTCAAATATACATTTGCAAACGAGACAAGTCAAGGTATCTCAAAGAAGTAAGGGGAGGAGGAC[G/A]TTGAAGATGTGTAAAGTGGTCATGATGGGTCAGAGGAATAAAATGTTAAGGATCAAAAATTTTCTTACCACAATAAAATTAAAGTGGAAAAATTGATGCT
chrD4	37959505	37959505	AG	A	A	R	A	R	R	A	A							93	chrD4.37959505	[T/C]	chrD4	TCTTTATGAACCCACTCTATCCTCCAAGCTTAATCAAATTCCCCAAGCAGTTAAGCACATCAGGCTGTATGAATTCTCTGCAGAGTATTTTTCATTACTC[A/G]CCAGCCAATAAACAGAATCAACACCCTTCCCTAGAGTGCAAGTTCTCCATGGGAGCAAAAGAGCTGATTCCCTCCTCTCGGGGCCTCACGACCTAGAACA
chrD4	37972139	37972139	AG	G	A	R	G	R	R	G	G							95	chrD4.37972139	[T/C]	chrD4	GGGGGGAAACAGTGAAYGCTCGAAGGCTGTTGAAGTTAATGAGRTRGCCAGGTGGGTCAACACCTACTTTGAGAAGTGAAAGAAGACAGAGAAGAGAAGC[A/G]GGGTGACGGATGTGGGTCAAACCAGAGACCACAGACTGCGACCATGGAGTAGAGGGGTWGATAnnnnnnnnnnnnnnnnnnnnAGAGAGAACCAAGGATG
chrD4	37976067	37976067	TC	T	T	Y	T	Y	Y	T	T							97	chrD4.37976067	[A/G]	chrD4	CTYATTAAAGTCTGTGGGCATGAATRRGGCATCCTTCTTCTGGAAGACTCATGGATCATGTTTAGGCAGCTGTCAAGACATGGCTGGTGTCCAGGACTTT[G/A]GTTCTTCTGGAAAAATTATGTGATGTTCCCTGTCAATGGCAAGGGATGGCAGGCAGGCTTTGCCTTGGCTTTCAATAGCTCCCAYCTCTCCRTCTTGTCT
chrD4	37983626	37983626	AG	G	R	G	G	R	G	G	G							95	chrD4.37983626	[T/C]	chrD4	CCAAGGGGTTCGCTGCTGGGCATGCATCAAATTGACCACAACCCAAGGATGTRTTGAAAGCAAGGAACTTTATATTCCTTGTTACAAGTAACCCTAGGGA[A/G]AGAGCTCTCAAAGCACTGGCTTCTTGAGGGGTTAGTACAGGAAGCTTTTCTTCTGTGTGTGAGGGGCGGGGGTAGGGAGCTTGAGTAAGCATTTCGGTTC
chrD4	38000995	38000995	TC	Y	Y	Y	Y	T	Y	C	T	C						84	chrD4.38000995	[T/C]	chrD4	TGATGTTGCTGATCTTCTCAAACCGGTGGACGTCACGCTGCTCTTTGCACTGGTAATGGGAAATGACCAAGAACGTAGCTCTCTCGAACAGCAGGACTTC[G/A]TCCGCCTCGATAATTTGGGCAAAATTCCTTAGGTTCATCTCCAGCTGCTGAACATTGGGAATYAGCTGGTAGACGATACTGGACCAGGCTTTGTAGAGCG
chrD4	38007473	38007473	TC	T	C	Y	Y	Y	C	T								95	chrD4.38007473	[A/G]	chrD4	CATTATACATCACTGTGTTTGCCAATGATAATTWAACACTYGYATATTGAAAAGTATTCTTAGAGGGATATATTGATACTCTGTGAGGAAAGGTATCGCA[G/A]TGAGAATGTTGGATTTTCATCATAGGTAAGTATTGCATGTGAACTTTTTATTTAAGAAGACTGRAATTTGCCATTACTTAGAATCTGTCCTATTTAATTT
chrD4	38014428	38014428	TC	C	C	Y	C	C	Y	C	C							96	chrD4.38014428	[A/G]	chrD4	TTAAAGTTTTAGGAAAATTTAGATAAAATCATCGTAGATGATTAGTTTTTCCTTTGACATCTAGATTATATCCTGTTGAGGCAAAATTGAGCCTTAAACA[G/A]TTTCAGTGATCTTGAATTATGTTTGGAAGGTAGATAACAATTCTAAGAAGnnnATAGTTGAAAAAGTTTGAAAAAGCGTATTTGCTGTTACATAAAATGT
chrD4	38020277	38020277	TC	Y	T	Y	Y	T	T	C	T							92	chrD4.38020277	[A/G]	chrD4	GTGCAATCTATTGTAGAGATTTGACACTGCAGAGATAGTGAAGTTATTGGGCTTCTCTATTTTACTCCCTTATCACTGTTCTTCAAGCATGCTAGAGGGG[G/A]ATAGTTGATGCTTCCCAATCTCAATTATGTTTTTGGTTTCTCTTTCCTTGAGAGAGCAAATGAAATATTTGATTAAGGTCACTTGCTGGGACCTTAAGGG
chrD4	38034039	38034039	AG	R	A	R	R	R	R	R	A							98	chrD4.38034039	[A/G]	chrD4	CTTTCAAAACTTCATTTAATAACTGAATAACTGTTAACAGGTTCAATTTTCCAGCCTCATAAACATTTCCTATGTGCAACTAAGGATTCAGAGGGGGGGG[A/G]AAAAGTGGTTCGTAAGATTATGAACTGTTACATAAATATATTTGTTTCTTATTATATAAAAAGCTTACCTTAAGAGTGAAAAAAGTCAAATGTCTACCCA
chrD4	38041217	38041217	AG	G	A	G	R	R	R	G								90	chrD4.38041217	[T/C]	chrD4	GTTATAGAGTGATCTAACATAGAGGTTGCTGTTGAGATGGACCAGGACTTCTTGGCTCATAGACACTCTGACTTCAAGTAAAAATGTTGGAGGTAAGACT[A/G]TCCTGCTCTCTAATGCTTCTATCACATACATACGGGATAAAGTTAAATGTTACCTAAGACAGACGACATTGTAGTTTCAAGGTGATTTCAAAGGATTTTC
chrD4	38050675	38050675	AG	R	R	R	R	A	R	G	A							97	chrD4.38050675	[A/G]	chrD4	GCCAAAGTTATCAGATAMGAAATTATGAGAGTGCTCCCCCATTACTCTAGCATAAAAAGGTCATTTGCATGGGTRCAAAAGAGAACAGCTTGCCATTGGA[A/G]TATCAACAAAAGTTAAAAGCCAAAGAACCAARTAACTATAAAGGAAAGGTCTCAAAGGAAACCRAAGACATTATCAAAAAGAGAAAAACAGAAACTCACT
chrD4	38061796	38061796	AG	A	G	R	R	G	G	A								96	chrD4.38061796	[T/C]	chrD4	TATGTCTGTTAATACTATGTTTTAACATCCAATATGACTTTGTTTTTATCAAATATAAAATAGAACAGGAAGGTACAACACAAGAAGATACAGGCAGAGA[A/G]ATTTTCTGGGCCCCAAAGAGGCAAGCTGCAGTTTTCTCTTATCAGAGAGCTAGAGTGCTAGAACAnnnnnnnnnnnnnnnnnnnnnnnnGCATGCRCTTT
chrD4	38068554	38068554	TC	C	C	C	C	C	Y	C	C							96	chrD4.38068554	[A/G]	chrD4	ACTGAGAAGGGAAAAACTnnnnnTTGGTCTATCTGAAATCTCTCTTCYAGAATATCATTTAGCTCATAGAGGTGGCTGGTGAGGGAAGGAGGAATAAAGA[G/A]CAGGATAGATACTTGTGCACCAGTCTTTAAGGAAATGGAGTCTAARTGATnnGGGAGAGCAGATGTGGGGGTATGGAAAGGAGGGCCTTTTGCCGGTCTG
chrD4	38075004	38075004	TC	C	C	Y	C	Y	Y	C	C							98	chrD4.38075004	[A/G]	chrD4	GCTGAATTATTGTCAGGTTATCTCTAAGGAACAAGATGAATTTKCCCCCTTTGGTTGTCATGCTTTAGTATGATTATTGATTTGTGGCTTTGCCTCTGTA[G/A]ATGATATTGCTGTCACAAATACCTGATTCCCATATGGTATTAGATAAATGAAGAGGTGGTATATAAACATTTTTCTCACGGYGTCTGAGAGCCCATCCTT
chrD4	38090256	38090256	TC	T	T	T	T	Y	T	T	C							78	chrD4.38090256	[T/C]	chrD4	AGTCCATGATAATTTCAGTTTATAAAATCTCAAMCTTATAACTAGCTACAAGATGGAGGGAAATAGTAATGAATCAGACAAGAAATAGATTTGAAATTTG[G/A]TGAGATCTATCTTTTGTAGGCTTCTACCCGAGGTTACCTRCTTCAAACAAAGAAGAGGAGGGGTCCTGGCAGGCTGAAATATRTAnnnnTCTTTAAAAAA
chrD4	38095419	38095419	CG	C	S	S	S	S	S	C	C			G				96	chrD4.38095419	[G/C]	chrD4	ATTCTGTGGTTGTCATTTGGGCTTTGTGGCCCCAAATTAAAATSACCTGATCATRATTCTTAATTCCTGAGAAAAAGCAAAAAAGAAATAAACATGGTTA[C/G]CACAGGCCCAATGTCCTTTGGTAACTGTTCAAGCCTGGGGACTGACACATGGGTAGTGTATGGGAGATGGCGTGTGTGTGTATGTGCATGTGTGTTTGGG
chrD4	38100686	38100686	TC	T	T	T	Y	T	Y	T	T							94	chrD4.38100686	[T/C]	chrD4	CTGTGGTTGCCAACAGACAATACTAGATTGGACTCCTATGGCCATTAGCCATTTTATGAGAGGCCTGGGAAATCAATTACAAACAAGAAGTGGAGGATGA[G/A]GGCTATGGGTGATGGTGGTGGTGGTTCCTGGRGGGGTATGGGCAAGGACCTGAAAGGAAACTGTTCATTCTGATGGGGGGGGGGKGGBGGGAGATATTTC
chrD4	38110519	38110519	AG	A	R	R	R	R	R	A	A						A	97	chrD4.38110519	[T/C]	chrD4	CCTGGCATTTCTTTTACTTGTAAGAAATAGACTCTTCAGGGAATTTCCAATGAACATGATCGATGTACCAGCTACTTTAGTAGAACTTGCAGAAGGATGC[A/G]GAAATGAAATGGTGTCCTTCACCATTCTCAAGGAGCCTGGAATCTATTGGAGGAGAAAAGATTGTTAACAATTAAATCCACTACAYTGAAGAnnnnnGGn
chrD4	38117792	38117792	AG	A	G	R	R	G	R	R	A							95	chrD4.38117792	[A/G]	chrD4	AGTGGGCCTTTGATCACCCACCTGCCAGTTGCCATTCTTAGCACCACCCATCTCTTCTCAGGCCAACATTCCCCTTCCCCAACTCAAGTCTGCTGAAAAC[A/G]CACTCAAGCTTTCTGTTATTCTTCCTCAACCCCAATCTTTACAGTTTACTAGCCTTCGACCTGTTAATCATTGACTTGGCATGAACTTTTTTACCCCTTG
chrD4	38129236	38129236	AG	G	G	R	G	G	R	R	G							96	chrD4.38129236	[A/G]	chrD4	GGGCCCTCTAACTGTCAGGGGGYGCAAAACCAACTCCCTGACCATACAACTTTTAGGTGAGGCCATTGTTCCAGGCCTTTGTGAAAACGAAAGAGCAAGC[A/G]CGTTGTTACCTAGGCTCGTTTATTTTAAGAAGTTCTTTAGTCTGGATTTGTCTACAACTGCACATTAGCAGAAGGTCCCCAAAACAAGCGGGTAAGTAGA
chrD4	38145697	38145697	TG	T	K	K	T	K	K	K								96	chrD4.38145697	[A/C]	chrD4	AGAGACTAAAACTAACAGGGAAATATTAGCTCACCTAGAAAAGCATCTTTTTTAGYCTCTAGATAGGATCTCTTCTTAGGTGGAGGGTCCTCACATAAAA[C/A]CCAAAATCTGTTAATCCAAAAAACCTTGTGCAAGAGTTACCTGTTTGCACAGGCTTTTACCCAAGGGGACAAGAAGAACCTGCTAGACTAGTTGCCATCA
chrD4	38152527	38152527	TC	C	C	C	C	Y	Y	C	C		C					90	chrD4.38152527	[T/C]	chrD4	TATACCTGCTTTCTTGATGTCAGTAGATCACATTAGTGTAATTTAGCCATAGAAACRAAACTGTTATAAAAATGTTACAGTAAAATAAAGCAGCTCTATC[G/A]TGAAACCAGGCCATAATCAGCCTTTTCTCTAGACTTCCAAAACAGGTAAGCCACAGTGAGAAATTATTTCTGCATACAAGAGAATTCTCACAAAAATTCT
chrD4	38159910	38159910	TC	T	T	T	T	Y	Y	T	T							92	chrD4.38159910	[T/C]	chrD4	GCCCCATAGACACTTTCTATCAGTGGCAGGTAAAGAATGGGAAAGGGAAGAAAAAGTATAAGCAGCACnnnAAGGCATGACAAAAAGTGCTTATATTTTG[G/A]ACAGTGACTAAAGACGGTGACAAGCATGATAAACATGGTGGAATATTCTGGCTTCAYGAYTTCCAAARGATTCTTATTACACACTTGCTTTACCTTGGGT
chrD4	38169481	38169481	TC	Y	Y	Y	Y	Y	Y	Y	T							95	chrD4.38169481	[A/G]	chrD4	GGACTCCGAATGTGGAAATGGGTTGTTTAACCAGTTCTCTCCTGCCTCCTAAGTTTAGGCTCCGTGTCTACATGGATGCACGCAAATTCCTTTCGCCTCC[G/A]TGCAAATTTTGCAAAATATTTTTGACAACATTTGGAAGTTATTACAGTGAGAAAGAATAACAATTAGTTATTCAGGAAGAAGCAAGTGGTTTGAAACGGT
chrD4	38177772	38177772	TG	K	K	G	K	K	G	K	G							95	chrD4.38177772	[T/G]	chrD4	AAATAATAAAATTATCTGATTTTGGAATTTCCTACAATCTGATGCTAAACCTACACTTTTACRCTAGCTGTACTGTGTAAAATTTTCCCCAATTTTTAAC[C/A]CTTACAAAGGAATCTTCCATCCCAACAAGGCATCCCATTTACTGAGTCTGTCAAACCGACAATCTGCAAGAGGAGAGAAAACTMCTGGCACCAGCTGAGA
chrD4	38198807	38198807	AG	R	R	R	G	G	G	R	G							77	chrD4.38198807	[T/C]	chrD4	AAACTTCCTCTTTACTnnnnnnnnnnnnTCTGCCAGATCAGRAAATATTTAKAGCTACTGTAATTAACTATGGGTGGTATTAGCTTGGAAATTGGCTAAT[A/G]AAACAAAACAGAGGTTAGATTTTACAGGATTCTATAGGATATTAGTATATGAGAAAGATGAGAAGAGAATTATTCAGTAAGTTAACCTTTCCATAATAAA
chrE2	51512246	51512246	AG	R	R	G	R	R	G	R	A	A				G		88	chrE2.51512246	[A/G]	chrE2	ATTCAAATACCTTCTGCAAGAAAAACAAAAAAGCAAAGCATTAAATATTTTGATATTAAGGTTCCACAGGGCTCTTTTTTTGCAGAGGAAGAAAAAAGCT[A/G]GATTTTCTTAAAATGGGGCTGTGTAGAAATACTCATCTTTACATTGAGGAATGCAGGCATTTAGGCCTTATAATACCCCTGTACTACCCCTGTAATAnnn
chrE2	51512554	51512554	AG	R	R	R	R	R	G	R	A					G		60	chrE2.51512554	[A/G]	chrE2	AGACTCCTCACCAGTATTCTGCATCATCCCTTTAAATACTCCCAGTAATGAGGGGCTTGTTGTTTTCCAAAGACATAAATTCCATAGTCTTCAGTCAGAC[A/G]TACTTCACAGAGAATAATTTTATTACTTTACTCCCATCCATTAACCTACCTAGAGGAAGCCCCACCCCACCCAATAATCTTTGGGATTACTGTCAGTCCC
chrE2	51515748	51515748	AG	R	R	R	R	R	R	R	A							97	chrE2.51515748	[A/G]	chrE2	GACTAAGCTTGTGATCTGAGATACTAATCTACACACTTTCCCAATCCAAGTTGGTGGTTGCAGCTCAACGCRCCTTGGGCTGAATAAATTCCACCAAGCA[A/G]CTGAGTTTGGTTGGATCTTATTCCAGTTGGGATTTTCTGCCTGCTGATACCTGACCCAAGAGGAGCTTTTTCATYCCKGAGTGGCAGGCTTGTCTRGGGA
chrE2	51517251	51517251	TC	T	T	Y	Y	Y	T	Y	C							94	chrE2.51517251	[A/G]	chrE2	AATAATTTTGTCCCAGTGTGTAGACAGTGTGATAGGTTTTCAATGGCTCAGAGAGACTTTTCCCATAAAYRSAGAAAGGTGATTAGCGACTCTGGGAAGG[G/A]AAGAAAAGGAACATAAACCGTGATCTTATTTATCGTAGAGAAACACTCTAACATATCAGCTTCTCCTCTTYGCAGGTTKAAATTTTAAGGCTGATTWAAA
chrE2	51520118	51520118	TC	Y	Y	T	Y	T	T	Y								92	chrE2.51520118	[A/G]	chrE2	TCAGATACTCCTAGGTAGTAGTTGATCAGCTATCATTAAACCCTTATGGAGGTTTCCCTCTAGCTTTTCCAGCATCTGAAAAGCTCCTGCACCAAAAGCT[G/A]GGCACCTTTGTGCTAAGAAAAAGACTCTAAATGAAGGAAATACAGCCGTATGTGAGTTGCACAAAGAGATCTTCTGGCTGTTTTTGCTCAGGGCACCAAT
chrE2	51521316	51521316	TC	Y	Y	Y	Y	Y	Y	Y	C	C						90	chrE2.51521316	[T/C]	chrE2	TAATGGCTGAGAGAACTGAGGTTCTACAAGATAAGTTAACTTGTTTCAAGAATCAGAGGATAGAGAAGAGAACCTGGAAAGAAAATATGCTTCTCCTGCT[G/A]GTGACCTAACTCTGAGTTCCAGGAAAACTCAGTTCCAAAGAGTTACCAACTACCATGTAATTTCTTATTCAGGGTGGTTTTCTGAGTGTCCAGGTACAGG
chrE2	51523783	51523783	AG	G	G	R	R	R	G	R	G							90	chrE2.51523783	[T/C]	chrE2	TAAGTCTTCCCAGGAGAATCCCAAGAGCCCCTTAAATTTGCTTnnnGATCTAAGGTTAACTACTGAATCACTTGTAGATGCTGGAAAGATTCAATTTACC[A/G]TAGAAAAAAGCCCAAATAACACCAAGCACAGCAACAATAAAATCATTCATCTGTGCAACAATTTATTTATATATGTAGRTAATTTCCTGTTCTAGGTCAT
chrE2	51524767	51524767	TC	Y	C	C	C	C	Y	Y	C							86	chrE2.51524767	[A/G]	chrE2	KTTTAGATTTGCAGACATATAATTTCATTAGAATATTTTTCTTTCRTAACAACTCTGCTGACTTTAATTTAACCACAATTTTTACCTCACTTAGCACTCA[G/A]AAAAATTGGAAATTATTTGATGCTGTAGTAAATTTCACCTTAAnnnnnnnnnnAAACATCTAACTGGGATGTGAAAAAAATAGTAGTGCTTAGAAGYACA
chrE2	51525774	51525774	AG	R	G	G	R	G	G	R	G				G		G	95	chrE2.51525774	[T/C]	chrE2	GCTTTGATAAGCCTGTGAGAGATAGCCAAGTAAGTAGTGGCAGTTAGTAGATTAAAGTGACAGAGAACTATAACATCATGTGTAAAATGTATAAAGACGC[A/G]TGGAATGAAAAAGGCCCTTTTGAGAAAATCATTAAAAATGATTAGTTGAGTTAGTCTGCAAAATAAAAATTCACTTCYCGCTCTGAGGCCATTGGGACCT
chrE2	51526699	51526699	AG	G	A	R	R	R	R	G	A	A	A			A		98	chrE2.51526699	[A/G]	chrE2	ATTAATAGAACTAAAGTCAGAATTAGTTGTAGTCACCAGAGGGACTTATTTACTTCACCATCAAAATAGTCCTTTAAGTTGGCAGAGAACAGTGAAACCC[A/G]GTTAGAAATACAGTCACTCAGTCGACTTAAACTGCCCTCAATGACTTCTACTCTACATGCCCAGCTCCCTCTTCTGTAGCCAGCAAATCCCTACTGCTGA
chrE2	51528161	51528161	AG	A	G	G	R	A	R	A	A							95	chrE2.51528161	[A/G]	chrE2	CATCTCCTGTGTGTCTTTTATATATGTTGTCCCCTCAAACCnnnAGAGAAAGTATCCTGTTGCACTGTCTGGGGAGGTGGGTAGGCACAGAAATCAACAG[A/G]TGGTTACAAGACAACAGGATAGATATTTTGGAACAGGGCTGGGAGGACCAAAAGATGTCAAGGATGATAGCAAGATTCATTGTGCATCCTGGTGTCACCA
chrE2	51529694	51529694	TG	K	K	K	K	K	T	K	T						G	82	chrE2.51529694	[T/G]	chrE2	CACATCTTCTGAAAAAGAAGGATGCGAAAGATCTAGGTCAGTCTCTGATTTTGCAATACTTGTTATATAATAGGCATTTATCTTGTATATCAGTAATTCA[C/A]TGGTTATGAGAGATGAATCCATGAGGAAATGAAATGATCAGACCTCTAAAGTTCCAAGATGTAGATTTTATGCCCGATACTGAGCGTTTGGGGGTTGGGC
chrE2	51531535	51531535	AC	A	M	M	M	M	A	M	C							92	chrE2.51531535	[A/C]	chrE2	TAAGCATAGGTCCAGCCCAGTATTTCTGGGTTCTCCCCACCCACCACCAGGAGAACTCTGCTTACTGTAAGACATGGTGTGTACAAGCTTCAGAATAGGA[A/C]CCAGTCTATCACTGTGTGAAATGAGAGCTTTACCTGGAATCCCCAAAGATGTGTAAAACTGCCCTCCACCTGTCTCTTCCTCTGCAAAATGCCGCCAGGA
chrE2	51534321	51534321	AG	R	R	R	R	G	R	R	G							96	chrE2.51534321	[A/G]	chrE2	TTCAGCTTGGCAGACATGAGGCTGAACTTCTCATCATCAAGGTCAASAGCCAGAATCYTTAATCTAGGTATCTGTAGAAGCTACAGGCATCTGGCCTTGC[A/G]GAATAATGTCTCCATATTTTGGAACCAAACTCAGACATTGGCTnnnnnnnnnnnATATGGGGTAGATRCAAATGTCCCCACGGGCAAGTTAAGCACACTG
chrE2	51537042	51537042	TC	T	T	Y	Y	T	T	T	T							94	chrE2.51537042	[T/C]	chrE2	GGGACTCACTTGTTCAGAATATGAAACATCTTTCAATCACATGCCCGTGTCCTGCTCAGCTCCATGTTTTTCCATTAGTGTTTGATTTTCAGTCACTATC[G/A]TGTGTAAGCCAGCATGCTGTGACCTGGAGGYACACTCTTGGGTGGATGGCACATTGAAGAACAGATTTTAAATCCTGCCTTCCACAGGTTTCCAAAAGCA
chrE2	51540776	51540776	AT	W	A	W	W	W	A	W								95	chrE2.51540776	[T/A]	chrE2	CCTGGGATTTCTCAACTCACTAAGGGACCCAAAATGTTTATATCCCACTGAATTCTGTGGTAGTTTTCCTTGYCTTAAATCAAGAAACACTTAGGCAATA[A/T]GTTTCTTTTTCCCTCCCAAGAAGAGAATTCTCCTCACACAAAAATGGAGGGAGAGTTAATTTCAAAGGAAGTGGTCAATTATAACAATGAAAAATCTATT
chrE2	51549464	51549464	AC	M	C	C	C	C	C	M	C							91	chrE2.51549464	[A/C]	chrE2	TAATAATTGACAGTTTGTAAAAATAAAACAGTAATAGGATTAATCGTATGGCAAATATTCAGGGATTCATGTTAAGACTGTTCCCATTCCAGCAATAAAG[A/C]GTAAAGCCAAGCATTTAATTGCTAACCCTTCCTCTTTCCTCTGTATTTTATCACATGATCACTGTTTGGAACAGAAGGTTTGGAAATTAAAAATATGAGG
chrE2	51554119	51554119	AG	A	R	R	R	R	A	A	G	G						95	chrE2.51554119	[T/C]	chrE2	ATCCAAGAGTGGAAGCAGGGATTCCCATAAACTCAAATGAAGTATACCCATATCTTAGAAAGTGTTATGGGAACACTATGTGTGCTACCTTGTTCAGTTC[A/G]GCTGAGTAAGCATTTCTTGAATGCCCACTACATGTGAGGTCTTCCTTCTTTGGAGGAATGCATATTTACAAAAGGAAATTCTTAGATTATACACATGTAC
chrE2	51555943	51555943	AC	C	C	C	C	Y	C	C	C							79	chrE2.51555943	[T/G]	chrE2	AGTAAAATAAAATTACACTCACTTATTCATATGCACCAAATGAGCCCACAYGTCTCAAAATAAAGGTGGCATTATTACTTCTTGTTTGTTCTTCAACAGA[A/C]AGCCATTATTAAGATTAGGGAAAACACTTGTGTTCTGCAATATAAAAGCCATTCATTCTCCATTTCTACTTCTCTGAATGCATAGGAACTTTAGTACGAA
chrE2	51558281	51558281	AC	C	M	M	M	C	C	C	C							96	chrE2.51558281	[T/G]	chrE2	GTTTAATCTCTTCCATTTACAAATGATGGGATTTCCAAATGGCCTATTATCTCGTTTCTGGGGGAGCCAACATGAGAACTCAAATCTTCCAATTCTAGAT[A/C]ATGTTGCTTCCAAGAAAGAGGGTTCCACTCATGGAGCAGCACTTCACGGTATAAAAGACACGAGTTCGTCCGTGATGTCATTAGACTGTGAAGCTCCGTA
chrE2	51559423	51559423	AG	R	G	R	R	R	G	R	G	G			G			96	chrE2.51559423	[A/G]	chrE2	ACAGGCACTGGTATAGGAGTGAGAGGGAACACAAGATTGTGTGATGAAGATAGCACCATTAGGACTCAGCTGATACTTGGAAGGCTGGGAGAGTCCCAGA[A/G]AGTTTCTAGCTTGAATGTCATGTCAGAGAGAGGGAGACATTGAGAAACACAAAAAGKCAGCTTAGCAGAAAGGAGAGAGATTRGAATTCCACCAGAGATA
chrE2	51562841	51562841	AC	C	C	M	M	M	C	C	A							92	chrE2.51562841	[A/C]	chrE2	GTTATCTCTTCCAAGTGYCCTGTAGCCATTAKATAGAGCTTGCTCTCCTGGCCTCCTGTTCACTGGCTGTGTCGCTCTGGGCAAGTCACTTTGCCTTGAC[A/C]ATGTCCCCTCAATTTAAGTGAAAATTCCTATAGAATAAAATTGAGAGGATACATTAGAGTATCTGCCTAACATACCKAATGGAGTAACTGGAGCATGGAA
chrE2	51564858	51564858	AG	R	A	R	R	R	R	R	A							94	chrE2.51564858	[A/G]	chrE2	CTGGCAAACACTTATTGTGAATGGGCACATAGTCACAGGGTTTAGTCCTGACCTAATTCTACAAAGCTCAAAACTAAGGATGATTTCACTTTCGGGAAGG[A/G]GAAACACATTCAAAGTTTTCCCATCATCTGCCCACCCRGCTCAGGGAACACTCTTTTTCCTGAAGTAGAATCACATACAGCTGATGCACCATTCTGRGAC
chrE2	51566221	51566221	AG	G	G	R	R	R	G	G	A							72	chrE2.51566221	[T/C]	chrE2	AGTTTTATTAAAATAGGGGATATTTAAAATGCCTTCTAATGCTGCTCTCACACTGCTTTATGAGGAGTTTATTTGGTTAAGAGGGAATAGCTCARAAAAC[A/G]TGCCAGGTTCTGCAATAAATGGGTGCCCACTTGATCAACGGCATTGCGATGAACAGATTGGATTTTCCTCCCAGTCCACCAAGCCACTGACATGTTTCAT
chrE2	51567534	51567534	AG	G	R	G	R	R	A	G								94	chrE2.51567534	[T/C]	chrE2	AAATTTCAGGGATTTGTAGAAGATTGTTTCTTTGCCTGGAATAAACACATTGAATTGGGGGGAAATGTGCAAATTAATCATATGCAGAGAGCTCATTTGC[A/G]ATGTGTGAGTTCCATGGGGTGATTTAAATGTTTCAGGATCTTACAGACACAGTATGTGTTTATACCCTGAATACATTGAAAACAGGTGACAACCTTAGCA
chrE2	51569153	51569153	AG	A	A	A	A	A	A	R	A							98	chrE2.51569153	[T/C]	chrE2	AAGGAGAGGATTGGCTCAAGTTTCCCAGAAGGCCCAGCAATGTGGTGGCCCTTGGGTACTTKCAYATAGGAAACGTTCTGAACAGCCTGTATTAACAGTT[A/G]GCTTGGAAGAGCCAAAGGAGGAACCCCTTCCATGCTCAGGGCTGTTTCTCTAAAACCTAGATTTATCCAGCTATCTACCTTCCATGTGGAAAGTGTGCCA
chrE2	51570137	51570137	AT	W	W	W	W	W	A	W	A							97	chrE2.51570137	[A/T]	chrE2	TGTCTTCAGGATGGCCCACRAATTAATTCCAAGGCACTGCCAGGTACCCAGAAAAACCTCCTTCTCTGTTTGAGAACCTCCCACGGCTCCATATTTTTTT[A/T]AAAAAATCAAATGCAAATTTAATCCTTATCAAGGTCATGAGCCTACTAACTCTATWTGTGACTCTCCTCTTACTTTGCCTCCTTCACCATTTGATCAAGC
chrE2	51571904	51571904	AC	C	A	M	M	M	M	M								97	chrE2.51571904	[A/C]	chrE2	ACAATAAACTCCCAGGTTCCACCAGCTACTCTCCTAATCTAGTGAAGATGACATTTTCRTGGTGAAACATCCCCCCACACACCCATGGATTAGTGGCACC[A/C]GCATCTTTATGATCACACATACCTTTGTCTATATCTATGTATCTATATAAACAGATGTGTGTTCAAGCTCTGGCTTTGCTACATTCTTTTTTATNNNNNN
chrE2	51583994	51583994	AG	A	A	R	A	A	A	R	A							85	chrE2.51583994	[T/C]	chrE2	AATGGGCAACTTATCTGATTGGCAGACCCTGTGTATACATATTAATATATATTTGTATTTCATACAATTTAGCTATAATAACAGATGTGGATTATTTGCA[A/G]ATGTCTTTCAAATATACAGGAAAAGGCAGCAGTTTGGGGGGTGATATTATAGAATGGAACTTTCACAGTATTTCAGTGTTTATTCTAATGGAAGGACCCT
chrE2	51585773	51585773	AG	R	R	R	R	R	G	R	A							97	chrE2.51585773	[T/C]	chrE2	ATGAATTTATGGCTAYAAATATTGTACAGAATGTTGTTCCCTGATGACATGAGAATTGCATCTTCCCACCTCTAACGGGTCTGGTAGTTATTTAATAGAA[A/G]CCACCCTTAAGACATCTGTGGGTCTnnAGGAAAGGAAACCAGGGAAATGAAGGAAGACGGGATTCCGTTTCTCCTAGAAAAGCCTCTGTTCTTTGGTGGT
chrE2	51586657	51586657	AG	G		R	R	G	G	G								85	chrE2.51586657	[T/C]	chrE2	TGTGACAGTTCACCTGGCTCGTCAGGGCCACCGCCATCTGGCTCGTCAGGGCCACTGCCATAAACAGCAGCCCGGTACTGTGACACCAGGTTCGACTCTC[A/G]GAAGCCGTGATGGAAAGCCTGGGTGTTAGTCCCAAGCATCAAGGAGCTCCCAGAGGTGAGAACAATGTGAATTCTCTGGAGTGTTCTTTTTGATGGCAGS
chrE2	51590261	51590261	TC	Y	T	Y	Y	T	T	T	T			T				96	chrE2.51590261	[T/C]	chrE2	CCAAGCTCACGTGGAATTCACGAAAGCCCAGAGAAACTTCCCTTCTAACCACTCCCGTTAAAATAAGCATTTATTTCCTTGTTTTTCATTCACAAGACTG[G/A]GCCCCTAACTTTTGCCAGGTCTCAGGCAGAGAAAACGAACAAATGCAAACTGTTTGGGGGGTTGGGGAGAAAGCCAGCCGCATGGCGGCAGGGATCCCGC
chrE2	51592381	51592381	TC	Y	C	Y	Y	Y	C	Y	C							73	chrE2.51592381	[A/G]	chrE2	TACATTTTCCACTGAATGTTATACCATGGAACTCCATTTTTAATAGCTGCACAATAGTCTACTAATTAACCATCATTTATTGGCCCATTCTCCAAAGGAA[G/A]ACATGTCCCTGCCTACACCCTATCTCCAACTCTGGTGCYCTTCTCCGCTCTTTATGAAAGCTTGCCTTTTTGCATTACACATGTTTATTTATTCAYCAGT
chrE2	51593345	51593345	TC	C	Y	Y	Y	Y	Y	C	C							87	chrE2.51593345	[T/C]	chrE2	GCTAATCTGACCTTTCTCTCTGCCCGCAGAAGCCGACTGGGGAAGTGGGCAGCCCTGACCGTGATGTGYTCAGCCAGCAGAGACATTCCATTCCGAGAGA[G/A]GTCTGCCTGACACGTCTGGGAGGCCACCATCAGCCAGGCYRCCACAGGGTTGGTGAAAGGGGTGACAGCCGCATTCTCCTGTGCCTACCACATAACCAAA
chrE2	51594327	51594327	TG	K	T	K	T	K	T	K	T				T			98	chrE2.51594327	[A/C]	chrE2	GTATTTTGCATCTCCTGGTTGGAAAAAGCTTGTAAAGTATCCTTTTTAAGACTGMCAGGTTAAGGATCTTCAGCTTCTTGGGTAGACCCTCGATCAAACA[C/A]AAGCAAATCTTGTTCATTAAATTGACTCTGTAGCATTCACCGATCCACCAATGAGAACTTRATTGATTATTTAATTGGCAAGTGTTTCAGTGACCATGAG
chrE2	51595376	51595376	TC	Y	Y	Y	Y	T	T	T	T							94	chrE2.51595376	[T/C]	chrE2	CAGAGAAGCTTGGnnnnGTAAAGTCAAAGACCACCATAAGGGACAATGTTCTGCTCCAACAAATTCGAATTCCACCAATTCCTTTGTTTTCTAGACTACT[G/A]AGACCAGACGGATACCATGTGGTATCCCCCATGTAACTCTTATTCCTCAATTCGTCTCTTAGAGAAAGCACCTCACCATCCTTTTCTGGGCATCTCAATC
chrE2	51598351	51598351	TC	Y	C	Y	C	Y	C	Y								95	chrE2.51598351	[T/C]	chrE2	CCGAGCAATATGCTCCCACCATAAAGTAAAGTCCTCCTATATGTTTTAGTGGAACCCCAATGCTTAGACATCCTGGCACACTGCTAAAAAGTGCTTTAAT[G/A]GAAGGATTGTTTGAGAATCGCCTTGGGGGTCTTTATTAAAACCAATTAGAACACTGATATATTTCCCTGATTATTACCAATGTCAAGACCTTCTTAGGAG
chrE2	51600411	51600411	AT	W	A	A	A	W	A	W	T				T			83	chrE2.51600411	[A/T]	chrE2	TGTCTACAGATCAGAGACACATAAGCAGTCTACGGATCCCTCATGTCCAWCCCAGGCCTGGCACTGTGACAYGTTACTGCTGAATGAAGGAACTGACAAA[A/T]AAGAAAGCTTTATAGATATTTACTGCTCTGAGACAAAAGGGAAATTTACATACAGGCCTTTGGTACCACAAATGAAGTTACATTATGTTGAGCATCTGTT
chrE2	51601498	51601498	TG	K	G	G	G	G	G	K	G							96	chrE2.51601498	[T/G]	chrE2	AGGATGCCACTGCTTCTATCTGATGTAAGTGCAGCCTCCTGCGGATGTGCAKGAAGCAGTCCTGCCAGCTAGGACCCAGACTTTCTAAAAGAGGTGAAAC[C/A]TCCATCCAGGGAAGGTTGCTGTGTCTCAGCACAGCACAGACTCACAGGCCCCAGTAGGCATGGAAGACCTTTATAAGCTATTGCCAGCCTCCTATTTTAT
chrE2	51604162	51604162	AG	G	R	G	G	G	G	G	A	G						90	chrE2.51604162	[T/C]	chrE2	TTCTGCAACATCCAGCCTGTGACCCCAATCCAYYGWGGTCCACACGCATGGGTCCAGCRTAATCAGCCTCGGAACAGAAGTGCAGAATGCAGAATGTTAA[A/G]CTGCTTCCAATTATCAGAAGCTTGATTCTTACCAGAGTGCGGGTGGGCGTTCTGGAGGTGTCTTTCTAAYGTGCCTTCCCAAACCATGCTATCACGCTAA
chrE2	51605532	51605532	AG	R	G	R	R	R	R	R	A			A				89	chrE2.51605532	[T/C]	chrE2	ACAAAGAACACTGTACTAGGAAAGCAGTCAAAGGTCTGCCACCAATTCATGGTGCAATGTCCAATGGTCTAGACCTCTGTTTTCTTATCTGTGAAATTAC[A/G]GACTAGGTAGGATCAATGGCTCTCCAAAGGTGACCAGCAGAATTCCCCAAGAAATTAAGAGGAAAGGGGTTGTGAATGGGTGGGGATAGTCTGTTGCCCT
chrE2	51606975	51606975	AG	G	G	V	R	R	G	G	G			G				88	chrE2.51606975	[A/G]	chrE2	TTCACTGTCCAGATAAGGAAACAAGGGCTTGGGGCACTTTGCTTTCAGGGCACTGACTTTYGTTCATGTGACTGATTAGTACCCAAAATGGAATTTGACC[A/G]TTTGAAAGCTCTTGCCTATCTACCTTTTGTGTTGAACTCCTCTGTAATTCTCCTATGGAGGTCTTAATTTTAATTCCTGGGCATGGTCAAATTCAGCTAA
chrE2	51609232	51609232	AC	C	C	C	C	M	C	C	A							95	chrE2.51609232	[T/G]	chrE2	GCACTGACTGCACTCTTCCCCCACAAGGACCCTCTATGTACCAGCCCAGAYTGAGGACTCTGGGGTCTTAGTTTCTACTGCAGTAGAGTTGTTCAAGCTA[A/C]CCACCCCCCAAGACACTCACACATGCTGACACCTCGCCTCSCTTCGCTTCCTCACTCTGCAGCTGAGATATTCCAACAGACTTTAGGGCTGAGTYTTTKT
chrE2	51612035	51612035	AG	G	G	R	R	G	G	R	G							96	chrE2.51612035	[A/G]	chrE2	TCAGGGAGGATCTACCTGATAAACCYGAGTGAAGTCTTGAAGTGATATATAGGAATGGATGAGATGTTTAAGGGTAGGAAAAGCAATCTAGGCAGTGGGA[A/G]CACCAGGAGCCAATATCTAAGACGTGAAATGAGAGTCTGTGTTCAGATAATKATAGGAATCTGGGGCTGTAAAAGCACAAATGCTGCTCAAGAAAGAGGA
chrE2	51612398	51612398	TC	T	Y	Y	Y	Y	Y	T	T							91	chrE2.51612398	[A/G]	chrE2	TGCCCCTCCCCACCCCCCACCAGCCCTTGAAGATGYGACACAGGGTGTTGTTTTGGATGTCCACCCCCCCAGCCAGCAGTCAGGCACCTATTCTAAATCC[G/A]AGTCGTAGGCTGCTTCTAAGTTCTAAGGTTTGACACTTCCTGATGGAAAATGAATAATGGAAGCATATACCCATTTAGTTTAACTGCAGGACCCCAAAAT
chrE2	51612895	51612895	AG	G	R	R	G	R	A	G	G							98	chrE2.51612895	[T/C]	chrE2	GAAATTAATTTCATTCTGATTTCCCCTGATCTGCACTGTATGTACCAAATCACAGCCATCTTTACAAAATTAAGGGCATTAGTTATCTCCCCATTCAGTC[A/G]GAGTGGCATTACACTTGCACGAAGACGTTCCTAGCTAAGCTGAGGCATATCAAGTTTTTACAGAATCATTCATCAAGAGGTGAGACCTAACCCTGATTAG
chrE2	51620108	51620108	AG	R	G	R	R	R	G	R	A			A			G	81	chrE2.51620108	[T/C]	chrE2	CCGGGATTTGGGCTCTGGTGGGAGACTGCAAACAGAGCTTTTGTTTTGATCTCACTGCTTAGGTTAATGCATCCTGATTCCTACACAGGCTGTTTCCCAG[A/G]ATGCTGTGATTCCCCTGTCTGCTGGGGAAGCAAATATCCCCGTGAAAATGAATTAAATGCAGCAGTATTTACAAATGTTGAGTCARATTTCCATCCTGTC
chrE2	51626974	51626974	TC	Y	T	Y	Y	T	Y	T	T							89	chrE2.51626974	[A/G]	chrE2	TCCTAAGCCACAGAATCACCATTTCCTCCGGAGGCTACTAACCCAAATTACCCTGTGCCCTGTGGGGGACTCAAGCTCAAGGAAGTTTGAAAGAGCAGAG[G/A]AGGAAAGGTAACAAGCCATACTGAAATCTGCCACCAATTAATTGTGTCTGCTGAGGATCTAGAAGGCTGAAGCCTGACACCTGCCAGATGCCTCTATTTG
chrE2	51633232	51633232	AG	R	A	A	A	R	A	R	A						A	97	chrE2.51633232	[A/G]	chrE2	ACCTTGTTCACATTTATAGAATTATCTTCAAAAGAAGAAAAGGTGAGAAAAAGCAACATGGCAWTTTTTCTAGTCTATCCAGCTGAGTTTTTGCTGAAGA[A/G]TCTCTTTTAGTTCTTTCTTCCTCCTCTGAATCTTCTATAGTCATCCCTCTTCCCCACCAAAAAAACAAACAAAAAACTATCACCTTTGTACTAATACATA
chrE2	51638630	51638630	TC	C	T	Y	Y	Y	Y	C			C					95	chrE2.51638630	[T/C]	chrE2	CGCCAGGTATTGTGCGGTAATTACCATGGTGACAATGGACTCTCTCCACGGCCGTCCATCGGCGCTTTGGAAAACGGTGAAGGTTGTCACTTTGTATTAG[G/A]TGCCTCTAAAGGCATGGCTTACTTAGAAAAACTGCTAAAGGGAAATAAAGAAAATCGTGTTAAGAGTTTGATTTAAAGGGCCACTGTGTCAAATCCATTT
chrE2	51669457	51669457	TC	Y	C	Y	C	C	Y	C	C					C		98	chrE2.51669457	[A/G]	chrE2	CAAAAACAGTCATTTCTGGGAAGGAGCTGCCCCAGGTGAGGCTGAAGGCCAGCTGGCTCCCTAAYGAAGGGCCTGCCCTTGGGGAAAAGCAGGTGATGAT[G/A]AGGCACTGTAGTCAGAATGTAGTTTGCACCCCCACAAGCTGGGTGACTGGGGTACCTTACCCATCCTCTGTGTCTCAGATTCCTCCACTTGCAAATAGAG
chrE2	51677886	51677886	CG	S	C	S	S	C	S	C	C							88	chrE2.51677886	[C/G]	chrE2	AATAGTGCCCCAAGCACGTGTCCCCAGACTCTACAATCTGGCAGTGGGGCCCAGTCCATGCTACTTCTCTCAGAGAGACCAGAACAAACTTTTGGAAACT[C/G]CTAAGATAGGATCAACGGTTCATGCCAAGCCACTGAGGCATGGYTCTGGCAGCAGCGACAAAGCTGGACTTAAAAACAAAGCCTGAATCAGAGGGAGATG
chrE2	51681993	51681993	TG	K	T	K	T	T	K	K	T		T					97	chrE2.51681993	[A/C]	chrE2	CTTAACCCAYCTCCTTCCCCAAAAATAATAGGTACTGTGTGTTGAGCCCCACCTATAAACCAGGTGTGGGGTACACTAGGCACTTGATTACACCAAGGGG[C/A]GATTACACATAACGGTACCTTCATGGGACTTCTTATTAATGTCCAACTTCCTAGGTGCnnnnnnnnnGACTTTGGGAAACGTACCTATTACTCACGTATC
chrE2	51687284	51687284	AG	G	A	R	R	R	R	R	A							97	chrE2.51687284	[T/C]	chrE2	TTCCCCACCCCTTGGAGTAAACCACAGAGCTACTGGTCCACCCTCATCCTTTTCAAGATAGTTCAGCTTCCGGAGCTATACCAGGTTAACAAGGAATCTC[A/G]CCCTTTAACAGGTGGTGGCTATGTAGAGAGGAAGGGGCAAGGACTGATGCCCAAGGTTTCCCTACTGCCCACACGACAGGGTAGACTAGTAGGCCCCTCA
chrE2	51697218	51697218	TG	K	G	K	G	K	G	K	G							98	chrE2.51697218	[A/C]	chrE2	AATAGAGATTTAGGAGTGAACAGGACAGACCCTGACATCTGGGAGAGTTCTGTTGGAAGGGGCAGGGAGCATCCATGATGGGACAACCTCAGATTGGGGT[C/A]GTTGTAGCGAAGAAATAAACAGAGTCATGTAATAGAAGAAGAGGTGAAATGGGTCTTTCTCRCTAAAGTGAGGTGAAATGGGTCATTCTCCCAGGAATAS
chrE2	51703608	51703608	AG	A	A	R	A	A	A	A	A		A	A				87	chrE2.51703608	[A/G]	chrE2	CTGTACCTTTATAACTTCTATATTGGAAGGTGACATGAATMCCTTCTACTAAAGCATAAACAGYACAAATGCAGACATTAACTGCGGATAACACGCTAAA[A/G]GTCTAGGGAAGCCAAATACCATTTCAGCTATCCATTCATCAAACCATCCATCCAATAACAGTTCTGAGTATCTACGTGTTCAAGAGGTTTTGTTTTCTAT
chrE2	51711999	51711999	TC	T	T	Y	Y	Y	T	Y	T		T	C				95	chrE2.51711999	[T/C]	chrE2	TGTATTTAAAATCCAAACCCAAGCTGAAAAAWCAGGTTGTTTATGCAAACCATTCCAATTCATAACACTTTGCCCTAAAATATCCCAAGAGTTGTGAGGA[G/A]GTTGCTCTTGAACTGGCTTGCTCCACTATCTGCTTCATGTATAGACACAGCTGTGGTAGAAGATATCGTTTTCATTTTTATATTATTCTTGAGAACCTAA
chrE2	51717631	51717631	AG	G	A	A	R	R	R	G	A							98	chrE2.51717631	[T/C]	chrE2	TGGTGGTGTGGATGCTACTCGAAATTCTCACTGTTTGCCCTCAGGGACAGAGCCTAATGATGGCTGAAAAGAGATCTCTGTGCATCTTAAACTAACACAA[A/G]GAGGAGCCTCCACACTCTGGATGCTATGTTAGGTAATCTTCAGAATGTGGAAGACATCGTGTCCAGAGCCATTTTCTTCCAGAAATTTCTACAAATTCTT
chrE2	51726633	51726633	AG	A	G	G	G	G	R	R								96	chrE2.51726633	[T/C]	chrE2	CAAAAGATTGCATCTTAATTGnnnnnnnAATTTAGGTTTCTGGTAGTTTTACTGTCTGGTGTTCTGATAGGAATGCTGAACATAATGGAAGTTCTGAAGT[A/G]TTATCAAGATGGTCCACTGCTTCAATTAGAACTATTTTAAAAGGCAATTTTTTCTAGTAAGCAGTAAGCCGAGTTTGAGTAAATCTACCTGTTTTGGSCT
chrE2	51734815	51734815	CG	G	S	S	S	S	S	G	G							92	chrE2.51734815	[G/C]	chrE2	CCAGTCCAGACAGAGATGAGGCCCAAATGGCCTTTTTCTTGTCTTTGTCCTTGTCAGCATGAGGCTAATAATTTCCTGTTGGTTCCTTCATCAAAGGTAC[C/G]GGGCTCTCATCCCTTTGATGGGCCTCTCCTCRGACTCTGAAGATAGCCAGGCCCTGCTGAGTCAGTTCCTTGTTTCCACTTAGAAGCTCCAAGCTCCCCT
chrE2	51742679	51742679	AG	A	G	R	R	R	R	R	G			A				98	chrE2.51742679	[A/G]	chrE2	TTTTGRGTAAAAKTTTGTGTATTTACRGAAGATTCTGGTAGAAGACATACAGAGATTTAGCCAAACCATCACTTAAATGGAGGTATGGTTTCAACGCAGG[A/G]GAGCAGCTGAAAATAGTAGTCAGTTCTCTCTCTATCCCCTTCCTCCTAGTCCTACCCCTCATTCTCATGCCAACACCCAGTAATTGCTTTTCYATGAGAA
chrE2	51750493	51750493	AG	A	R	A	R	R	R	A	A							96	chrE2.51750493	[T/C]	chrE2	TGTATGCTATCTAACAACAGGAGGATGTTAAATCATGCAACATAAACTTTATTTTCCCAGAGTGGCAAGTGAGCTATTTTCAACTTTCTGTTGTAACACC[A/G]TTTTTAGGTGGTGTCAGCATGCCTGTTATCAATTTCCCTTTACCTAAGCTGTGTGCATCTTCTCAAAGAGACCTTATGGAGAWCCCATCCCCAYGATTGT
chrE2	51755903	51755903	TC	C	Y	C	Y	Y	Y	Y	T				T			92	chrE2.51755903	[A/G]	chrE2	TGTCCTTTTGCCAGAAGGGTGTGGAGTGTGAAGAGGGATTTTGTTCTCATTGTATCCACATCTTATTCTACATATAACCCAAAGTGACTAGCTCACTGCA[G/A]TGTCTGTTATTGTAGAAAGACAAAAAGCAATTCCACGAGCTATTTTAGTTTTCCTAATGGAAAAACTAGATGCTGCAGATGAAAGAGTTATTAGAAAAAT
chrE2	51761830	51761830	AG	A	G	R	R	G	R	R								94	chrE2.51761830	[A/G]	chrE2	GTGGGTGAGCTTCATTAGAATGTGAAACCACAGGAGGCAGAAACGAATCCAGCAAATGCCTCTTTTTTCATTGTATCAGATCACACAGGAACTCCCGAGC[A/G]GCGGGTCTAGAAAGAACTGTGATTTTAGCAAAAAGGGGTGCAGAGGCAAGTGGCGATAATCACCGGGGCATAGGCCTAGCTATGCTTAAACATTTGCACR
chrE2	51773622	51773622	AG	G	G	G	G	R	G	G			G				G	96	chrE2.51773622	[A/G]	chrE2	AGGGATCTCTAAGCATAACAATCTTTACTCATGTTATTTAATGAGTCTGGCACATCTTCCTTGCCCTTGTCCACCCAGGAAGGCCCTCTTTTTCTCTCCA[A/G]CAGCAGTTCATGTCATCTTGTCTGTGAAGTGGTGTTTGTTTGTTTAGCACATCAGATAAAACTACACATTTGATACCCCTCTCCAAACTCTGTSASGGCA
chrE2	51781010	51781010	TC	T	Y	T	T	T	Y	Y	C							94	chrE2.51781010	[T/C]	chrE2	CAACTCATTTTGCCYCAAACACYnnnnnnnnnnnnATTCTTTGTACTTTTGTTCATAGCCTTCTTCAGTGACAAATGCTTTCTGTAACATTTCTCTCCCC[G/A]TTGCTTAACTCCCAGATTTCCACTGTGAGAATCAGTATTCTTCTCTGTCTAGCATATATCATATTAATACATGCTATTATTAATGTTTGGCACAAAGGAT
chrE2	51786504	51786504	AG	A	A	R	R	A	R	R	A							95	chrE2.51786504	[A/G]	chrE2	CTGTCATTKGTTTTATGGGTTATTCAAAGTATCTTTTTGTTTCATGAGGAGTCAGTAGGCAATTCTTACTCCTAGGATCGCAGGAACAAGGGGGAGTCTG[A/G]GAATAAGGGCTTGAGTAACACTAGGGTCTTCATGGCTTCATCAGTAGGAGATTAGCAAAGGCAGTTCTCCCTGTTTGGTATCTTAGGCTGGGTGATATAG
chrE2	51792986	51792986	AG	G	R	G	R	R	R	G	G		A					97	chrE2.51792986	[T/C]	chrE2	GACATCCCACAGCTGCAGGCTGATGCAGSGCAGTGCCGAAGTTGGGGTTCTCCCAAAATGCATAGCTGTGGTCAGGAGAGAGAAAAGCAAACTCCTACCC[A/G]TATGTCCCCACCCTTTCGTGATGGCCACAATCCAGAAATTAAAGAGGAATTTCCTTAGTATTCAWATTTGTCAAAGGAACTCCTTTCAAAGATGGGAGGT
chrE2	51804565	51804565	CG	S	G	S	G	S	S	G	G	C						97	chrE2.51804565	[C/G]	chrE2	ACAGAGTTTGTAGTTGGGATGATGTCAGTGCATGCTATGTTACTTTTAGCTGACCAGGGTGTTTGGGTTGCATGCAATTCCCACCCCAGTTTGAGAATCA[C/G]AGATGGTTGTGATAATTCTGAACATTTGATTTCCTTGAAAACTTAAGGGTAATGGGAATGAAGACTGTGAATYGCATAATTGATGTGTTGTTGGATTTTT
chrE2	51814273	51814273	TC	Y	Y	Y	T	Y	Y	Y	T							97	chrE2.51814273	[A/G]	chrE2	CCAGATAGTGGGGAAGGCAGAGCTGCARTGKWGGTGSAGAGAGTAAGAGATGCACAGGGAGAGTGGGTAACAAGTTGCTCAGATGCTAATGGGAGTTGGT[G/A]GAAGTAGGGTTTGGAGTACAACACAGAGGTGGTGGTGGTGGGTGTCTCAATCTCCTCCCAATGATCAGGTAACATATCACACATGTGCATACAATTCTAT
chrE2	51821887	51821887	TC	C	C	C	C	C	Y	Y	C							97	chrE2.51821887	[T/C]	chrE2	RATTTCAGARTCAATTCTCTCACTGTTGGATACACAGAAATCCAACAGAATCAAATTAACTTTATTTTTAATCAAGATGAAATAAAGCTGTAGGAATTTA[G/A]GGGCTGACTCAGTCAAAGGAAAGTTTCTTGAGGTGATGGCTGATTGAGGAATAAAAATGTTGTTGATAAGAAAATGCAGTGTCTTTTATTTATRAAAAAG
chrE2	51827440	51827440	AG	A	R	A	A	A	R	R	A							98	chrE2.51827440	[T/C]	chrE2	TGGCTGATGATGTATATACCTTCCGCATTTAGGGTCAGCTGCAATGGTCTTCCAGGAGCTCCAGGGTGGGAGTAAGCAATTCCAACTTTCATAATCCTAA[A/G]CTTAATTACCCGGTGGGCACTGGGAGCCCTCAGTCACCTGCAGAGTTTTCTGTTCAAGCAAGACGCATGTTTCTAATAAAGAATCAATAATGGAAAGGGC
chrE2	51833338	51833338	AT	W	T	W	W	W	W	W	A							93	chrE2.51833338	[T/A]	chrE2	CCTGACCTCAAAGTTTTGGTGCCATGTTTTCCAAAATGACTGTCTTTTAAAGCACCAGGTGAATGATGCAGAATGGCCTGAGGAATCGTGTAGTTTTGAT[A/T]GAACATGCAGAGACTAAAAAGGCCATCGCCTCCATGGTAAGATATGGGGCATGCCASAGAACCAATCAGCTAATTGGACAGGTTTCACTTGTTTGAAAAA
chrE2	51841688	51841688	AC	M	C	M	C	M	M	M								97	chrE2.51841688	[T/G]	chrE2	CAAGGAATGTTTKTCCTAGTAGAGAGGCAGACCTAAAACCATGTAATTCGTGGTGAGRTCAGCAAGAGGGGCTGTGGAAGCACAAAGAGTTAGAACCCTT[A/C]CCCAGGAATGATGCATAGTGTGAGGTTACAGTTTATTTGGAAAGCATTTCAGAATGGAGAGCATRTGCTGGACCCAGGTTTGGTTCCAAGCACTGCCTGG
chrE2	51855759	51855759	TC	T	T	T	T	T	Y	T								82	chrE2.51855759	[A/G]	chrE2	TCAGGAGGGGTGCTCGGGACCCCTCCTGGGTCCCTGGGTTGTGTATTACCCTGTGTAAGGCCATTCTCCCCTCTGACCTGTGGCCAGCTAGGATCACTGA[G/A]CAGTTTCTCTGCCAGGCTCTGTTTCCTCCTTCAAGCCTCAGCATTAATATTGCCCTTTATGCTGGGAGACCTTAACAAAATAGATGTTTCCCCTTTATAC
chrE2	51860806	51860806	CG	S	C	S	C	S	C	S	C							97	chrE2.51860806	[G/C]	chrE2	GCAATCATACTCCTTTGCCAGAAATTCTGAAAGGCAACAGGGCACATTTCTGAGTCTCCCTCCCCTTTTCCTCCAACACTTGTTTCCAGTTCTCTGAAGA[C/G]ACAGCTGGACCTAGTCCAGGTGAACCAGGAGCCTATATTGTATTCACCTTTCTTTCCACTACAACAGCTGGCTGATTGCTCTGGGTTGCAGGGGTTTATG
chrE2	51866652	51866652	AT	W	W	A	W	W	W	W	A							98	chrE2.51866652	[T/A]	chrE2	TGATTATATAAAAAGATTCTGGAAAAACTCAAAAGACTGTGTTTCCARTAATTGTAATGTGTGCGGTATGCRGTACATTTTCTGGATGTATGGAGTCTTC[A/T]GCAGTGACCATTTTGCATTTTGAATAACACAGAAATAATTAGAAAATACTTCCCATACAACTATTACTCTTTTCTTAAAATACAAGGGGAATATGACATT
chrE2	51880836	51880836	TG	G	G	K	G	G	S	K	G							96	chrE2.51880836	[A/C]	chrE2	AATGTTCGTTCATAGGGAGTCTTAGTGACGGGAGAACAAGGTTAGCTGATACTCAATAGCATTCCCATTCTCTTCTCCGTGTGATGACAGCACTGTCCAG[C/A]CAACTGAAACAATACTGAGAAATGGAGCAGTGATAACTAATCTAGGGGCATAACCCACCCCACTGGAGACATTCACAGCCGTTGCCATAACAAAAGCAGG
chrE2	51886783	51886783	TG	G	G	G	G	G	G	K	G							94	chrE2.51886783	[T/G]	chrE2	TAATCAGTTAGACCTATTCTCCTTAAAACGCTCCATGGATAAATGTTTGCCATATGACCCATGTCACCTTACTGACTCACTCTAGCCCTAGATAAGGTAC[C/A]GATAGAAACATGGGCAAAGCATTTAATGTGGCCAAGGCTGCAACCTCAATCATGGCTCAGTCACAAATCCACAGATTATTCTTTTTGTGTCACACAAAGT
chrE2	51891657	51891657	TC	Y	Y	C	Y	Y	C	C	C							95	chrE2.51891657	[A/G]	chrE2	AGTAATAATGGACCAAAAGCCATCATCTGAAGGTCTGATTCATTAACAAGAATGACGTGCACAACTTGGGGTGTCTTCTTGTGCTAAACTCTGCACAGGT[G/A]GGAAGAAAGGGGTTAATAACACAGGAAGAGGATGGGCTCACACCAGGAAGGGTCCATTCTTACATATGGCCTGACATAATCCCCACTAATCCATGTGAGA
chrE2	51904071	51904071	TC	T	T	Y	T	T	T	T								94	chrE2.51904071	[A/G]	chrE2	GGTAAGGATTGCTTTAAGAAAACATATTTCCGGTAAATAGAAGATGCCCAAAACCTACTCGATAACCTACATCTGCCAATCTTCATCCCCCCACACCCAC[G/A]GCTTCCTTGAATATGAGTTCTTTTCCAAGTACTGAGTATAGGTGCACTCTTTGAAAGCTAGATGATCTGATTCTTTTTTCAATAAGAGAAGGTTATTTAT
chrE2	51908390	51908390	AG	G	G	R	G	G	R	G							G	94	chrE2.51908390	[A/G]	chrE2	AAACTTACTGATTTAGCTTAGAGTGGTTGGCCTTAGATCAAGTCCAGTGAACTGTGATGAAGTYCATCACAGTGATGAAGTGAAGTGTGAAGTGAGTCCC[A/G]TGAGGTGCTTTGTTCTACAGTGTGTGCCAGTTGTGCGTSGTGGTGAGCATTGGAGTTATTTTAGGAAGATGTGAGTAGGGGGCAATGGTTGGCATCTCTA
chrE2	51913201	51913201	TC	Y	C	Y	Y	T	Y	C								94	chrE2.51913201	[T/C]	chrE2	GYAAGCTCAAAGGTCTCCCTCAGCACACATACATACATACCTATACCCCAGGATGATAACAAGTGAGAGCCCTGAGTTGGCACACTTCTTTACAAGATGG[G/A]AAGACTAAGTGGTGCATGGGCATTGGAACCCTTAGCCCACCTTGTCCCACCCAGTGGCATTGTCTTTGTTAGTGCCCTACAACGTGTAACTCTCAAAACT
chrE2	51921186	51921186	CG	S	C	S	S	S	S	C	C					C		96	chrE2.51921186	[G/C]	chrE2	AGCATGCTTTTAACRGATTAATATTTCTGAGGGGAATGGTTTGCATAACTACACTAAGGGGCAAGGTAAGACAGCTGAGTGTTGTCTCTTTGATGTGTTT[C/G]TCCCAAGGCAATCCTCACAGGCTCCAGCAATATCAGTTTCCTTGTAATATCAGGAAATTACAGAATGCCATGGGGGGTTTGCAGGGGAAAACAGYAATGG
chrE2	51925938	51925938	AG	G	G	R	G	R	G	R	G							97	chrE2.51925938	[T/C]	chrE2	CCTGATTCTCTCCTTAGCTGGGTAATGACGGCTGTGGGAAGAAGGCAAAGCCCAATCCTACATGCTAGATGCATCCTAGCTGTAGAGATGCTGCTCTACT[A/G]TGTAGAGAGGACCAGGACTCTCCAGGAGCTTTGGGTTCTCTCAGGAAGATACTGAAGATACCATATTGAAARGGTTTGTGGAGTTGTGCATAGAAGAGCA
chrE2	51931314	51931314	AG	R	G	R	G	G	R	G	G			G	G			96	chrE2.51931314	[A/G]	chrE2	GGGTAAGAGCRTTGGTCTGTCTGTTTCTCCCATCACTTGTGTGAAATGCTAAAATATGAGGTGAAGGGCACATGTGTAACACCCCCTCCTCAACCAAGCA[A/G]GGAAGACTGAAATGGATAAGCATAAGTGCAACTTGAAATGTTCCGTAGTGAAGGGATAGAAAAGGGCTGCGTTTCTAKCAGCTCAATCGCAGACACTGTA
chrE2	51939108	51939108	AG	G	A	G	R	R	R	G	G							97	chrE2.51939108	[A/G]	chrE2	AGTATGGCCCTCAAAGYGATGTGATTGCATAATAAAGAAAGGAAGGAGAAGCCAGAGTAAGAGAGGGACTCTCCCCAGATGGAGCTGCTGGTGCCTTAAA[A/G]GTATCTGCAGGGACAGTAGAAACCAAACCTGCAGAGGAATAGGACACAGGACAGTTTGGCCTGTTTTTCTTCATTCTTCCAGGTGACTTTTAAATTYGTA
chrE2	51964546	51964546	AG	G	G	G	G	R	R	G	G	A						98	chrE2.51964546	[A/G]	chrE2	GGAACATTGCAAATCAGGCTCATTCAATGCAGCAAAGTGGGGATTTTGAACTAATGCCTCATCCATAAAAACTGCAGCCTGAAGGTGTGCTCCCTGAGTG[A/G]TAGTTGGGACATTTTGACATAGTTTCCCAATGCCATTTATATTTGGACTAACAAAAGTATTTGATTCCAAAGATCTATATGAAGCCAAACACAGGTTTTC
chrE2	51971935	51971935	CG	S	C	C	S	C	C	C	C							98	chrE2.51971935	[G/C]	chrE2	GGATCTCAAGTCCCGTCCACTGTCCCGGAAGAATTCTCAGAATCCTGGGGCACTCTATTAGGCCGAATTCAAAGATGTCCTCTAGCTACCATTCATTCTA[C/G]CTTTGCTCTCCCTGCTCAGAGTGGTGTTGGTCACCTGACATCTCAGGTGGAAGATGTGATTCTGGTGGCTGATGATGCCCATCTTGTTGCACCCATGGTT
chrE2	51979656	51979656	AG	D	G	R	G	R	R	R	G					A		94	chrE2.51979656	[A/G]	chrE2	TCTAAGAAGCTGAAATACAACCATTSGTTCCTGTTTTGTAGCATCTTAGAATTTTTTTCAAATGAAAGTMTGGTCTTTGTTTTAAATGACCCTCTGCACA[A/G]ATATTTCAGGAAACCAATAATGGAGATTTTACCTTACATGAGCACTTACTACATGTTAAATATTGCACATTGTCATACATCATTTAATCTTTGGAGCACT
chrE2	51988173	51988173	AT	A	T	A	W	W	W	A	T			T				98	chrE2.51988173	[T/A]	chrE2	TAAGTTCCATTCATTCAAGAAAAGATGTGTCCTCTTAACCAGTGCATCCTCAGAGCCTGAAGCAACATCTCAAACTGAGTACTGAAAAGGCATTTGTAAA[A/T]TGGGCCAATGAATTCTTTGTGTGGCCTTTGATCTCTTGGAATCACAATGGATTGTACCCRTAAATCAGATGGACTCAAGGTAAATGTGAGTTTCTGAGCC
chrE2	51994102	51994102	TC	C	T	Y	Y	Y	T	C	T					C		97	chrE2.51994102	[T/C]	chrE2	GGGAAGCCTCCAAGTGCCTTTCCAGAATAAACCTTCCTTCCATTCTGCCACTCCTTTGTTTTTTGTTCAGTAAACATTTACTTTCTCCTTATGGTGCATC[G/A]AAACTCCTCTAAGCATGGGAGGGGGGAATGATATTTCAGCCACAGCCTGCCTTCAAGATTCTCCCAGACTTAAACACTCAGTCATGGGCAATTACAKACC
chrE2	52004979	52004979	AG	R	A	R	A	R	R	A	G			G				83	chrE2.52004979	[A/G]	chrE2	GACCCTATCTGCCTCTTGGGTGGTAGAATGGGGAGAAARGAGGATGGGAGCACCAATTAGCCRCTTCTTGGCAATGAGTAAAGTGATGACAGTTTGACCT[A/G]AGACTATGGAAGAGGATACAGAAAGAAAGCCTGGGCTATTAAAGGTTACTGAGATCTTTCTGAAGATGGCAAATACATAAGAAGATCAGACATGCAAGTG
chrE2	52016040	52016040	TC	T	T	Y	T	Y	T	T	T	T						97	chrE2.52016040	[T/C]	chrE2	GCCRTCATCTTGGAGGTAGGAGTTACCTACTCCTACTGAGTAGGAATTACTGACTTGGTTWAAGTGTGACCACAGATGATTCAGTCAATTCAAAGATTCC[G/A]TGGCCCTAGCTGGGGAAGATCTGGAGAGAGAGTGGAGTTCAGATCTGGGGCTTCCGTGATGATTTGAGATTWACAGGTAGAGGACATGAGAGGTGAGAGG
chrE2	52025036	52025036	AG	R	G	R	G	G	G	R	G					A		98	chrE2.52025036	[T/C]	chrE2	GAAGCTCAGTATCCCTTGSGTTGATTCCAGAAGTACCTCTCACATGGTGGTGTCTGAGCTAGGGAACCATGGAAACCCAGAATTCAGAATGTAGGATAAG[A/G]AGCTCCAATCCCAAACTCTGGGGCTGGAATTKCATTCCCCTTTGCTGAGTRGTGACAAACAATTGTGTTCCCTCACCTCTTGGTCTTCAGGATCCTGCTA
chrE2	52035642	52035642	AG	G	G	G	G	G	G	R	G	G		A				97	chrE2.52035642	[T/C]	chrE2	CAAGTTCACTTGCTTATAGTTCTTGATTGGCTTCTCTGAAGTTTGACATAGATACTCAGTGGAGCAAGACTTACTTTAGAGAAGCTCCCTAATACCTTTA[A/G]GGAGTACCTGGGGACAGAAACAGACTGACACTAAGCATTAACCTAAGAAYCTGCTGAGATGTGATAGAGTGTAGGGGAAGGGAACCTTGGTCCACAGGAT
chrE2	52046162	52046162	AG	G	A	G	A	R	R	G								94	chrE2.52046162	[A/G]	chrE2	ATGATCAATAACAAGGTTCATAACTCCTTAACSYAGCCTTACATACTGGTTCTGAACTGAGCCTCCTTGAAATCTACTGATAATTCTGATGAGCCCATCA[A/G]TGTTAGCAGGAAATACATTAGCAGTTCATGGAGCACTCTTTTAAAATACACTTTAGCAAGGATTTCTTTTTGGAGATAGGATCACATGGGAGGTTTAGCA
chrE2	52052123	52052123	TG	G	T	G	T	K	K	G								94	chrE2.52052123	[T/G]	chrE2	TTGCCCCTACCCACCATGGGAGGTATGGGAGCAATTCTCCAGCTAATTTGACAGTTACATGGAAGAGTGTTTCCCAAATCACAAGGTTGTTGAGATTAAA[C/A]TGGTAATTACCACATGCAGACTTCCCCGAGTGTTCACTTGTCTGTATCCAACACTGACTGAGTGACTGGGATTTTGAGTGGCCTTTGAGCCAGATTTAAA
chrE2	52058629	52058629	AG	G	G	R	G	R	G	G	G							94	chrE2.52058629	[T/C]	chrE2	GACTTTGGGGTTCAGAATGGAATTTTAACAGAAACAATAAAACAGTTGTGATGRACCTTTTCTAACTTCATGAAGTGAAATATTGGTCCTGGAGTTGAAA[A/G]TGGGACTCCTGGCTTATCAGTGCACATTATACAGATGGCTAGTGATCAAAATAAGCTCCAGACCAGTTGATGAGCCTCAGGTACATTCTACACCATACTT
chrE2	52069619	52069619	TC	Y	C	Y	C	Y	Y	Y	C	C						97	chrE2.52069619	[T/C]	chrE2	TGAAAAAGATGATGCAGAAGCCAGGAGCACCTGGGCTRCCACCAGGTGCTCCCCATGAGTGGTGGRGGAGGCAGGCATCTACTGAGACGCCTGTATTTTG[G/A]GTTTCTCCAGGCACAATCACGGCCTGGCAGCAACCCAGAAGGnnnnnAGGTAGGACRCGAACATGCTCCTCCTGTGGTTTTTCGRAGCTGGCTTGTATTG
chrE2	52077072	52077072	AG	A	A	R	A	R	A	A	A							97	chrE2.52077072	[A/G]	chrE2	CCAATAAAAGATCCAAGACTTCTCCAGKCTCTGCCTCCACACCATAAATAAGAGCATCAATAGTGAGTAATCCTTGTATTCTTGCTTCGGCCAAAAGAAT[A/G]TCTAGTTATTAGTTGTGGCTCCGTTAGGTTTTTCCTTGGATTTCTAACTCATTCCTGAGAAGAAGGGTGCATTGTGTTTTACGTTAGCAATATTTCTTGT
chrE2	52086355	52086355	AG	R	G	A	G	R	R	A								98	chrE2.52086355	[T/C]	chrE2	AAATTGCACCAGAAACCCATGATCACATCATACCACCACCGATAAACCCTGTGCCGAGCGTTATTGTTCCTCCAGGCATCTGAAATGGTTCTAATGTTCA[A/G]GTTCCGAATGTCAATGGGGACTGCGCACCCTTCACTCTCAGTAGATGCTGAGTTTTATGCCCACCCATTACTTTCCSTTCACTGCCACCAGTTCATATAG
chrE2	52094468	52094468	AG	R	G	G	G	G	R	G	G							97	chrE2.52094468	[T/C]	chrE2	TCATTGTGCACATACATGCCAAAATTAAGCAACAGCATCAGGATGCTTAGGAACCACAGGTATATCACAAGATCATTTAATCTCCAGAAACTCTGTGTCA[A/G]GTGTCAAACTCAGTTGCCTGGTTTTGTTCCTCCTGCAAATATCCGGTGCTTGTGTATTYCACCTGCCTCCCTCCATYATCAGTGACGGAGAGGGTGTGCC
chrE2	52099792	52099792	TC	Y	C	Y	C	C	C	Y								90	chrE2.52099792	[A/G]	chrE2	GGCCTYGGGGTAGAAAGGAGCTTGGTTTTTGAAGAAACCTCAGTCAACTGGAAGAACAAGGTGATGGTGGCATGGTGAGAAAGGGCAAGGTGGACCAGTC[G/A]AGAATTGGGAGGAAACAGAAAGTRGCAGACAACACAGGTGACnnnnnGCATGAAAGGAGGTGGATYGCTGGAGAAATTSGAAGTTWAGCAACAGAATGAC
chrE2	52109881	52109881	AG	G	R	G	R	R	R	G	G							97	chrE2.52109881	[A/G]	chrE2	GGACAGGAGCCAGCAGGGCAATAACACATACATATTTCTCAAAAAATATTGAATGAAAGACTGAAATGTTATTGGAAGGTTGTTGGGACCATTTCTTTGC[A/G]TAGGAGAGGATAAGTTCTACACAAATATTTTTTTCTTTTTATACTTTTTTAAGAGGAGACATTATTACAAATATTTTRTGTAATGTMTTGATAAACTAAA
chrE2	52114120	52114120	AG	A	R	A	G	R	R	A	A							79	chrE2.52114120	[T/C]	chrE2	TTCAGTCTCTTGTTTTGCTGTTTGCCTCAGCACTCCTGGACATCTGTTCTGTCCTGAGAGATCACCTGTTACCCACTTCTCACTGTTCCTTCATGGTGCT[A/G]CTCTGCCCATTCCTGTGAGCCTAAGGAGTAGATGYTGACTCTCTCTTAATCTGCTAAAGCRCAGTTGAAACCAGAYTGTTTGAAAATAAGCCTGTGACCT
chrE2	52123592	52123592	TG	T	K	K	G	T	K	T	T		T	G				96	chrE2.52123592	[T/G]	chrE2	TCTTGGACATCCAAATTATTTTCCTAGAAAATAAGTCAAGTGGATTGGTCTGAATATATCTTCCAACATCAGTTAGGGTCCTACAAGGCATACAAATTGG[C/A]TATTTGTCCACCGGCTTGTCATGAAGCACATGAATACTCAGGAGAAAGGTGGCAAAGCTGCCTTCTTAACTTCTGGTGAGCTGTGAGTCTCACAGGGATA
chrE2	52131223	52131223	AG	R	A	R	A	A	A	R	A					G		94	chrE2.52131223	[A/G]	chrE2	AGCAAATGTCCACAACTATAAATGACTAACTTACTTTTTCTTAACCTTCTCCTCACCAGAAGCTGTTTTCAATACTGATCAGGAGTCCTGGTTTGAATCT[A/G]CACTATATTTACCCCAAGCTAGGGGGAAAGTATCTCCYTGAGCCCTGGAGAAAAACACCACCCAGGGGARAGAGAAGGGARGTCCACCTATGGAGCACTG
chrE2	52140308	52140308	AT	A	A	W	A	W	A	A	A							98	chrE2.52140308	[T/A]	chrE2	GGTGCCATGGGCAGACACAYGGTGTTAGGAAGAGTATGGAGTGTCATGAAATGAGGGGAAATTTGGGATGGCGGTATCAAGTTGTATGGGAAAATGATAA[A/T]GGAGAGTTGGAATGAGTGGGTGAGAGACATTTAACAAAAGTCTTAGGAAGGTAGACTTTATTGTCTGGGTAATGGGGAGCCCAGAACATCCAGAAGTAGC
chrE2	52152295	52152295	TG	T	K	K	G	K	K	K	T		G					94	chrE2.52152295	[T/G]	chrE2	GCACTAAGGGGCTTTTGAGGTCCACAGAGGAATACAAGGGCTCTAGACATTGTGTGTTAGTTGATCTGTCTGTGAGGTGGTTTATTGATGTGAGCACAGC[C/A]TGTCACCTGAGGAGGAGGTACCCCCAAGGGGCTCTAARCTGGAGACCTAAGCCTCCAGCYAGCCAGCCTATTTCCACTGTGGCTCTCTAYTTTGAGTTTC
chrE2	52157716	52157716	AG	R	A	R	A	A	M	R	A							98	chrE2.52157716	[A/G]	chrE2	ACAGCTCCAGCCATAGTCACTAGTAACCACTTATTACCTCAGCCCAACATGAAACATATATTAAATTGATTTGATAACTGCCCCACCCAAGTATTAAGGA[A/G]GAAAAATGCATTCACATTCTAATTAGTAATTTTAAAAAGTAATTTTATACATACTTTTATGATCAAACAATGCAATATAAAACAAATATTTAAAACTTAT
chrE2	52169245	52169245	AC	C	C	M	C	M	C	C	A			A		C		97	chrE2.52169245	[T/G]	chrE2	CCTCAAATGATTTCCAAGAGTRGATGGTCAAGACTATGGTAGATTCACTYGTTCAGTCTCAAAGGGGTGCAGACTCCCCTGAGACACAAGCTACCATACA[A/C]TGACCAACTGGGATCATGTTGAAAAAAGAAGRGARTGGGTATTAACAGTCGTCTCCCCCAGTCTCCCACAGCCAGCATGGGGAGGGGCAGTAATGTACAT
chrE2	52173394	52173394	TC	Y	Y	T	Y	Y	Y	T	T		C				T	95	chrE2.52173394	[T/C]	chrE2	CAGCCTTGTTTCATYACCTTCCTGAACAACGYTGATCCTTCACAACTCTGGATCCCTGATCCAACATCCTCCCTGTGACTCAACTAAAAAATGGGAACAA[G/A]TTTCAGGGTTGTTCAAAAGATTGGCTTAACATAAGCAAAGTTCCCAAAACATAACAAGTGCTCATTCAATGGGGTGCATTCAGCATTATTGTCTCGGCTG
chrE2	52183083	52183083	TC	T	T	Y	Y	Y	Y	T	C		T					94	chrE2.52183083	[T/C]	chrE2	AAAGAAGAATCATCCCAGTCCTCAGGTGATGGCATCTCCAGTACTGGAAGGAAGTATTCTGCTCCCAGATCCTGAGGAATAAGAGTCTTTCTCCAGGAAG[G/A]TGAACGTGCCCTCCTGGGTTTTGTAGGATGGTTAGTATTCTGTGAGACTTTTCAAAAAATAAAAACYAGTTTTATTGGTTAAAAAAGAATCCTCAATATC
chrE2	52187645	52187645	TC	Y	C	T	Y	Y	Y	T	T							94	chrE2.52187645	[T/C]	chrE2	GYTGCCCAGGGCCAAGCTTCTCTCTCCATCAMAGACCCCATGRTTTGCTCATATTACCCTCAACTACTCGATGTTAACACCTCTCTTCCTTCTGTATCAA[G/A]TGATCTTAGCCCCAGACTTGAACTGGCTTTTCTCTTTCAGGGAAGCCAGTTGACTTTTCAACGAGGTCATTTTCTTGAAAACTAAAACAAAGCGAACAAA
chrE2	52199707	52199707	AG	R	A	R	A	A	A	R								97	chrE2.52199707	[A/G]	chrE2	TTTTTCACTCTGATTTTACACACAGAGTTCAAATGTCAGTAATTACTTGATACCTAGGCTTAYAGAATAGTCAAAACAGAAACTGGAAGAGAGGCAAGCA[A/G]GTATTAGAAGGATTAGGCATGAAGTATTTAAAATAGGAAACTGTCAGGGAATGCTTAGTTTGGGGGCGCAGTGTCTCTGGGCACYTCCATTTCCCCTGAG
chrE2	52215899	52215899	AG	G	G	R	G	G	G	R	G							97	chrE2.52215899	[A/G]	chrE2	CAGAAATTCATAATCGGTTGACATTATCCACCCAAATCATTCCCAGGATTTGAAAGCCTAAAATGRTGTCTGTCATTGGGAAGAGGCAACCACACAGGAT[A/G]CAATCTGTAAACATCTGCAGATAGCACTGGTGGCTAATACAATGGATTCCCTTTTGAACATGGYTAAATTAAGGAATGAGCGATCTCCCTTGTACATGTT
chrE2	52224386	52224386	TG	G	G	K	G	G	G	G	G							97	chrE2.52224386	[T/G]	chrE2	GAGGTTCTGGGGTATAGATAAYGCTCATTGACCGTTTGGAAACTCTCATACTCTGTAACACCAGAAATGCATGGGGTTCTGAGTCTCCTCTCAAAATGTT[C/A]AAAAACCAAGACATGGACCTGGAATGGAGCTTCTAACTTAGTAAGGCTGAAAACGAGGATCAGGACACACTGACAGAGGATGGTGAGAAAACTCTTCAAA
chrE2	52234871	52234871	AG	R	A	R	R	A	R	R	A							88	chrE2.52234871	[A/G]	chrE2	TCCTCGTATTCTATTATACAAAAACTAGCAAAATCCAAAAATACAATCAAATCAGGTGACTGAAAATATATATGGATCATAACGTACCCCTCAGGGACAC[A/G]ACCATTCAGAAGTCCCAGAGTCTCAAKTCTGATTTTCTGAACTGCCTCTCTGAATGATCACTCTCTTGGGTTCAGATCGCCCCCAGGCAGGCTGGAGGCC
chrE2	52253652	52253652	AG	R	G	R	G	R	G	A	A							90	chrE2.52253652	[A/G]	chrE2	TGAGGGGCATGCCAGAACAAAGCTATCTTACAGCTAGGAATGGTGTTGCTGACTGGTGACAGAAGGCAAAACTTGATCCATACCCACAAGTATCTGTGGG[A/G]AACCCTGTATATTAGTGTGTTTATTGGTGGCTGCACWTTCTCCCCCCCATGCATAAGTGCTGCAGTCAACGATGGGCATCATGCCAGTAGCATGCAGATG
chrE2	52258709	52258709	TC	Y	C	C	C	C	C	Y								91	chrE2.52258709	[A/G]	chrE2	ATGACAGGGATATACTTCTGGCTATGCCAATCCTGCAAGAAGGCAGTGTACCCGTATACTATCTGAACATTTTCATTTCATTTACTTTGCCCTGGTACAC[G/A]TGGTGAAACCATGTTAAGAACATTTTTCTTTAAATCTAACGACAGCACTGAATGCCACCTATGCTCTCAACCACTGCTACTAAGTTTTATATAAAATAAA
chrE2	52268788	52268788	TG	T	T	K	T	T	T	K	G	G						91	chrE2.52268788	[T/G]	chrE2	GATTCAGTATCTGGAGAGCCAAGACAGTGGCCCCTTCTGTTCAGAGACTTTAGCACACATTTCTAATTTGATCCACACACAAAAAAGAAACTTTCCAGAA[C/A]TGGGGCCCATTCTGCAACCCAACCAGGCTGGGAAGCCAATTTATAGTCACACATGCTGCTGAATACAGCCTATRTAGCCAAGCCTAAGCAGAAATCTAAC
chrE2	52273714	52273714	AC	M	A	A	A	A	A	M	A							98	chrE2.52273714	[T/G]	chrE2	AGTCTGCTTTAAGACAAAAGAGACCCAACCATAATTAAATAGTCACAGAAATTCTTCGTGGGTTTCTTTCTTTACACATTTAGAAGGGCACTAATTAGGT[A/C]GGGGATCCTTGTATGCCAAGCTSTCCKGAGGCATGGAGGGGGTCTRTCTTGGGGGAATCCTCTTTGACCAGCAGCAGTGTTTGGCCTCCTCATTGATTCT
chrE2	52284495	52284495	TG	K	T	G	K	K	K	G						G	T	98	chrE2.52284495	[A/C]	chrE2	AGGGCCATGCCAGGCCCTGGAGGTACTAATGATGGAGAGCAGCAGATTTGAGATGTGCCAGTCTCATTTATAACCATGTTGTGGGCTGGAGAGAGAAAGC[C/A]GGTCATGCTGATGAATAGTGATTTACCTGCCCAGCTAATAGCTACTTGTTGTAACATGACCTAACCCATGCTCAGAGCACAGGGTGTTCCGATGCAGCYG
chrE2	52289961	52289961	TC	Y	T	T	T	T	T	Y	T							97	chrE2.52289961	[A/G]	chrE2	GTATATCATCCTTGAAGCTGATTATATTAYTGAAGTAAGTTTAGTATCTGAGTAGCAAGGACCCTGAAGAATGAAGGAAAACATTGGCTGGGGAGGACAT[G/A]GTAGGGAAGTCTAGATCCCTGATGAAAAAATGTACCTTTATAACAAGKTGGTTCTAATAYKGCCCAGAGACTTGATATCTTCCCCCCGCCCCAGCCCCCC
chrE2	52296451	52296451	AG	R	A	G	R	R	R	G	G							95	chrE2.52296451	[A/G]	chrE2	AAAGCTCAGCTGCAGCTCTGCCCACTGCTGAATAGAGCCTCCAGTCCTGGTGGCTGAAACCCCTAATCTTGGTAGTGTGCCCGCCAGCCCTGATTATAAT[A/G]GTACTTGAACAGAGAACATCACCAGCAGCTTTGTATCCGTGGAGCCATTTGTCCAGACAGCTGAGTTTGYGGGTCTGACTTGATTCCTCCCACCCTCAAA
chrE2	52322350	52322350	TC	T	Y	T	Y	Y	Y	T		T					C	94	chrE2.52322350	[T/C]	chrE2	TCCCGGGGCCTCTGCAGACTGAACTAGAGGTTCTCCCCTCRCTGAGCSCAAAGSAACTCTRRGTCAGAAACAGAAGTCACTCAGGATTCAGAGAAAAGCT[G/A]CCAAATGTTGCCCAGTGGTCTTCATATATGATTCCAGGTGACTCAAAGAAGCAACGCTGGTTAAAACTCAAGGGAATGAATAATCCCCAGGGCTGTGATG
chrE2	52329649	52329649	CG	S	S	S	S	S	G	G	C							91	chrE2.52329649	[C/G]	chrE2	TCTCAGTTTCTCTTTGTGTCCCATCCTGAGGTTGGGCCTGTGTTGTTGATCATATTTTGCCTTTCAGAAGCTTGGGCCAGTTTCCCAGTGGAAAACCAGT[C/G]CTGACATTTAATTTAAAAGCTAAGATGCTACTTGGTAAAGTTTGCTAACTTATATCTCAGCTCTTGTAGACCAAAGCTCCTTCCAAAAAAGATGGGTGTC
chrE2	52338026	52338026	AG	R	G	G	R	R	G	R	G							97	chrE2.52338026	[T/C]	chrE2	CTGSGGACACTAAAGRGTTGGnnnnGGKGnnnGGnnCTTACATKGAACAGAGTAGCCCAGGGTTTTCCACGTCTCTCTCAGAAGTTGTGATTTCCTTCTC[A/G]CCTGGACCAAAGAAAGGACTCAACATCAGCTGGCTAACTCACTGCTGCTCTCAGAAGTGCCCTATCAACTGACTTCAATCCATTTACCCTGAAGATTAAT
chrE2	52345001	52345001	TC	C	C	Y	C	Y	C	Y	C							96	chrE2.52345001	[A/G]	chrE2	AAGGCCTGCAACTCATTGTCAACCATRTTTATTCTACCAAATGTGACATTTTTACACCAAAGTTCTTTTGTTCTTTGTCTTTCCACATCTCCTTCCACAC[G/A]CTCCTTCCTTGGAGTTATTTATGTCTGCAAAGAAACAGGTGGGTGACCTGTCACAAGTAACCGCACAGAGCAGAGAGAGCCTTGCTGCAAAAACATACTA
chrE2	52360948	52360948	CG	C	C	G	S	S	G	S	G							97	chrE2.52360948	[G/C]	chrE2	AGGSAAAAAYGGAAAAATGGAGTCAGAGCATGGGGCCAAGGCCCCCAACATCCCACCCACCCACAGGACGACTCTGGTAGTTATAGCTTGGTCTTCCTTT[C/G]ACGTGCAGAGTGCTGGACACTGCTCCACTCAGGGCATGTAGGTGGGAAGGGAAACGCAAAGCAAACCTTACCTTGGGATCCCTTTTCCACCTAGATCAGA
chrE2	52368237	52368237	AG	G	G	R	R	G	A	G	G						A	95	chrE2.52368237	[T/C]	chrE2	CTCACAAGAACCTACCTCACCATGAAACCTGGAATAGGAAAAATAAAATACAGGGGTTTGCTTCCCTCATTGTATGAGCTAGTAACCTGAGTTGTAAGAC[A/G]AAGGGGCTATCTGGGAGGAAAGGTGCATAGTCTCCACTCTCACCCCCAGCTCTGCTCAGAAGCACATGTCTGTGAGTATCCCACAGCAAAGCAAATGCTG
chrE2	52377888	52377888	TG	T	T	K	K	K	T	T	T							98	chrE2.52377888	[T/G]	chrE2	CTCAAGTCCCCCTGGTGCCGTCACAGTCAAATTCCAGAAGGTCCATCCTGTGCGTGGGGTCACACAGTGGCTCCTGGATGAGACTTTCTTGGTAGGAAAA[C/A]CTGTGTAGCCTTGGGATTTGCAGACGTGGCTCGATGGTGAAGGGGCRGCTAATGTAGAGCTTCGGTCATGATACCAACGTGTGGGAGCYGGTGACCCGTG
chrE2	52385156	52385156	AT	A	A	A	A	W	A	A	A							95	chrE2.52385156	[T/A]	chrE2	AAAACCCAAGGCTTGCAGTGAGGGCGGAAAGCTGGGACCTGTTAACGAGGAAAAAATGAAAAGCTTGAGGCAAAACCCAGAGTTAAGGCTTAATTAAGAA[A/T]GCAGGCATTTTAGGTTCACACAAATAAGCAAACAGAATCCCCTCAGCCCTTCCTGATCATCACCAAGTAATTGCTTTAAAGCTGTGGTTTGCTCTGCTTG
chrE2	52391278	52391278	AG	R	R	R	R	R	A	R							A	95	chrE2.52391278	[T/C]	chrE2	ACTCCCAGAGGCCCCACAGCCCAGATAGTCAGGAAGCCCCATCAAGACTGACATCCAAGAGCACCAATGAGTCGTGGAGTAGTAGAGAGGAATCTGGTGA[A/G]GGGAAGGGAGTTGGAATGGGTGAGAAATGCTCTTCGTCATTMTGGTGTACTGGGGTAATAATCAGATTGTGGACTTGGGGGCCAATGACATTTYAGTTAG
chrE2	52397446	52397446	TC	C	C	C	Y	C	T	Y	C							98	chrE2.52397446	[A/G]	chrE2	AGAATGGAAAAATGCACTTCTTCCTTGACTGGCACTAAGGTCCATGCTGGAGATGGTGTCTCCTTTTTGATTAAGCAGAATCTCTCATGGGGACCTTGGC[G/A]TCCTTGCTATGTAAATTGTATGGAGGTGTTTGTTTAGATGTTGATGGCAGCTTTCCAACCCATAACATACATGTGTAGTCTGTGGCAAACACTTTGCTTA
chrE2	52402022	52402022	CG	G	G	R	G	G	G	S	G							93	chrE2.52402022	[G/C]	chrE2	TAGCTACTTTTCTTTCCTCTGAGTCATGGTTCCTTTACCCCATCTCATGTCACTCAAAGCTGAACTACRTATGTTTACAAGTCAGTTTCCTTCTCCAGAC[C/G]GCTCTCGTTCCTCAGTGACAATGGCTTGTGTTYASATTCTTCTTCCCTGTGGCCTAAGAGCGCCAGATTACATGTGTATTGAAGTGACTGCCTGAAACCT
chrE2	52406481	52406481	TC	T	T	Y	Y	Y	T	Y								96	chrE2.52406481	[A/G]	chrE2	GGATGGATGTCTGCGTGCTGGCCACGAAGGGTGACCTCTCCATCCATCACCGGGGATGGAGCCCTGGCGCCTGYRGCCCACAGGATTCGGGGAGAGAGCT[G/A]AAAGTCCTCAAGTTTCTCCTGATTCTCTAGGAGCCAGAAATTCAGAGCCCTGGGTCCCACATTKGGTTTCTCTGAAAATAAGCTTTCAGGTGATTCTTTT
chrE2	52411082	52411082	CG	S	C	C	C	C	C	S	C		C					89	chrE2.52411082	[C/G]	chrE2	GGGCCCATCTTGATCAGTGTTCTTGCAGTCCTTGACCTGCTCTGGTGAGCRCTTAGAAAAAGGTACAAAGCAACCTTTGTATTACCTGGGAGTCCCTTTA[C/G]AAAGATGTTCTGCTATGAAGAGAGAAAACTCTCSATTTTACTGTGGGGAGGATAGRGTCTGCAGTGGGAGGATGCTAGAGATACTTTCTAAACCAAGCCA
chrE2	52420920	52420920	AG	R	G	G	G	R	G	R	G							97	chrE2.52420920	[A/G]	chrE2	ATACTTAAGTCAGCAAATAGGAAGAAAAGAGGCAAGAGGAGAAATTAAAAYAGACGGCTGTATCTTGAGACATCTACCTTCCTTCAGGAACCAAGAAGCA[A/G]GTAATATGAAAGAAAAATTCAGCAGAAATGGAACCCAAGGACAAATATTTTCTCCACTAGGTCACCACCACAAGAGATGCTTTCTGTKGAAATTCACAGA
chrE2	52428768	52428768	TC	Y	T	T	T	T	T	Y								96	chrE2.52428768	[T/C]	chrE2	nnnGGGATGCGTGCATGCSATCCATTCATCCATTCGTTCTTCCTTTTCTCTTTTTTCCCCTTTCAACAATTGTCAAGTATCTACCATGTGCCTTGTTCTC[G/A]GGGATTTTTAGGCACAATTCCCCATAATCAGTGTCTTTCTACTTCAGAGAGAGATTAGCAYGACCAGAGTGTCCACGGATGTCTAATGCGATCTTGTGCA
chrE2	52432950	52432950	AG	R	G	G	G	R	G	R								97	chrE2.52432950	[A/G]	chrE2	CCACCACATGGAGGACAGACCAATTTAGGCRGCCTCATCCGAAACCATACCCACCCACCCACTCACAAACCAGTAAGGCTTCCTGCAGCAAATTCAGGCA[A/G]CAGTAAGGGTATACATGTTTGGAAGGCATTTGATAAATAGGGATTTAGTTCTTCCTTACCCTTCATCCYATAGTGGGTTTCCTTTCCTGTTTTGCAAAGG
chrE2	52438407	52438407	TG	T	T	K	K	K	K	K	T							97	chrE2.52438407	[T/G]	chrE2	TTAAGATCWGTGTTGGTCGGAGGACTTCAGAAGCAATTCAGGGAAGAGATACTRGTGTATTTTAGCAAGAGAAAAAAATGTACTTGCATTGGATTTATTC[C/A]TTGGGCTTGCAAGAATTTGTGGTTCATTCCCACCAACAGAAAGATCAAAGGGACCTCCACGCATTTGATTTAGAAGTATGGCTTTTACTTGTCCTTGTGA
chrE2	52443371	52443371	AG	G	R	G	G	R	R	G	G				G			97	chrE2.52443371	[T/C]	chrE2	TGAGAACTGCWTAGCAAAATAGTRCAAAGCCACTACGGGTTCCAATMCCACTTTCAAATGCCAGTGGAATAACTGGTGTTTTCAATGCTATTTCCAAGAA[A/G]ACACGTGGTCAGGTCAAGGTGTCTCCAGCCAGCCTCAGTTGTCCTTTTCTTGGTGAATCCATCTAAGTGCTGTTTTAGGTTCTCAGCTCCGGGGTTTGGG
chrE2	52449966	52449966	TC	C	C	Y	Y	Y	Y	Y	C							97	chrE2.52449966	[T/C]	chrE2	GCTGATATAGTAGTTCTTTTTGAGGAGGGCCTCTAGTGCAGTTTTCCRTAGGTGCGTGAGTTGGTGATATTYCTTCATTAGGTGTTTTCCTATTGACGAC[G/A]GGACAAAGATGTGTCCATTTGGCATRRCCCACTATCCTTCTTTGCTTAGTGTGTCCCCTTCTGTCGAGGCCCAGCTTCTTTCTTTGTTTGTGTACTGGGG
chrE2	52454900	52454900	TG	T	T	G	K	T	G	K	T							94	chrE2.52454900	[T/G]	chrE2	AATCTCCATCCCCGTCAGGSGGGGGCTGAACCKCCATTCYCTCTGTCACCTTTAGGACTGTAAGCCCTTCATCCCGCGCATCGTCTCCATACACTCAGTG[C/A]TAGGGCTGCACTTCCATGGTCCTTCATTAGTATCTTAAGTCTTTGTACAYATAAGCTGCTCTCCCTGCTTGGCAGGGCTCCCCTCTCTGCTGAGCAAGCA
chrE2	52461706	52461706	AG	G	G	R	R	R	A	R	G							97	chrE2.52461706	[A/G]	chrE2	AATAGTAGAGAATACTTAAAACATGGTATCGGTCCATTGACCACTGTTCCTCTCACAACTTGGAATGGGCTCTGACTCAAGGTTTGCTCAACTTGCAGGT[A/G]GGGAGAGGAATTTCCAATTACTCAAAGGGGAAGATGAAATTTCTCGTGTTGTGTGATATTCACCAACAAAGTAGACTGAGCATCCTTAAAGAGTCTCAAA
chrE2	52465932	52465932	AG	R	R	R	A	R	R	R	G							97	chrE2.52465932	[T/C]	chrE2	CCTTGTATCAGCCTCCACCATCCACCTTTGTGTTGTTGTTGTCATTTCGGGTTTACTTGGGTTTGTTTTGCTATTTTGCTCCTAACCCTACTTAACATCC[A/G]TCTCAAGGATCCCCATTTGGGAAAACTGCACCAGACCGGTGCAAAGACCCRCATACACACATTCRCTGGGCAAAAAKGGAGGGAGGCTAGCATGTTCACA
chrE2	52477814	52477814	AG	G	G	R	G	G	G	G								98	chrE2.52477814	[T/C]	chrE2	AAACAAAACAAAAnnnnnnnnnAGCACAGAAACACCCCACGCTGTGACTTTAATAGTTGATCAATTGCAGATCAAGAGCTTTAATTTCTCCTTAGCACTG[A/G]GTTGACAGCAGGAGCTGAGTTCCCACTCATTTAGAGATGATTACTTTCGTGAAAAACAAAGGCTCCATTCATCAGAACTTGGCCAATAAACACCTCCAAA
chrE2	52491986	52491986	TC	T	T	Y	T	Y	T	T	T							98	chrE2.52491986	[T/C]	chrE2	TTAGCTCCTTTCCTYCAGGCTGGAGCCCTTCAGTCTGACAAAGGCATCAGGTTACAAAGGGATGTGGGGAATTGTCCTAGCAGTATCACAGATGTCACAC[G/A]TGTCCCAAGCTCTCAGAGACAGCTGAGCTCAATGATAGGAAATGTGGCTTTGAGGCGGTGTCATGTTTACGGGGCTCCCCCGTGCCCTGAAGAGCAAACT
chrE2	52497062	52497062	TG	K	T	K	T	K	T	G	G							95	chrE2.52497062	[T/G]	chrE2	TGAGGTTCCCTTGCTTCCTTCTCTCACCCTTGCAGCATTTTCTCTCCCTTAAGGTAAGACAGCTCTGAAAGAACCGTGGTTAACAGCTGAAATCTCATTT[C/A]GAGATCCTCACGTTCCCTTCTAGGCTGTCTTATCTCTCAGCGGTGGCATTTCTTCCTGGGTGTYGGGGACAATCAGGCGGGCGAGACGCTTTCTCGGTAA
chrE2	52501111	52501111	TC	Y	Y	C	Y	Y	T	C			C					97	chrE2.52501111	[T/C]	chrE2	TATTCTTTCTAGTAAGAATGAATGAATCATTAATTACCTACGAAATATGAATTGATAGCTTGACCTTTGAAGTCTTTTCCCATATATAAGTCACCGTTCG[G/A]TCATTGCTTTAGGCCAGGTCTCACACAGTAGCACACCAAGGTCAGGATGGTGGGACAGTCCACACTGGGTGTAGGCAAGAAGGGAGGGCCTTGTCGGCAA
chrE2	52506442	52506442	TC	T	T	Y	Y	Y	Y	Y	T							97	chrE2.52506442	[A/G]	chrE2	ACAGGAAGAGATGTTCTSCCCAATGACCAAGGGAGGGTCAGCTTGTCAGCAGGAAGGATGGGCTGAGCCATAGGAACAGGGAAAGCACGCATTTGCTACC[G/A]TTCTTAGGAATAGACACAGTTTGTGGGTGATTACTCAGTATTCCATTGAATGGGGGGAAACAGGTCAGAGAAGTGAAGGAACTTGGCCTTGTCGCCCRCC
chrE2	52511185	52511185	TC	Y	C	Y	Y	Y	C	Y	T							92	chrE2.52511185	[T/C]	chrE2	GCTTGCACCCTGCCTCTGACCRGAAACCAGAACCCTCCGTGMATGGGGCTGCCCCCAAGCAGGATAACCCGTTTCCACAGATTAGCTGGTTAAGCATGAT[G/A]GGTCTCTTGTTTTCTCGTGGAAATGGCTGCTCAAATGTGTTTTTCTTTAAGGTGATGGAAAGTCATCCGTGATTCATTAAAGTGTTTGGCGATGTTGATT
chrF2	13591589	13591589	AG	A	A	A	A	R	A	A	A					A		97	chrF2.13591589	[T/C]	chrF2	GCGTGTGTCAGTCACGCCCACAAAGGCAGAGCCTCTTGCCTTCATCTTGTCAGTGTCTTCTAAGTTTGCAGTTGTTGAAATCTACTCTGAAGGAGAGCCC[A/G]AGGGTGGAGCCTTTCTGATGGCTTTGGTGACTGTTTCCCCTGTCACCTGCCTCCCTAGGTCAGCCCTGGCCTGGAGGTGCGCCTCTGAGAGGCCAAGCTG
chrF2	13592670	13592670	TC	Y	T	T	Y	Y	Y	Y	T	C	T	T		C		91	chrF2.13592670	[T/C]	chrF2	GGGGTTAAGGGGAATATCTCCCTCCGACCTGGCCTGCCTCTTGGACGCYTCCTGGGGAGTTTGGGTGAACAGTCTCTCCACTTTCCAAAAAGGAGACAAG[G/A]AACATCCCCTCACCCTCTGCAGGCCCACAGTTTCTGCAGAGTGGTTGTAAGCACGAAGCACTGTCTGGGGATCAGACCCTCCATGGCTCATTTCTACAGC
chrF2	13594681	13594681	TC	C	C	C	C	Y	C	C	C							97	chrF2.13594681	[A/G]	chrF2	CAGACCTGTAAATWAACATCCGTGCATCCTAATTTTCCTTGCAATAGGGAACCAGTTGACTTAGGAAGTCACTGCTTGGCCTTCAAGTTTCCAGAATGTC[G/A]GCTCATATCAGATCCCGAGTATCTGGATTCTGCATGAARTGCTGTGCTGCTGGTGATGAATGTGTGCTGACATGCGGTTCCTGCGTTTTGGGAAGGRCTT
chrF2	13595846	13595846	AG	A	A	A	A	R	A	A	A							94	chrF2.13595846	[T/C]	chrF2	GTCCTGATTTTCCTGTGATTCACTTGYGACCCATACCTGGGATAGCTCTCTTACCAACKCGTGCTCAAAGAATTCAAGGAGAACAAACTTTGTTGGGAGC[A/G]CAAGCTCAACTCTGGCACACAGAATGGGAGGAGAAATGCTTTYAGGGAGGGAAAAAAACCTCCTTTTCACCTATCACATGAAATGGAACAGTGTCCTTGA
chrF2	13597254	13597254	CG	G	C	C	S	S	S	C	S							88	chrF2.13597254	[C/G]	chrF2	RTCTCGCCTTCCTCCCCAGCTCGGTATCCAAGCCAGCGGGGAGCCACGTTGGTTGCCRAAGAAAACYAGCTTCTCTACGGACAGCCCCACAAGTGGGGTA[C/G]AGGAGTTTCCAGAAGGACAAGAGGTGTTCTTTTCCCCAAGGAGGAGGAACAGAAAGTAAGTAGCCCCAAACAATACCCACTTTGGAGATGCATCRGAGGA
chrF2	13598611	13598611	TC	C	C	Y	Y	T	Y	Y	Y						C	89	chrF2.13598611	[T/C]	chrF2	TCCTCCTCCACCACTTGCCAAACCAAATCRATCATAGGACACGGGTAGGTGAGTTTCCACTCCCTCACGCCAAATTTAGAATCTGTTGACAGATGGGTGC[G/A]AGCACCAGACAAACAGAGCCCACACGTCAGATTTAATGAGCGGGGGGAGGGTGCCAGGGTGAAGACCGGGTTTGTGCGTTTGACTCCTTAATGTTGTGCC
chrF2	13600920	13600920	AT	W	W	W	A	W	W	A	A							77	chrF2.13600920	[T/A]	chrF2	TGACAATTATTTGAGGGCTTCCGGGGTTGAAAGCAGGGTGCTAGCCACAGAGAGCATCCCCAGCCACACAGAGCTTACAGTCTGGCGGAGAATGAGAACA[A/T]GCTCCATTTTGCGTGCTGAGTGTCAGGAACACGGGAGCCCAGGCTGCTGAGCGTGGAAAGTGAGGGGATGGGGYGGACCAATGAGCCGAGCCGTCAGGAA
chrF2	13602813	13602813	AG	R	G	K	R	G	G	G	A							80	chrF2.13602813	[T/C]	chrF2	NNNNNNNNNNNNNNNNNNNCCTTTTAGTTGGGTTAAGTGCACACAAATGGAAAACGAGGTAGTGTAGAATGTCAGTCCCATCTGGAGGACCATGTGTGAA[A/G]TAAGGGCGAAATGAGCATCTGTATGGTCGTTAGCGTGCTGCTAATGGGCTGGGAGTGAAGCCGGAAGGGAGGTGGGCTGGGGCCGATTACGCTGGGAGGC
chrF2	13604738	13604738	AG	A	A	A	R	A	R	R	A							90	chrF2.13604738	[T/C]	chrF2	TCTACCCTTTGCCGGTCATTGTGGTAGATGCTGGGGATACAGTGGACTGAGACATATCATGGCAAACAGGACATGGTCTTTGGATGAGATCTCAACTGGG[A/G]TCCATTTGGAAGGGCATTTTCCGAGGAGAAAATAGGGTGAGCAAAGGCATAGAGAnnnnnnnnnnnnnnnnnnnnCAGGTTGTGTAAAGCTTCCAGGAGT
chrF2	13606228	13606228	TG	T	T	T	K	T	K	T	T							97	chrF2.13606228	[T/G]	chrF2	AAATAACAGACAAGAGAACATACACCAAACCAAGACCCTGCCTGCCCTGGGTTTTGTTTTCTTTCAAGCCCTTGACAGTTGTGGTTAGTAACCCATAACA[C/A]GCAGAGCTGTTCTGGCAAACCTGAGGGGTGTCTGGCAGCTGACAGCCAATCAGAATCCAACGAACCACTGACAGCCAATCAGAATCCAAGGAACCACTGG
chrF2	13607359	13607359	AG	G	G	A	R	R	R	G	R				G			97	chrF2.13607359	[T/C]	chrF2	TATGCTTRAATTTGCATACTCCTTGGAGGGGTAGTACTGAGACATCAAACAGAAGCCTCCCTGTTTCCAATATCGCCATCAAGAACTGGTCAGAGGTAAC[A/G]CTGACCCCCTCAATTTGAAACGAGGGGGAAAGATGTTTTTGAATAAATTCTGTTCAGACTGTTCATGTTTCCAGGGTAAAGAATACGCAGTCATCCAGGA
chrF2	13608709	13608709	TC	C	C	C	Y	Y	Y	Y	C							79	chrF2.13608709	[T/C]	chrF2	ATGCCATGCTGGCTTCCCTCAGTCTCACCAATCAGATCAAAACCTCCCACACCCAGGCTGAGGTAAGGATGAGGAAGGCCTGAGGGATGAGGCTAGGAAA[G/A]GATGAGGAAGGCCTGAGGGAAGAGGCTGGGAAGATCATTCCAGCACGAGTGCCCACATTTGATGATACAAAGACGCCAACGCCCGCCTCTCCTCCTGCTG
chrF2	13611711	13611711	TC	C	C	C	Y	Y	Y	T	C		T					95	chrF2.13611711	[T/C]	chrF2	AGTGTTGGTAGGGGAGAGGGCACTCTAGATGTGGTCSGAGCTCYGATGACCTCAACCTGAGTATTTTCTGGAAGAATCTAATGGTATTATTTCCCACAGT[G/A]CACTATCGTGGCTTTTTTCTCCATACCACTCATCATGAGCACAAGAGATTACTTACYGGGCTGGAGTGTGGARTAAAGGAAGCATCCTTCYTAYCTTAAA
chrF2	13615525	13615525	TC	T	Y	Y	Y	T	Y	Y	T		Y		T			87	chrF2.13615525	[T/C]	chrF2	GGCCAGAACCTCAACTCTTAACTCTTCTGAAATCTTGCTAACTGAAGCYATAARCTCTCAGATGGAACCGGAGCTATAAATCAGTGCAACAAGCTGCTAG[G/A]GGACTCGGGGAGATGTTTCAAGAAAAATAGAYGGTGGTCACAGCCARCTCACCGGCTTTTTTTCAGGTGAGAGCRTATRTAAGCTGAAGGGGAGAGACAA
chrF2	13617005	13617005	TC	C	C	Y	Y	Y	C	C	Y							96	chrF2.13617005	[A/G]	chrF2	AATTTCCCTCAGTGCCCYCGAGACACATTACRTGAGATAAGGAAACAAGCATGGTCCTTCCTGCCKYCTTCAGCTGCTGMGCACACTTCTGCAGCGTCAC[G/A]GTTTATAACCTTTATCTTCGGTCCTTGACTCAATTGTAGTCTTTCTTGCTTTGTTAACGAAGGTTGCGTCTAAATTTTTAAAYCCGAAAACARCATCTAT
chrF2	13619112	13619112	AG	G	R	R	G	G	R	G	G					G		94	chrF2.13619112	[T/C]	chrF2	CCGTGTTTCTAACTTAGAGACTGTTAGAACATGTGACTGGATGTCCAAATGGCGGACCCACCTTTGCCAGCCGGGGGGTAGAGGGCTTTAGAGCTGAACC[A/G]GAGGAACCCCACACGCTCCTCAGTCTGCAGTGTCTCTCCACTTTGGGAGGCTCCTCTTTTAAGGGGCAGTGTTATCTACTTATCGATGCCCCCCACCCCA
chrF2	13620924	13620924	AG	A	A	R	A	R	R	R	R							97	chrF2.13620924	[A/G]	chrF2	CCCATGAGTAACTCGCCTCCCCAGCCTGTCCGGAGTCACCTAGACTGCTGGCAAATGGTTCCTCGGAGCAAGGTAGGCACTACAGAGAACCGGAGGCTGT[A/G]TATTTAAACAATTATGGGCCTCTGTGTGTCTCTGCCTCCTACTGCACAGTTCGGAGCAAGATGGTGTAATATGTGCATTTTACATATCAATGGTAGAAGA
chrF2	13622110	13622110	TC	T	T	Y	T	T	Y	T	T							92	chrF2.13622110	[T/C]	chrF2	TTTATAGCCCTTTTTAGGGTGGCCTCAAGCTGGACCTCACACTTCCCCTCCCTGGCTTTCCCCTGTGGGGCATTGTTTTACACAGAGCATCTGGAACCTC[G/A]CGATCTTGCAGCACAAAAGGAAAAnnnnnnnnnnnnnnnGCCACGAATCGCATGAATCTGTGAAACTCTAATGAACTCTCTTCCTTGGGAAAACTTCCAG
chrF2	13624103	13624103	AC	C	M	M	M	C	C	C	C							87	chrF2.13624103	[T/G]	chrF2	CTATAAAATATAATAGTTTCTGAAATAAGAGGTACGATAGAAATTCATAAACACATTTCAGTATCATCACCTAGCAATCTATCATCAAATACTCTTTAAA[A/C]CTATACGATGGGTTGAATCGTGTTCAGTATGATGGGACAGGTGGTATTGTCTTTGTTCTTACCATGAAGCTTGGAAACCATACATGAAATATTAGTGTGC
chrF2	13629057	13629057	TC	Y	Y	Y	Y	T	T	Y	T							93	chrF2.13629057	[A/G]	chrF2	ARAGAACACGTTTTGAAGAAnnnRAGCAAATGTTTAATCYATGAATTTAWGAAWTTATTCCAAAAAGCAGGGATTTTTAATTCGGATTTTCGACATGTTG[G/A]AAGGTCATTATGGAGAATAGCTATGAAGAAGAAACAATYGATAAATATTTCTAYTGGTGAAAATCATRCTCGCTAGAATTTTWAAAATTKTTTTCATTAG
chrF2	13632907	13632907	AG	G	G	R	R	R	G	R	R							73	chrF2.13632907	[A/G]	chrF2	AGTTTGTGCAAAGACTTCATGTCTAACTAGGGGCAAAAGAAGTCTYTATCRTGAAGCACCATTAACTTCTCTGCCCTCATAAGTCGATTGCGTTCATAAC[A/G]CATACACACGTTTATTTAATATGTACTCAGTATTATAGATTTTGGGAGAATACTAGGATCTTGCTTCTTTCCRTTCACCTCAATAAGGAGTTGAATTAYG
chrF2	13634964	13634964	AG	A	A	R	R	R	R	R	G							90	chrF2.13634964	[A/G]	chrF2	GAAGAAGCGTTTTATTCAGAAATACCGCTTTGATCTCTCAATTCTGACCCTCCTGCTAGACTCTTCTGGGTCAAAGAGTTTTCTAGATCATGCTTCCAGC[A/G]TATTTTATACTTTGCTTGCCTCTGAGAGGGATTTTTGGAACATGTGACYTAAAGATGGCTGACAAAAACCACTGGGTCTTTAATCTCTCGTGAGATACCG
chrF2	13637990	13637990	TC	C	C	Y	Y	Y	C	C	Y							85	chrF2.13637990	[T/C]	chrF2	TTCGTGCGCAGCTTTGAGCACACTGCCTGACGCACAGAGGACCGTCAACAAATATTCCTTCCCGTGAACCGAACGTCTGCCTTCCCTGACTCACACACTC[G/A]AAGCGATATTGGGCACACTCTGGTTCACACCCAGGGGATGCTGGCCAAGCGCCTGCCGGGGCAGCTCCGGTTACTGCTTCGCCCCGCCTGGTGGCCTCGC
chrF2	13642036	13642036	AG	R	A	A	R	R	A	A	A							96	chrF2.13642036	[T/C]	chrF2	TATTGAGTTCTCGGGGAATCTCTTCCTCTAGCCCTTGGAAATTAGGACGGATGCTCTTGCAGGGTTGTTTAGACATTGTTCAGTTTCTAAGCAGGAAGAT[A/G]CTCACACGAGGCGACCTCTCAAGGTCACCTCCCCGAGACTAATTTTGTCACGTAAGCAACACTGGAATTCTGAATGTGTGTTCGCAGGCGCTCACATAAT
chrF2	13648786	13648786	TC	T	T	Y	T	Y	T	Y	T	T					T	88	chrF2.13648786	[T/C]	chrF2	AATCTAAATGCCCCCCAAACATAATTTCATTAATTCAGGCCATTTCAGAACGGCTCGACATTTTCTCGTCTTGGATTTTCCGTTGTCGTTAGTTTTCAGC[G/A]GAGAAGGATGCAGGCACAGGCCACCTTAGCAATGTGGCGAGGAGCCCACGGCACAGTGAAGACGACGGGACAGCGAGCGGCTGGCGGAGGAACGAAGAGG
chrF2	13650034	13650034	TC	Y	Y	C	Y	C	C	T	C						C	94	chrF2.13650034	[T/C]	chrF2	CAGCAGATCTGAGGCTCCTCTCTTGGACCCTACTGTCCCCCCGGGTATCTCCCTACCAAAGTGCTTATCATACTGTATTGGAACCATCTACCTTTCTTAG[G/A]AACACTTTTCGCTTGTAATTTGCCTCGGGGCAGGGACTGGCTTTTTGTCCGTGACCTCCCGGAATCCAGTACCYGAATTTCGGCACACAGTGGGCGCTCG
chrF2	13654489	13654489	TC	Y	C	Y	Y	Y	Y	Y	Y							96	chrF2.13654489	[A/G]	chrF2	TGGAAGTTTCCATGCAGTTGCCAGAGGTCCAAGCACCTCCAAAAGCATGGACACAGACACCTGGCTGATAACCTWACCCTACATGTGTGCCTCCCCTCCA[G/A]TAAATTTTGAGTCTTTTCTCTTCATCCATTTCCCCCGCAACTTCTTTCTCTGCAATACATATGCTGTCCTCCACTGTGCTGACTCAAGGAAGGTCCATRC
chrF2	13656925	13656925	AT	W	A	A	A	W	A	A	A							96	chrF2.13656925	[T/A]	chrF2	TCCTTAGGGGTTTTAGGGCATCATCTCCCCTGTCTGGGCTTTGCTCTCATGGTCACATGCCCCGTGTCASTGGAACACAAGCTCACAATTGTCTTCTTAT[A/T]AATGAAGGAAAATCTGTCCTGAGCCRTTCGGGTTGTTTGCAATATCTTTACAAAATAGCTTTTCAGTATTTCTTCCATTAAAACAAAAGCGAGCAAGCAG
chrF2	13659063	13659063	TC	T	C	Y	Y	Y	Y	Y	T			T	T			93	chrF2.13659063	[T/C]	chrF2	GTCACCACCAGYGGCAAGCTGTCACATCTTCACGTGAGACTTCGGTCAGGTATCGTGGTATCGCACACAGCATTGGAATTAAGGTCAGATAAGTTCACAG[G/A]ACAAGACTGAGTGGTTCAAGCTTGAAGATGATGTCAGGACAGGCAGGAGGCAGGMAGGTGGTGGGTGGGCCCCAGCTAGCCAGCACCCCCAGAATGACAC
chrF2	13661427	13661427	AG	R	A	R	R	R	R	R	R							98	chrF2.13661427	[A/G]	chrF2	GGTTTTTTCACACCATTTTGAAAATGTCATCAAATGCAAAACAGTTCTCCTGGTGCCACAAAGGCTGCATTTCCAATGGTAACTTCCAGCCCCAAATGCC[A/G]TAACAAACTTTGTCAGATTTTCCTCCAAGTCGAACCAGGGGTCAGGTTTGGTCCAGGTCCCTTCAGGGTGACCTTTGATCCTTCACCGCAACTGCCCCTC
chrF2	13663091	13663091	TC	Y	Y	Y	Y	Y	Y	Y	Y							94	chrF2.13663091	[T/C]	chrF2	AATTGCAGGTGGTGGGTGTAGGGGGCAATAAAACGCGTGAGGCACAGGTTCCTACTTCAGCTTCAAGGAGACAAGCCCTGGAGAATAGAGACTAGAATCC[G/A]TGTTAAAAGAGGATCGATTGGAGGCATCAACGTGATTTAAGGGATGAAAAGAAAGGGAAAATCGCAGTTGAGGAAACCAGGAAAGATTGTAGGGAAGAAG
chrF2	13665072	13665072	AG	R	R	R	R	G	G	G	G	G						81	chrF2.13665072	[A/G]	chrF2	TCCTTCGGGGTCTCTGGGCCCCTTTCTCATTCAGTAGAAAACGGGCAGCGCGTCCCCTCCTCAAAGGAATGCAAAGGGTCAGGCGAGGGGTAGCAAATGC[A/G]ATAGTGCTGTGGACCAGCTCTTCCGATTAAAGGTGGGCAGAGAATCAGAGCACGTGTGAGAGGCCGRGCCTCGATCCTCnnnnnnnGGGAGAGGGCGCCT
chrF2	13667584	13667584	TG	K	K	K	K	K	K	T	T							97	chrF2.13667584	[A/C]	chrF2	GGATCGCTGCAGAATAGAACCAACCCTCTTCAACTTCTGGGAACTAGTAGCTCTAATATTAATAAACAACGTACAACGGGAGAATGTAGACGATCACCCA[C/A]TTTTCTCCCTCACTTATTTTTAATCTTTTCCTAAAGCTGTGTACGGATTTTTGCGAGCCACAATTTGAAMGATYTGCAGTTTCGAGYGAGATACAAAGAC
chrF2	13670370	13670370	AG	G	G	R	R	G	G	G	R	G						85	chrF2.13670370	[A/G]	chrF2	TATAGGCTATAAACCYGGGATCTATTAYTTAYGGCAAATAACTTGTCGTACAACTTTTAGGCTCTTTAGGTATCCATGTGAGCTTTTCTGCTCGGTTTGC[A/G]AGAGAAGTTCTGGCTCTGCAGACAGGGTGGGGCGAAGGTGTGTGTTTCCACTCTGGCTTGGATTCTCCTTAAATTTGGAAATGAAATATAATTCACCATC
chrF2	13671837	13671837	TC	T	T	T	Y	Y	Y	T	C							81	chrF2.13671837	[T/C]	chrF2	AAGAAGCCGCCGACGTGGTCCTAATGGAGCCTATATCACAGCACAAGGAACAGAGACGGTGAATCAGAGCACTGAGCTGGAGAGTAGGGGGTGTGATCAG[G/A]CACCGGGGAGAGAGCCAGCGGGAAGCCCATGCAGGGCAGAGGAACGGCTAGTATAAGGAGGCAGGGACAGCGGGTTCCCACAGGCTTATCTGCTCAGCCT
chrF2	13673147	13673147	AG	G	G	R	R	G	G	G	G		G					96	chrF2.13673147	[A/G]	chrF2	GGGAGGCATTATTACTTTGCAAACAAAACATGTCCTGCTTGCCCTGGAAGATGGGCTGTCTGGAGAGATTTCCTGCAGACTGCTGTGCTCATCCTGGCTC[A/G]GGGTTCTTGTAAACTGCAGTCACAGAGGGTGGCACTTCCTGCCAGAGAGAAACCTTGTCCTCTCCCTGACCTCTGTCTTATTATCCCTTGTCGTCCATCT
chrF2	13675690	13675690	TG	G	G	K	K	K	K	G	T							96	chrF2.13675690	[T/G]	chrF2	CCATGCATCCCGGAGCRGATGAGGGGGTTAAGGTTAGCTTCTCAGAAGATCCTGACATCGGAGGCTCTCGATGCTACTACATCCTGTGAAAGTCAGGTTG[C/A]ACAGCCGAGGCCAATTACTAAACACAACAAAGACAAGATGAAACAGAAAATGCATTTGAAAAAATATATAAGCCAYTGGATAYAACTGATACCTTCCTCC
chrF2	13678023	13678023	TG	T	T	K	K	G	T	T	K							63	chrF2.13678023	[T/G]	chrF2	ATAAAATGTCAAGTCCAGGAAGGGCCCTAAACCAAWAGCATTTGACCCAATGATCACTAKAGAGGAAGYWGGGAGAGGGCAAGTAGCAGGGCCAGGTGAA[C/A]CCCCCTCCTCTCCTGCACCCGGGCCAGGACTCRCCCACCAGTTCTCGCTGCCCRCACAGGCTTAGCTGCTTCTAGGTGGTGTAGACCAGAAGCTGCATGG
chrF2	13679535	13679535	AC	A	M	A	A	M	M	A	M	C						96	chrF2.13679535	[T/G]	chrF2	TGGTCCCATCAGAAGGCTATCAGGAGGTCTCTGGACTCCTGGCCCCGGGGCGTGCTGGGCTCCTGACTGAACGAACTTGCTTGCTTTTGTCTAGATTTAA[A/C]GTGTGTGGCTCGAATACCTTTGTTGACGTGTCGGTGCTTTTAATAATGTCAAAATTCATCTTTCGGGTGTTGGTGTCAGTCAGTTGTGAGAATCTAGCAC
chrF2	13681094	13681094	CG	C	S	S	S	S	S	G	C							97	chrF2.13681094	[G/C]	chrF2	CTTTGGAGATGCTTTGCTTCCTGTCTGCCGGGATCTCCAATCTCAGACCGTTCCTGTATTTTGAATTACTCCAGAGCTTAAGCTTAAGAGTTGTCTCTTT[C/G]AGCCACCTCCTCACGTACAGCTTTTTCTTCCTCGTGACCGTCGCCGGCACTGTGGCAGGGCTCCTCATAAAGGTGGTTCCAGCCATGCTTCACACACCYT
chrF2	13684154	13684154	TG	T	T	K	K	K	K	K	K							96	chrF2.13684154	[A/C]	chrF2	AGCAAAAAGCCTAAAACACCATCTGTTGCTATGCTGAACCATTTGACTGGGGGAGAGGGAGAGGAGCGGGCTGACAAATTGGAAGGCACACTCTCAGGCA[C/A]GTAAATATCAACTCTGAGTCCTCGGTTTGGGAGCCTAAGGAGAAAAGGAACCTCCCGGATGCTTGGTCGGGATGCCTGGATCTTAAAAATGTGTGAAAGC
chrF2	13685533	13685533	TG	G	K	K	K	K	K	G	G							91	chrF2.13685533	[A/C]	chrF2	GGGGGAACTACTCCACCCCTnnnnnnnnnnnnnnnnnnnnnnnTCAACTCCTTTATACTCAGTAGAGTTAAAAAACAAAACAAAGCAACGCTAAAAAAAA[C/A]CACCAGAGCTAGAAAACCACAGTAYGAAGTGGGGATAGACCAAGGTGCAGGTGCGTACCCGCAGGACAGGGCTCCTGGATTTGCRCRCTGGCGGCTCGGT
chrF2	13687720	13687720	TC	C	Y	Y	Y	C	C	C	C							97	chrF2.13687720	[A/G]	chrF2	CAGTATGATATATATATCTGTCATGTTCAKTTCCTTCATTCGTTCTTTGCCCTATTGGAACAGGCATGAGATGATGGCAATCTGATGAAAAGGCAACATG[G/A]TTCGTTTATTGCTTAAGGTTTATTTAAGGATGTCACCATGACCTATATCCATTAGTAACCTCGCAGGTTCTTAAAGGGACACTAGTAAAAATACCTGATT
chrF2	13690356	13690356	AG	G	G	R	G	G	G	G	A							98	chrF2.13690356	[A/G]	chrF2	TGTCTAAGCAGAACCCTTTTTGAGAAGCCAAGAGAAGTCAAATTTCTTCGYGTGACYAAAGACCAGGAGGTGGGGAGAGCGGAAGGAATTTGGAGTTGCT[A/G]CTCTGAAGAAAGAAATCCTAAGGAGGACTTTGGAAATYTTGCTGTGTGCTTTATGGTACAAGCnnnnnnnnnnnnCTCCTCCCACTTCAGGGTTCTTGCC
chrF2	13691471	13691471	AT	A	A	W	W	W	T	W	T	T						92	chrF2.13691471	[T/A]	chrF2	CAGCACCTGTCCACTTCTCAATGGATATACATAAGGGTGCTGGAGATCATCCAGTCCAAACTGGGTTGGGATATGGTTCACCAAAGTATTTATCTCAAAA[A/T]TGCACTCATGTTATTCACCACTTGTTGTTGGAGGTTGAAYTCTGTCCCCCTCCCCACCCCCACnnnnnnnnnnnnnnATATGTTAATATCCTATCCCCTG
chrF2	13691601	13691601	AG	A	A	R	A	A	A	A	A		A					94	chrF2.13691601	[A/G]	chrF2	TCCCAACCCAGTTTGGACTGGATGATCTCCAGCACCCTTATGTATATCCATTGAGAAGTGGACAGGTGCTGGACYGGGAGAGGCCTAGGGTATGCCCCAT[A/G]TGGCTCTTGTGTCTTCTCTTTTGATCCTGCTTCTCACTCGGACTCCTGGCCAGCCCCCACCCACTCTCTTTCCTTGCCCATCTTCTGTCTGCTTGCCTCC
chrF2	13692429	13692429	TG	G	G	K	K	T	T	K								94	chrF2.13692429	[T/G]	chrF2	ACACACYCCTGACCTTCATCTGTGCACCCTATAGKTAAGGGAAAARATAGGGACCAACATTTTCGTGACCTAAGACCATCAAGATTTATCTCTCACCCGG[C/A]TGGATAACTGTCCAGACCAAGAGCTCCCTCCTGCCACACCCCTTTCATCTCMAAGTTCTTCCCTCCCCTGGCAGATGGGGGCAAGAGTGCTCAAGGCATC
chrF2	13719240	13719240	TC	C	T	C	Y	Y	C	C	Y					C	C	97	chrF2.13719240	[A/G]	chrF2	CRRGACCCTCACCCTACTTACCATYGCCTCCTGTTTGGGAAGCACCAGCAAGGATCCTTGTTATGGATTCCTSAAGGCCCCAAGTCCTGAGATGAGGCTG[G/A]GTTAAGTACAGCCTGGAGAAGAAGGATACTCATGCTTCTCACCnnnnnnnAGAAGCTGCAATTCCAGTCACAAAGCATGTCCAGAGCAGGTGGATTTATG
chrF2	13740966	13740966	CG	C	C	C	S	C	C	S	C							95	chrF2.13740966	[G/C]	chrF2	TGTTCTCTTCTTCGTCCTCATTCTCTTATGATRTCATTATTTATCAACTACTGGATAACTTATRATGGGTGCTAGATGTTGGAGATGTAGGGGTAAAAAA[C/G]ATACAGCCCACAGCCTTCTGGAACTTTTCCCTTCCAACTTCTTTTGATTACTTTCTCTTAACCACATAGGCTAAAAGAACCCAATATGTAGATAGAGAAT
chrF2	13745727	13745727	TC	C	C	Y	Y	C	Y	C	C							97	chrF2.13745727	[A/G]	chrF2	ACYACTGCTGAGAGAATGTGTTCYCTGGGGAGAAATGATCCTGCCGTATGGAGCTCTTGTAGGTGGGGGACGCAGGCAAAGTTCAAGGGTGCATCTCCCC[G/A]AGACTCCTTGAATAAAGACGTCAGTCAGCTGTGTCCTCAGACAAACGGGCAAAATCACGTTTCCACATAAAGAAGAATTTGGCTGCAAAGAGGGTCGTTA
chrF2	13756600	13756600	AT	A	A	W	W	A	A	W	A				A	A		97	chrF2.13756600	[A/T]	chrF2	AAGCCTTTACCAAGGTGACGGGCTGGTAACGGAAGTATCCCACCAGAAACTTTGCCTTTGGACTGTACTGAAGTGCGGACCTGGGATCTTCATTTTCAGA[A/T]CGAAGCTGGAGTTTTGTTCTATAAAAACAGGGCAGGTTCTGGATTGAAACCAAGAGTCGAACATGCTGATGCTTGAAGATAGAGAAGCACGGAGTTGCAC
chrF2	13761900	13761900	AG	A	R	A	R	A	A	A								97	chrF2.13761900	[T/C]	chrF2	AMGAATTATATCGTGAGTTGCCTAAAGTTCTTTTTGTTTTATGGTCAACACTATTCCTGGGGGCAAGAGGCACTTTGATGACATCTTAAGACGAAGCAGC[A/G]CATTGTCCCAGGTCTTCAGCATTTCTGGTGCTTTCCYTACCTYCCACTGCATTATTGCTGACCTCAGCGTGTGCTCCRGACTTGGAGCCTGAAGGAACCC
chrF2	13775390	13775390	AG	R	R	A	R	R	R	A	G							84	chrF2.13775390	[T/C]	chrF2	TGCCGGGAAAGGGAGTGAATGGGGCGGAAAAGTGTGTCAGAACTCCCATATGAACCGAGGGTCAAAGGGATCAGGCAGCAACCTGATCAGATCTGCGAAA[A/G]CACGAGACAGGATGCACATGGTTTGGGGGASAGCAATCTCTTGCCGCCATAGTTTTGCCAACTGTAATTCTAATGTCACTGTTTTATTCTCGTATAATTA
chrF2	13795104	13795104	TG	K	T	T	K	T	T	K	T							66	chrF2.13795104	[A/C]	chrF2	GGTTACATTCCAAGAAAAARACTTTRGAARGCAGGATCCAGGTCCCTTAAAAAATAYGGAACTGGGCAGTGGGGGAGGAATGACATACAATTAAAAGGGC[C/A]CAGSAAKAAAAAATTTCAGATGTTTGATGCTAAAAAATTAATAGTTGTTATATTTGAATAGTATTCTTTAAATGCTAACTTGAAAAACRTAGTGCTTTTT
chrF2	13800247	13800247	AT	A	W	A	W	A	A	W	A							95	chrF2.13800247	[T/A]	chrF2	AGGAAAAGCTGAAGTGTTGGAACTCAGTTTCTTCTTCGTAGCTCATTTAAAGGACATTATTTTGTTTGAGAAAAAGAAAAATCCCCAATTACAATGAAAT[A/T]GTCCACCTAAGGGGGAGAAATCCCCTCCCTCATTCCTGTCCACACAACTGCTCTGTTGTCGAACGTACAAGAGCCTTTCAGGACCCTGGCCCAACASATA
chrF2	13805836	13805836	AG	A	A	R	A	A	A	A	A							96	chrF2.13805836	[A/G]	chrF2	TGCTAGACACAGGGTCTGAACCCGTCCTGCAGACACTTGACACTTTTCTTTGCTCTTTTCCCTCACTCTCAGACCAGCGTGTTTCTCACTGTGAAATGTC[A/G]CTTAGTAAGACTCAAATCACGGTCACTAGTCTCTGCTGGAGCTTAAGAGGTGGCCAGCGGCCTGCTGACTCCATCTTGGGTCAGTGCGATTAGAAAGTGT
chrF2	13814132	13814132	AG	G	R	R	R	G	R	G	A							98	chrF2.13814132	[T/C]	chrF2	ATTTGGCCAACTCAAAACTCTGGAAGCTGAAAGGGCAGTGAAATCCTTGTTTCAACAGTTTTAAGTTGTGGGGCTTCAAAGACGTATAGAAAGCATGTAT[A/G]TCTCCTTTGTGGTGACCAGCAGTGATGGGAAATCCAAGAGAAGTTTCTGAAGTCCTTATTTCCAACAGATGTGATTTTGATAGAGTAAGAGAGCAACTCA
chrF2	13818211	13818211	TC	C	C	C	C	C	C	Y	C							97	chrF2.13818211	[T/C]	chrF2	TACTTCGTGTAGACTTTGAAACAACTCTGTAACAGTACTATCTTCCATATATCACCAATGAGGAAAGTGGAAGATCCCACAGAAGTAACTGAAGGAAGCG[G/A]AATGTGGGCTCATTGTGACCCCAGAGCCARAGCATACACAGCCTTCACCAACCCCTCTGAATGGGACCCCTTAACGTCAYTCCCTGCATCGCACCGGGTC
chrF2	13826635	13826635	AG	G	R	R	R	R	R	R	G							97	chrF2.13826635	[T/C]	chrF2	CCTTCTTCCCTGATTTAGAGTAAAAATCATTCTGACTTTTTACGACTGAAAAAGTTACAACAAAGGCATTTTTTACTCTGTTAAGCTAAAAAGCATATGC[A/G]GGAGTTTTCAAATTGTGCCCCAAATTTCCATTTTGTAGCTGAAGATGGTTTGCAnnnnnnnTTTAAAATCTTAAAATGTTTTTCCATGCTTTCAAGATAA
chrF2	13832542	13832542	AG	G	G	R	G	G	R	G	G							97	chrF2.13832542	[T/C]	chrF2	CTAACACTGRTTCTATCTCCTTCATTGCTCCAGGGTCCTGCACTGAGAAGCCCTGATCTGACCAGTTATGATATGAACTCTAGAATCCAGAGTGGAAAAC[A/G]GCCCAGGATTTGTGCTGGAGTGGCCACCAAGCTGGGCTTCCATGTGCTCTTYTGTCTGTACTCTGGTCRCTCGAAAGCTGTGCCAGGGACTCTTTTCCAG
chrF2	13845751	13845751	AG	A	R	R	G	R	R	R	G							97	chrF2.13845751	[T/C]	chrF2	TAGTTTACCGAAGGGCCCAAATTAATAGCATTTTTTTGTTTGAATTACCTGAACTCGATGCATGAAnnnnnnnnnnTCTTCAGCTATTCCAGTAACATCA[A/G]TTCTCAGCTTCACTTTGTGTGTGGTCATGATCTTTAGATTTGAACTCRTTTGAAATCCTCAAACAGAAAGAAAYRAGGGAAAAACCCATCACACTCACCA
chrF2	13851309	13851309	TC	Y	T	Y	T	T	T	Y								94	chrF2.13851309	[T/C]	chrF2	CATTCTCACCTCCTCCCCTCACCCACAGTCAAGATGCTCCTTTAATAGCCAGAGGACAAAATCCACATGGTTTAAGCTGATAAGGCTTAGTCAGTGTCAC[G/A]GAATGCTGAATTCCTACAGAGGAGGAGAGATWTTAAACATAAAATATATTTTTCACTCCATCTCAAGGTCGGACTAAATTGTAGAGGTCATTGATTCCAC
chrF2	13878246	13878246	AG	R	R	R	R	G	G	R								95	chrF2.13878246	[A/G]	chrF2	TGAAAATTGGTCAGGCTACTCACTCYTTAATTCTAATTTAGGGCAACAATAMAACTCTAAGTCTATCTGCTCAGTGCCCTAGCACTGATGAGGTTTCCAA[A/G]CAATTTTCTAGAAATGGGAGTAAACGATTATGTTTTGGATCAAnnnnnCCCATGTGRCAGGGCTCCACGAGGCACCTTGGACAnnnnnnnnnAGTGGGGG
chrF2	13884973	13884973	AT	W	W	A	W	W	A	A	A							97	chrF2.13884973	[T/A]	chrF2	TGCTCAGTTCTGGTCCCYCTTTTATAGAAGAAGAAAAGGAGACTTAACAGGTTTAGGAGATTTATTTCTTACCTACCAGCTGGTAAGAAACATTCTTTGG[A/T]GGGACTGTCCATCGCTCTGTCCTACAYTACAGGTATCTTRTAACATAAATGATTACAAAATTGCTCGATGGAGACAAACAAYAGACGATAGAGGACAATC
chrF2	13889520	13889520	CG	S	G	G	G	S	G	G	G							96	chrF2.13889520	[G/C]	chrF2	AAACATSWCCAGGAAGACTTCRAATGTGAAGCTGACCTTATGYTCAGAGTATTGTCTTTTCCATTCTCCACATTCCTCCTAATACAATCCAACCCTAAGA[C/G]CAGCTCCACATCTACCTCTGACCTAAAGCTTTGCKTGACTTCTRCCYTACAGYAACCTGGGTCTAGTTTSAAnnATTTCTCCCTTACAAAAAGTATGTTG
chrF2	13900752	13900752	CG	G	G	G	S	G	S	G								94	chrF2.13900752	[C/G]	chrF2	AnnGARTGCTACTTGAACTTTAAAAAGTGAAAAASGAGTGAGCTCAGTGAATGYGACTGTAAGTCTGTGGCTGGGAAAAGTGTTAGGCAGAAATGATGCA[C/G]AGGTTGTGAGACTTGTAAACTTGAACRGCCACAGTAGYGAAGAGTGAAAGTACAACATCAATGATTTCCAGSCAATCACTTTAYTTACCACACGTATGTG
chrF2	13913563	13913563	AG	R	G	R	R	R	A	R		G				G		98	chrF2.13913563	[A/G]	chrF2	CATCCTTGCCCTGAGTGARCCTGTAGCCTAATAGGAGAGGTTACCAGATGACTTAGCATTGTCAATATCCGTATAAACAAATTGCCGTGGAAGCAAAGAG[A/G]AGGAAAAAGTAATTCTAACTGCAGAGGGAAGGAATTTGAAGACCTCATGGCAAAAGTTTCTCAGCTGCGCTGTGYATGAGTTACTGTSAGGGGCARATAT
chrF2	13918719	13918719	AG	A	A	R	R	G	R	R	G							98	chrF2.13918719	[T/C]	chrF2	GGTGGGACACCTCCATTTTAGGAAAGAGAAGAGGAATCTGGAAGATGCCATCCGAATCGAATGAGGAGGACAAGGGGGAGGTAAAGTCAGGAAAGTCTAG[A/G]GGATAGAGGGCTTGGAGAAATGCCTGACAGTCAACCATGTTAATTGCAGCAGGGAGATCCAGGAGGGTGGAGACCAAAACATGGCCAGTGTGGAGATCAT
chrF2	13922881	13922881	AG	G	G	R	G	R	G	G	G							97	chrF2.13922881	[A/G]	chrF2	TGGTAAACTCTCCTGTTTGACTATCTCACCCYACTTTTCCAGCATATCTGCCCCGATGAAATGCCTACCATCATAAATGTTCCCTTTGCAGCAGTTTGAT[A/G]TTTTTCTCTCTTGTGGCTTAAAAAAGCTTTACnnnnnnnnTTGGATTCTACATGTGCATTTTTGTKTGTTTTTATTTATCCACTATGGTATGTGTCCCTC
chrF2	13927653	13927653	AG	R	A	R	A	R	R	A	A							98	chrF2.13927653	[T/C]	chrF2	CTTCCTAATTATCCAGAAGAGTGYTCATCACTTGTCTAGATCTAGATTATTCTACCTCCnnTTTCTACAATACCATCCTAACTAATGGGAATTTCTTGAA[A/G]TGTCAGCCCCTCCAAAATTTTTCACTTAAnnnnnnnnnnnnnnnnnnnCTACTTTCTTGCCTTTTTCCAAGTACGGGGATAAGTAGCATCTCTAATCTAG
chrF2	13937569	13937569	TC	Y	T	T	T	T	T	Y	T							97	chrF2.13937569	[A/G]	chrF2	GGTTCTAGGCCCTGGGGAGCTATTAAAGAMCAGAGCAGGTGTTGAGCGCTGGGGGGAGAGAGATGATTTCTCAAAAAGAAAAGGCTGTCCACCGAGTAGC[G/A]AGCCACTGCTACATTTGTAAAATGTTACTCTCAACTCCATCGCTCCGGTTTCGGCTGGATTTCTGGGTCCCAGAGGGAGGCCTGGGMAAGTGGCAGACTG
chrF2	13964939	13964939	AG	A	R	R	R	A	A	R	G							96	chrF2.13964939	[T/C]	chrF2	AGAAGGAAAAnnnnnAAATAGGAAAGCAGACCCTGATGGAAAAAGTAGATAGGCTATTGTTATGCTTATGAATGCATATATTAACCCAGATCCAGAGTTT[A/G]GGAAATAAATATGCCCACGTGCCCCTCACTGTCTCCYGCAAACCCTGAAATACCATGTATCTAACTCACGTGCTGCTAAGCACTGCTATTTTCTTAAATA
chrF2	13973264	13973264	AG	R	G	G	G	G	G	R	G					G		94	chrF2.13973264	[A/G]	chrF2	TTTAGTGAYTGAATCAGCTGGCATTTGAAAGAGGAGGAGCAAGAGACAGACACCACCCTGGGAGGCTTGACAGCTGAAAAATGACCCAGAAAAGTCCACG[A/G]TTAAATAGAACAGCTGGCACAAGGTACTGGAAACCAAGTCATATTTGCCATAGTTTAAGATCTCCACTAAAGCCCTCTGTCCCTCTCACTAGCACACAAA
chrF2	13979463	13979463	TG	T	K	K	K	K	G	K	T							98	chrF2.13979463	[A/C]	chrF2	TGATTGTTAATGGMCTATTCCAAATATCTTAGAAAACTGCAAGAATTATYGTTCTTTTAGTGAATGATTAGTTCAGAGTCAGAATGTGCAAGGAAGCCAG[C/A]ATTTCTCAAGTTAAACCTTTCTTTGTTGCCTTTTAGGCTTCTATGATGCAGTTGTGATTGTTGGTTATCCCATTAAAGGCACCTTAAATTAAGAAATACT
chrF2	13985621	13985621	TC	Y	Y	Y	Y	T	C	T	T						T	95	chrF2.13985621	[T/C]	chrF2	AGAAGAGCTGGCTCGSAGCAAGCACCTTGGCATGAAGACACCGCAGGCAGGGCGGGGTSGTTCGGAGGCAGGAGCCAGAGGTAATCACTGTGTTTTTCAA[G/A]CCTCAAGTGTTTACAATGCCAAGTGTAACCTRTATGACTTGCATCGCACATTCTCACTGCAGCAGGACCACCAGTCCCCTATGTTGCAAAAACAGTTCCT
chrF2	13990413	13990413	AG	G	G	R	G	G	R	G	G							89	chrF2.13990413	[T/C]	chrF2	CTGATAATGACTAAGTGAGCCAATCATATTGTGGTCCTAAGACAGTTTGAATGCAATACTCAGAACCTCAGTAAGTCAYGTGGGGTAAGACACAGAGAGA[A/G]GGGGTCGTAGACATAAGGCACAAGTAGCAGAAGTCATGAAGTAGAAAGAAGAAGAAAGAAGCATCTGTAGAAACAGCAGAAGTACAGGGAGAAATCARTA
chrF2	14000554	14000554	AT	W	A	W	W	T	A	W	T							98	chrF2.14000554	[A/T]	chrF2	ACCATCCTGGGATCTAAGACAATAACAGCTTAGAAATTATAACTGTAGTTGAGGAGAAAGTTATACAAATAACCCCTTTCTTCCCACCTCACCCTTATGC[A/T]CCTTGTTGTGTTCTATGTTGACCTCGAAGTTTTCTTAACTTTGATTCCTGTGGCCAACATCATCTGCCTAATCACATCTAGAAGGGTCCCAGTCACATAG
chrF2	14004671	14004671	TC	C	Y	Y	Y	Y	Y	Y	C							98	chrF2.14004671	[T/C]	chrF2	TCAGAAGATTTAAAGGTTCTGGGAGCAAGTTAAACACCTTRTAGTTCAGGGAACTCTACAATGTTTCTGAAATAAATTACTATGGGTTCAAGGAGAGAGC[G/A]GAGGTTGCATTTTTCATGGCCTGCTTCCACACATAGCTATGCCTCCAATCTATAATAACTGAAATAAATTTGCTTCAATCTACATCTTTATTCTGTCCTC
chrF2	14010338	14010338	AG	G	G	G	R	R	G	G	G							92	chrF2.14010338	[A/G]	chrF2	GAATGASAAAGAATGCATGTATCACTCTCYAAAAATTCACCTGTGGCTTTAGTTTTCACAGAGGTATAATCGTTGAAATTTTTATGGTAGCTGGGGAGAC[A/G]CAGGTTTGACTTTCAAAATAAACCAAATAATTCCTGCCCAGTATAATTAAAAGGAATTTKTAGGGTGGCCCTTTATTACTTCCTATCATTCCTCCTCCTC
chrF2	14016971	14016971	AT	A	A	A	A	W	A	A	W					A		97	chrF2.14016971	[T/A]	chrF2	TGTGGACACTTGTTTTAATGCAAGGTATGGGGAGGGCCTCCAATCACTATCTTAAGTCAGGCTCATATTGACACCCCTTTTGGTAACATATTCCAAGGAA[A/T]AACCAGATTCCTTTGGGGAGCTGGAATnnnnnnnnnnnnnnnnATAATCAAAGTTGTYATCACTGTTACCATTGTCRAATAATTAGGGCYAAATAATTAG
chrF2	14021736	14021736	AG	R	G	R	R	R	G	R								98	chrF2.14021736	[T/C]	chrF2	TGTCTCTCATCAAGAAGATAGTGGGAAAAATAAAGTAGCTTATCTTTCTGCTTATATCTTGTTATATGCCTTGTCTTCTCTCCATACCTACTCTAAGCCG[A/G]TGGTGATCCACACAGCACTGTCATGGAGCCCATACCCTTCAGCCCCTCATCTGAGCTACTRTTCYCTTCTTATACGTCATAAGACYCTGGCCCCATCACC
chrF2	14046863	14046863	AG	G	G	R	G	R	G	G	R				G			95	chrF2.14046863	[A/G]	chrF2	GGGAGAGAGAATACGAAACTCTCCTGTGAGGTCCAGTTGTGGCGGTTGCCATCTCTACTTTCRGGGGGACCRAGAGAAATTCTGGGGACTTGTGTGCTCT[A/G]TGCTTTTGTACATGCACTTTGTTTTTTCATTATTGTTTTTGTCAAAAGTTATAAAGACAGACACTGGTCTTCATTTTAGAATGTCTTAAATTGTGCCAAA
chrF2	14051291	14051291	AG	G	G	G	G	R	G	G	G							84	chrF2.14051291	[T/C]	chrF2	TGTATTGGATGCGATTTGGACACTCCTTTTACTGACATATGTTTGGGTCCAGAGTTTCCAGGGGTATGAAATGCAGGCTTACTTTCCAGGGACAGTCTCC[A/G]TGACCCTGGCGAAGCGCGACCCCTCAAAGCCTTTACTTTTCCGTGAnnnnCTTTCTCACACCAGAAATGCACTCCGTACCTGTGCTCCTTCCAACCACCC
chrF2	14057017	14057017	AG	G	G	G	R	R	G	G	G							97	chrF2.14057017	[A/G]	chrF2	AGAAAGAGTAAAGCAGAAAAGATAGGGCACAAGCCAATTCCAGCATGTTCTAYGTATCAGTTATCCTGCGAGGTATGGGATCGAAAATTGCTGGATGAAC[A/G]CAATCTATCCTTAGCTAATGCCCCGAGAATCAGGTAGAAGGTGTACCACTGTGGGTGCTACACATGAACACTATTGTGTAATCAATAAGGACGTAAAGTT
chrF2	14065426	14065426	TG	T	T	K	K	K	K	T				T				97	chrF2.14065426	[A/C]	chrF2	TCCAGCATAAGCAGACTGCAGGYCAAGRAGGGAGTTAAGAACAAAAGACAAATAAATCTTGGTTTCCAGGAGATTTACCTCCTGCTGAGAGACAACCAGC[C/A]TAAGTGGGAAAACATGAATACACAAATRAGAAACACATAGAAATCCCATCCAGGGCAGAGTAGAAATGACACATGCTGGAGAACTTCTGAGTTTTCAGGG
chrF2	14072951	14072951	AG	G	A	R	R	G	G	G	G							97	chrF2.14072951	[T/C]	chrF2	GTTTCCAGCCCAAGGCAGTGAGYRCTTTTAAACAGCAGATTTGGCTTTACCTGTGTCCTAGGGCAATCCCAAGCAAGTCTGTGTATTTCAGGAATCTCAC[A/G]CCACAAGTGGGTGAGTTATGGAATGTTTCYCCTTGTGATGGGACCCTTGCCCTACAACTAGTTATTTGCCCTACAACTGCYAGCTAGTCTTGGAGTCTGG
chrF2	14084692	14084692	AG	G	A	R	G	G	R	G	G							97	chrF2.14084692	[A/G]	chrF2	AGCAGTCCATGTATCAAATGGARCCAGTTAGGAAGGTACTCTGGTGTCCCCGAGCAGCAGATACTKACAAGGGACTTCCTGAGGCTTCCAGGAGATCAGT[A/G]TGTATACCCAGCAGATTTTTCAAACCACTACCCCATTGTAATATGTTATTATTAACCTTTGAAAAGATAAAACAAAGTCCAAAAAAAGCAATGTGTTGGG
chrF2	14091773	14091773	TC	Y	C	Y	Y	C	Y	Y	Y							96	chrF2.14091773	[A/G]	chrF2	TAAATGAAAAAGAGGAATTTCTCATTTGAACATCGCCGATATCTGACCTAATTTTGAGAGAGAGAGAAAGGGCTCTAACTTGCTGCTCCATTGGGATCTC[G/A]GCTAGAAAAGGACTTGGCTAGAGCACAAAATATAATACAAAATAAAATGGGTAAGGTATTTTAAGTCGGAGCCACTATTAAATTATTTAATGYTTTATTG
chrF2	14095860	14095860	AG	R	A	R	R	R	R	R	G					G		95	chrF2.14095860	[A/G]	chrF2	AATTTGTTAGGTAAACAGTCCCTAAAGCCTTGGAGATTATTACACATAGTAGACATGTGTAAGCAGACTTCATATGTGTCAGGGACCTAGAAGCCCTTAA[A/G]ATGCAATTAAAGATACCACAAGGGAAGTGGAAACTGATACTACAAGAGGCACTTAATAATAGTTCATACAAAAATACAGGAAATATCTCAAGGTATGTGC
chrF2	14104066	14104066	TC	T	C	Y	Y	T	T	Y	Y						T	94	chrF2.14104066	[A/G]	chrF2	AGAAAAAAGAATATTAAAACTTTTGCATTTGGATTTCTTGATGAYRTTCCTTTGATCACTGGTTCAGATACGCAATTTCACATGCTTGTGTCCACCTGCA[G/A]TGTTTGTGTCCCATAGTCTCCTGGCCAAAATTGAAGACACTTCCATTTCATTTGCTGTAAATTGTCTGTTTCAGACTTATTAAATGCAAAGATCTGGAAT
chrF2	14110065	14110065	AG	A	A	A	R	R	R	R								96	chrF2.14110065	[A/G]	chrF2	TACTTCTCAAAATTGCAGGCAAGTAAACAGAGGCGATTCCTTGGTTGGGGGTACAATTKGCTATCCCTTCAGACCCATAACACAGGCCGTGGCTGACATA[A/G]GAAAACAGAAGTGCTAACACTTATGTAACAAAACTCAGCAACAAGAAAAAGCATCTTCTCCATTAATTAGAGCCCTATTTCTTCCTTCTGCACTCTATCT
chrF2	14114100	14114100	AT	T	T	T	W	T	W	T	A				T			96	chrF2.14114100	[A/T]	chrF2	ACTATAGTTRGTCCTTGTAAGCTATTTTGTGTAGTACACCYTGCATCTGGTCCTTCCTCTCTACTTGCTCAGGTCTGGACTCCTCTGAGGAATCCCACGT[A/T]GTCAGGAGTACTCCAGGAATAGTGTCTTCTCCATGAGGCCTTCRCTCCATTTTGAGGAATCTCTCTTCCCCATGAGGGGTTATGGTGAACTATTCTAGGM
chrF2	14131758	14131758	AT	W	A	W	W	W	W	W	W					A		98	chrF2.14131758	[A/T]	chrF2	TTAGAACAnnnnnnnnnnnnACATTCAGCACATCTTTAGATTCCAAGGTTAGGGACGCCCCAAAGCTTGATGTCYCTATTTGCAACCCCTGCTGTTGTTC[A/T]GCAGCTTTGATTGTTGATATTTTCTAAGACTGTGTTGGCTTCTGAAGATTGTTCACATGTGCTATTCACTTCTGCCTTGCCTGAGATCTTACTTGCAAAA
chrF2	14137369	14137369	AG	G	R	R	R	R	R	G	R							98	chrF2.14137369	[T/C]	chrF2	CAAAAATGTTTAAAATTAGAGAAATGTAGATTGAAAGCAATGAGAACTATGTTACCACTACCAACGCAGCGTCTGAGAAGCATGTCCTATAAAGGAAGTC[A/G]TGGGAGCTTTGAGCAGAGGCTATAGTAAGCTGGGGCACGTGGAAAGGCAGGCGAGGGCATTCATTATTGGCACAGAGAAYGAACAACGTCACAGAGGCAC
chrF2	14148690	14148690	TC	C	C	C	C	Y	Y	C	C							97	chrF2.14148690	[A/G]	chrF2	AGGATATTTACAATTGCACTGCTGTTTCAATATACTGATTTTTTCCTTCTCTGAAGCATATACCAAATAGCACAAAGTAGTCTCGCCCCAGACTGGAGTC[G/A]GGGGTGAGTGTAAGTGTAAAGTGAAGAGTCATAAYGATCATGTGTGCAGTTCAAGGTACTATGGAGTGGATAGGAGCTAAATAACRAGTCAACCATTATC
chrF2	14152932	14152932	AG	A	A	R	R	A	R	R	A		A					94	chrF2.14152932	[A/G]	chrF2	TTTCTATGATATAAATATAAAGGTGTATCTCTGTTTAATGAWGCTAAAAAATACTGCTATAATCAATTTARATGTAAGAACTCTGGATCCACTGTGCAAG[A/G]CACTTCATTTTACTAGTGGTCAACTTGAAYCTTGAAGAAATAACGTAATTTATTTCAGTATATATACTTAGCCAATGGCAACACCTGGTTTCCTTATTTC
chrF2	14157340	14157340	TC	C	C	Y	Y	Y	C	Y	C							96	chrF2.14157340	[T/C]	chrF2	TTGTAGGAGGATTTCAGTGCCTATATTTATTCTAACAAAATCTCAGAGACTGTAAGGGACTACTTGGAAAGATTAGCAGTTTAATTTCCAAAGAGGAAAA[G/A]AGGAAAAAATTCAAATGCTCAGGCTCTGGAAGGTTCTATCTnnnnTTTATTCTCCGGCTTTAATCCTTGCCTGCTATAAATTGATGGGCTATTATCCATC
chrF2	14164352	14164352	TC	C	T	Y	Y	C	Y	Y	T							94	chrF2.14164352	[A/G]	chrF2	GAGTTTTTATTATTATAYTATGAGCACTTAGAGATTACAAGTAGTGACTCATTTTTAGATCYTATTGTTTTTATGAGCTGAGCACCCAGTATTGTTACCC[G/A]AGGCTTTACAATTTAGCAAGAGCATACTACAAATGGRACGCAAAATAGTGGAGATCRTAAGCCTTTTATCAATGAGAAGACACTTAAGCCTCAAGAAGTG
chrF2	14169413	14169413	AG	A	A	R	R	A	A	A	R							96	chrF2.14169413	[T/C]	chrF2	TGGTGACAACACTATTACAGTACAAAGTAAAGGCACAGTTCGGGAAGGTTCAGAATCAGCACAGATAAAACCCATGTCCCTTCTTAATTTTGAAGGAAGA[A/G]TGACTCAATGCGGTGACCCTCCCCAAAGATGGCAGTGACATGAAGCTATGTAGAAAAATAAATATTTGCTAATTCTCAGATCAGCAGCCATTACCCTTGC
chrF2	14174796	14174796	TG	T	T	K	T	K	K	K								84	chrF2.14174796	[T/G]	chrF2	TATCTGGGTTGGCTGAACATTRATAAATGCCGTGTGTTGATTGTAATGGCTGGGCCACAATGATTTACAAGAAATACTTCCAAAAATTGATTTTGGAGAC[C/A]TCACAAAACTCAAGAACAGGATTTCAGCGTGTTGCTCATTCTGCCAGAACTCCCCAGCAGAATTGAGAGTAACACTGAGCTGTATTAAAGTGGTGGCATA
chrF2	14178680	14178680	TG	T	T	T	T	K	K	T								97	chrF2.14178680	[A/C]	chrF2	TAAGACGCAAAACTTCTTCCACTACCGTCTTCTTGCTCCCTCTCCTCCAGTTTCCTCTCTCCACCACCTGCTGTGGTCTCCGGGACGTATTTCCTGATAG[C/A]GTTTCTTGATAGAGATTTTCCCACCGTCCTCGCCCTCAAACCAGGGCTCTCTAGATGCTCCTCCCACCATTACCCTCAMATRGTTTCCCTCCTTGAAGCC
chrF2	14183076	14183076	AG	A	A	R	R	R	R	A	R							96	chrF2.14183076	[T/C]	chrF2	ATCCCTTTGAAGGTGTGTCTTTTAAATTCCCCGAAACGGAAGAACAGTGCTATTAGCTGTTGAAATCTGCAACATTCTCTAAGCTAAACTTCCACTCCCC[A/G]AACTCCCAAACCCCACTGTTGTGGGTTCATTATACAYGGTCAGATACAGAATTTTTTTTAATACTGGCAATATTGGTCAATAAAAATAAGAAAATGCAAA
chrF2	14188298	14188298	TC	C	C	C	C	Y	Y	C								93	chrF2.14188298	[T/C]	chrF2	GACAATTAAGAACCYCCTAGAGACCATTTTTTTCTTATTATAGATTTTACnnnnnnnnnnnnnnnnnnACTAGAAAATGTTCTAGCCCTAGTTTAGGACT[G/A]TGAAATAGAGATCAGGAGGCTGATGGCAGTGCAGCCCTAACGATGAGCGTCCAGGGCCAGGTGTCCTGGTTTCCGGTGTGCACCTCCACTTGGGAGGCCA
chrF2	14197512	14197512	TG	K	T	K	K	K	T	K	K							95	chrF2.14197512	[T/G]	chrF2	AAAATTTATTTTCCTCTCTCCCAATGCTTTCAGAATATTTTTTTTGAATTCACTTGGCAAGGTATCTGAAGGYTTTTCTTTATTTATGCATAAATCCCTG[C/A]GTTCTGTCTGCACATCTGGCAGCAAGTCCATTTTGCAACTGGCTTTCTGAGTAGATTCTGTTCTTCCATATACTGGAATCTTTCAGAGAGACCCAGACAT
chrF2	14211679	14211679	TC	T	T	Y	Y	T	T	T	T					T		98	chrF2.14211679	[T/C]	chrF2	CAGAATTCTGGCTGATAGAACATTCTGCCCCATAAGACTGAATTTCACCTTACCCCCCAATGTATGGAATGATAATCTAGTAGATCATGGCAAATAATGG[G/A]AAAAAAATGGCGTCTGCATCAAGGAAGGTTCCCATGACTGAGTTGCTGCTTTTCCATTCTTGCRTTCTTAGATGGAAGCTGTATCCGTTGGTTTCCTGTT
chrF2	14218057	14218057	CG	S	C	C	S	S	C	S	C							98	chrF2.14218057	[G/C]	chrF2	AGTAGGAAGGGAATATTCTGGTCATTTTTGGAAGACGCAGCTGTGTACAATTATTTGGAATCCCTCTACCAGGTGCTGGTAAGAAGCAAGAGTAAGAGAG[C/G]GCATGCGTAGTTGAAACCTCCCTGAAGAGCATTTTAAGGGAACCCAGAAAAGACAARTCATTCTTAAAAGAAAAAAGAGAGGGACARCAAAAAGGAAATT
chrF2	14223230	14223230	TC	Y	Y	C	C	Y	Y	Y	C					T		97	chrF2.14223230	[A/G]	chrF2	CTGCCAAGGGAGATCCTTTWTCGGAGGTAAAATGGAAATGACTGCCCATTTTAAAGAAAGATCTGGGTTTTTCRCTTTTTTGCGTGTGCCCACAAGAGTA[G/A]GAGTAGGCATAATTTCAAAGCAAAAAGACAAAACAAAATTTGACTTGCTTTTTCCTAGAGCAGAACCTGATTATGTCATTCCCTTTCTGCTATTGCGTTT
chrF2	14229169	14229169	AG	R	G	R	R	R	G	R			R					98	chrF2.14229169	[T/C]	chrF2	GCACACTGAGTGTAGAACACTTCGGAGCTGAGTTTGACAATGGCTGGCTTCTTAAAGAATCGTTCCAGAAGCCATTTATAACCCTGAAAGACTGTGACTG[A/G]GGGGACTGGGACACTTTTTGAACTCAGGCACCAAAGTGATGACTTCCCTCTCCTACCAAATGTTTCAGGTTCCACATGAGGAAGCTTCCCCATAACATCT
chrF2	14242625	14242625	AG	G	G	R	R	R	R	R	R							97	chrF2.14242625	[T/C]	chrF2	GATGCCCCAAGTACAYRGTTTTCTAACTTACCGAGAGGTTAAGTCCAGAATTTCCCTTGCACATTTTCCAGAATATTAGTTTGGTTAATAAACTCCCCAA[A/G]AAAGGTCCTGTGGCTCAAATCCCATGGGAAACAATGAATCAAGGAGAGTTCAGTTGGTTTCTTTGCTACCAGAnnnnnnnnnAAGGCTTTAATTAAATAG
chrF2	14250357	14250357	AC	C	A	M	M	M	M	M	C							98	chrF2.14250357	[A/C]	chrF2	ATAGAGCCAGTGTGAAAATGAAGTGCAGACGAAGTGCCTATTAAAAAATAAAGTACATTTCCAATGGATTGCTRGAATCACTGAACACTGGCCAAAACTC[A/C]CAAAGAAAATACAGAAGAGCACCTTAGAATGCCCTGCGATGTATCTTGTGCCTTATGATTTACTTTGGCATTTTTTTGTCGAACATTCCATGTAAGACAG
chrF2	14258655	14258655	CG	G	G	S	S	S	S	S	G		G		G			97	chrF2.14258655	[G/C]	chrF2	TTCCCCAGAGTTTTCCCTTAACAAAAAGTGCTAAATACTAACCTTACTCTTTTTGGTCCTTTTGAACTTGTTATTCAGAAATAAAACTCATTATCCCATA[C/G]TGAGCATGGGTTCTGAAGGACTATAGAAGATGAGGAGAGTACTACAAAGGGTTTATCTATAAAACCAGGGCTTTACCATCTTTTTCTAAGAGGACCAACA
chrF2	14262810	14262810	AG	A	A	A	A	R	A	R	A							97	chrF2.14262810	[A/G]	chrF2	ATTTGCTCTAAAAACCGGAGCTAATATTTAGCTCTGCTTTTCCATGCTTCAGATMCTTTAGCTCCTCCTGAAAAGTGTTTTGCAAAAGCCAGAACATGGG[A/G]ATTTCTTCAAAAACCATCATTCTTATTAAAATTGAAATCCACTGTCCGAAAAYGTACATTGTTTTCTGAAGTGCTACCATATTCTTCTGAAGAATYTTAG
chrF2	14267931	14267931	AC	A	A	A	M	A	A	M								97	chrF2.14267931	[T/G]	chrF2	ATCTGCCCACAAAAAACTATAATAnnnnGCAGAGTGGAAGAGGTACTAGACAAGAGATGTAAGAACCTGCTGAAATGTTCTTTTAACCAGGAAGACTCTT[A/C]GAGAAGTCTTCATGGACAAAGGCATAGCTGACCCAGGTTTTGGAGAAGGGAAGACATCAGARTCAAGCTCCAAGACTATGCCAGAGKAGCTAGTAATTGT
chrF2	14274067	14274067	TC	T	T	Y	Y	T	Y	T	C							98	chrF2.14274067	[A/G]	chrF2	TAKTTGTTTTCAYCCATATGATCRTTAAAGCTTATAAGCCAGATAAATCGTGGGCTAGCTGTTGGGCCCAAACAGCATCGGCTTAATGAAATCAGGCAAA[G/A]TGTTGGTTTACCAATAGCAATATGTTCACAAGAAAGAAGTGTTCTTTGTTTTTCTTGCCCAGACTACATCTCCCTTTCCAACTAGTTGCATCTGACYGTR
chrF2	14281813	14281813	AC	A	A	A	A	M	M	A	A							97	chrF2.14281813	[T/G]	chrF2	GAAGGAAGCATAGAATCGTCTACCTTATCAAACCACAAATCTGAAACTGTCACAAAAAGTGCTGAGCTACTAATATTTATTCTGGGTATTTCCAACAGTA[A/C]TCTCTTGTGAATGTGGGCACAACGTTACAAGAAAAACGGCTTACAGAAAAAGTTTAAAGCATCTGCAAATACTAGATTTTTCTAAAATATGTTTTTAATC
chrF2	14287197	14287197	TC	T	Y	Y	Y	Y	Y	Y	C		T					97	chrF2.14287197	[A/G]	chrF2	CCTGGCCCCACATAACTGATATTTATTTCCTAAATYCTCCCAACATGCCACCTCTATTCTATACRGTCTAAGCTACCTGACGCTTTCTTGCACGCATCTT[G/A]CAGATCTCTGCCTCTCTTTTCTCCATTCTATTGCTCTTCTAAGTTTAAATCATGTAATACTGTTCAATTGATAGAGATTTGAGTACTTTTATTTTTCTTC
chrF2	14304321	14304321	TC	C	C	Y	C	C	C	Y	Y							98	chrF2.14304321	[A/G]	chrF2	CAGTCAGCTGTTCCTACAGTCGTTCCAGATTCTGTGTGTGTCGGTTTACCAAATTTTGAGGAATGGCATGATTCAGGGGTTCTGAGATGGTCACGGGAGC[G/A]TTAAAAAAATATGTTCTTCACATGCAGATATTTCTGGAGAGGTTTTCTTCTGCTYCCAATCATAACTTAAAATAGCATCGCTGCAAATGGCTGCAGGTGC
chrF2	14320168	14320168	TG	T	T	K	T	K	T	T	T							96	chrF2.14320168	[T/G]	chrF2	GTCTTGGGGCTTTGCACTTACAYTGAGCTTGACAATTGTGTCTGCACAGCTTAATTCTGGTGTATCTACTTGGAAGTGCGCTTAATCTTAAATCACAAAA[C/A]CTGGAAAGGGTATCTGCGGTGCCTCAGAAAAATCCTTGTCCTAACGGAGTGTGTGCATCAATTTAGTTTYTCCTTTTTCAATTCGTTGAATACCGTAAAT
chrF2	14324059	14324059	TC	Y	T	Y	Y	T	Y	Y	T	T						97	chrF2.14324059	[A/G]	chrF2	GGGACACACTGGAGAGAGRCTGCCTTTCCRCTTCCATCTCCTTGGGTRTAGGGACACAGGTTCCAAATCTGAGGCCCTTGATTCCTTTGACTTGCAGCCC[G/A]AAAAATTCTGAGGTTCCTCCTAGGATTAGAAGACACTAAAAGGAATATTTGCCTTGCKGCAGKTCATGTAGAAAGTACTCTGCTGTACTTCCTCCCATGA
chrF2	14335925	14335925	AG	G	G	R	G	R	R	G	G							98	chrF2.14335925	[T/C]	chrF2	TTATTTTGGCCTCCTAACTGTAGTCATAATATAGGAAGTTTCAAAGTTGCACTGAGTGGTACCAAATAAATACCTGAGAGGTAGACTTCTCTGTATGGGC[A/G]GGGAGAGGCAAAGCCCTACAAGCAATCTTCAAGTCAGCTGACATGGTTTCGAGATGAATAAAGCTTTATTTTAACCTTTCCTTTCTGGTCACCTATTCTC
chrF2	14340742	14340742	AT	A	A	W	A	W	A	A	A							97	chrF2.14340742	[T/A]	chrF2	TGAAATTCACTGGCAGATTTTTCTAGAGTGTATTTKCTTTTCTYGTTTCTCTCAAGAAAAATGCCTTTTCTCATTTTAGAAAACACTTCCATTTCTGAAT[A/T]GGTCATGGTCCAAATGTAAGTTGCAAATGSACCAYGGTACACATTCTTCSCATAAATACCTTAATGTGAACAACCAAAACCTGTGTACATGTTTATTGAA
chrF2	14344775	14344775	TC	C	C	Y	Y	Y	Y	Y								95	chrF2.14344775	[T/C]	chrF2	TTTGGGTCTAGGGTTCTGTCATTAGGAATGCCCTTTCTTTTCAAGGTAGACAGAAGGGGCAACTCAAATACTTCCGGGGCTTGAAAAGCATATACTGTGT[G/A]AGAACCACAAATGTCTTTCTGGGGTTCATTnnnnnnnnTCAAAGAACAACAATAATTATnnnnnnnnTTGTGAATTTCCCACCAAGAGACATCAGCACAA
chrF2	14350666	14350666	AC	C	M	M	C	M	C	C	M							96	chrF2.14350666	[A/C]	chrF2	ATTTTCAAAGAAAGRCCGAGTCTTGTGAACAAAGGAGAACAAAATAAAATAAGCAAAGCATTTTAGGGAAAGAATKAGTGCTTTAGGAGCTCCTGGCTAG[A/C]GTGTGACTCTCTCCTTCTAATAGGTAAACCAAGCCTAATGAGGCAGTGTTTGTGGTACTGGACAAAYACAACTGTTTTCTCCYYATAGGAAAAAAATATT
chrF2	14355593	14355593	AG	A	R	R	A	R	A	A	A		A					97	chrF2.14355593	[T/C]	chrF2	AAAAGAGAATTCTGAGGAAGGAGGTAAAAACTAAGRAAGGAGGTAAAAACTAAGGAASAGTTCATTATTACACCCATGGGTTTTTATGAAGAGGGTTAAA[A/G]TAGCAGGTGACTGCGTTGGCTATTTAGGGACAAGCTTGGTTTTAGGGAAGTGCTATTTCCTTGTTGCTTCCAGAACAGTCATGTATCTCCTAAGGTGCTC
chrF2	14359466	14359466	AG	G	G	R	G	G	R	G	A						G	98	chrF2.14359466	[T/C]	chrF2	ACAGGTAGACAGGTGCTGAAAAAGAGGAGTCCCCCCACCACCGCCATCCCAAAGAGAAGCCATTCAATCACTTAGCTTTTCTAAACACCTACTACCTGCT[A/G]CTCCTTCCCACTTGCTGGGTAATTAACATCTTAGATAACTCTCTCCCAGGAGATAATGACCCAAGAAGTAAAAGCCMTGTCTCCGCTTCTAGGAGTCCCT
chrF2	14366189	14366189	AG	A	G	R	R	R	R	G	G							97	chrF2.14366189	[A/G]	chrF2	GCATCCCTAAGTCATTATCTGCCTRGGGTCTCTGTTGAWCGTCYTAGTGGATCAACTCCACTCTGACTGATTGGAGCACGGGATTCCCCCACATTGTGTA[A/G]ATATTGGTAATTGTTCAGCTTACAGTTATCTGCTCACTTTTGCTCAGCCATGTGAAGCATATGCTCTGAAAAATGCTAAGAAAAATCATTATACCTTCTC
chrF2	14372400	14372400	AG	G	G	G	G	R	R	G	G			G		G		94	chrF2.14372400	[T/C]	chrF2	TAGATTATCCATAAACAASATACAGTATACTTAGGCTTTAAAGCTTTTCATACCATGAATTTTTTGTCACTTTCTTCTTGATCCTAACCTTAAGTTTTAG[A/G]GGTTCACCCTCCTTGACTCACTTGCCTGGCTTATTCATTTCATACTTGCTGCASTGTACTGCTGTTACTATATACTCAGTACCTAAGTCTGTGCATTATT
chrF2	14379168	14379168	AC	C	C	M	M	C	M	C	M							93	chrF2.14379168	[T/G]	chrF2	GAAATGGAGATTCTCCAGCTYGCTGCTTGGCCGTSAAGACCAGCCTTCACACTGATTGCCTTTCAAGTCCAAGATGATCTTAATTTTGTAGCCACCACCA[A/C]CAAAACCCCAAAAGCCCAGAAATGKGTAGTTAGATGCCGTGGGGTTGAGGCTACACAGACTTTCAAGCCAGCCTGCTYGAGACCAAACCTTCGTTCTGAT
chrF2	14384174	14384174	TC	Y	Y	Y	Y	Y	Y	Y	C							97	chrF2.14384174	[A/G]	chrF2	CCTCCCTAATCATTTCTCCCCACACCACTGTCATCTCAGTGAAGAGCCTTCTYGCTTCTCTTTCTAGATGGACAGACCTGCACTCAGGACCAACCATCTT[G/A]TGCTGAGCCCTATACAGATTACACATTGTGTTTATTGCTCTACARCTTGAATTATTCATCGATGCAGAGGGTCCCCCTTCCTGAAGAAAATGCCCAGTGA
chrF2	14395349	14395349	TC	C	Y	C	C	Y	C	Y	C							97	chrF2.14395349	[A/G]	chrF2	GCATTCACCAGTTCATCTGATGCCTCGGTGGCATTAATACGCTTCTGCACCAGCGTCCTTATGCCCTCCTAGAACAGTGCTTCAGTACAGCAGGCCTCCT[G/A]GCAGTAATTTCCAGAACCACAGTCTCTGCYATAAACAGGTGCTTTGATAAAGTTGAAATCGACAGGGCATTATAGGCAGATAGAAGTTATCAAGCGGGGT
chrF2	14402537	14402537	AT	A	W	W	W	W	W	W	A							97	chrF2.14402537	[A/T]	chrF2	TCAGGCTGGGTGGGTGGTTGGGGGCATCATCAAGCCAGTTTTTTTCACTGAGCATCTGAAACGAAGGCAGAGAGAGGCCTGTTCTTGGAGGCCATGCAAT[A/T]GCTGTAGTAGCAGCTACCTTCGATTCCTTCTCTTTGGAAGCCCCTCTGCCATCACTTGGGTTTCACCTTTSYTGGGCTCGCCAAGTCAGATACTTCYCTC
chrF2	14419434	14419434	AG	G	R	G	R	G	R	A								97	chrF2.14419434	[A/G]	chrF2	AACACRCTGGGAGTGGGAACCTCACTTTCAACATCATGGGCCAACTTCCCTCCCATTACAATTGGATCTAAGGATCAAGGTCATATGGGAAACCCAGCAG[A/G]TGTGACTCTTCCTCTCTGATCAACTCCCTTTGTTTTTTCTATTTTTATGCTCTCTTGAACACTACATAATTAACTTCCCTAATGGTTATAAAACTGCTAG
chrF2	14431719	14431719	TC	T	T	T	T	T	T	Y	T							98	chrF2.14431719	[A/G]	chrF2	ATGATATTTCCTTTCTGTCTGCTTAGTTTAATGGAGGGTTTGTGCTCCGCCACCTCGGGGCCGGCTTCTGGAATGGGGACTTGGAAAGAAAGTGCGTGGG[G/A]AAAGACGTAACATTTCTTTTTAGCAATCCGATTCAGTAAATGCAAACGTCTTTGAAGAAATTATTAAAATCCTAGCCCKAGCCCTTTCCTTTTAAGGGAA
chrF2	14446165	14446165	AG	R	R	G	R	G	R	G								80	chrF2.14446165	[T/C]	chrF2	GGCAATCAAGTGGTGATTAGGCAAAAGCAGTAAGAGGGGACCACATGAAATACCAATCTGAATAAGGTGTTTGAAAAAGTAAGTCGAGCAAAGTTTCAAG[A/G]GACTTGAGAGTACTAACTCACTTCCCACACACTGGGCTGCTCAAAGGATAATACAATCATTTTCTACCCATGGAATTAGTCTTGTCCAGGTCTAGCCCCT
chrF2	14450169	14450169	TC	C	C	Y	Y	T	Y	Y								96	chrF2.14450169	[A/G]	chrF2	GTTCCACGTTCCTACCTTTCCATTTCTGCCAGCCAGCCATGAGCACGCAACAAATGTATTCTGCTGAATAAATGAGTGGGTGAGCAAATGATTAACCATC[G/A]TGATGTTACATCCATGGTAATACAGAGTGTCTGTTGCCTTGTTTCATCTTTAGTAGTGCCTGCTAAGGGCTGGSTTATGTTCTAGAACTTCATCATACTT
chrF2	14460630	14460630	AG	R	G	G	G	G	G	R	G							95	chrF2.14460630	[A/G]	chrF2	AGCAAGGCCCTACACGAATCTGGCCTTGAAGCAAATGGTATTCTTCAAAGTCACTGGGTTTTTTGTTTGGTCAGTTGGAGTTTTGTTTTGCAACCTCAGT[A/G]CAAATTTCTGCCTTTGTCATAATCTTTCCCAGTCAACAATTTGTATTTGGGATAAGTGTTTTTGCATAATTTTCTTCCCTCTTTTCACAATTTAATTTTT
chrF2	14466489	14466489	AG	A	R	R	A	R	A	R	R							97	chrF2.14466489	[A/G]	chrF2	AGATGGAAAATCCCTTTGGCTACTATCTCTGTTCCTTCCACGCTGCATCACCCAACTGTGTTCTACTGTGAGTAAACTTCACCACCTTGTCACCTTCAAC[A/G]ACATCTTCTCCCTATAATCCTCTCCTCACAGAGCCTCCTCTCATGAACTTGCCTTATTCTCATTTGGGGAAAAAGACTAYATTCAAGTATTGAAGGATGG
chrF2	14473941	14473941	TC	C	Y	C	Y	C	C	C	C							96	chrF2.14473941	[A/G]	chrF2	AAGAAGATCAAGAAGAATGCTATTGTCCTCGATTTCCCGTCACTGTCGTGCCCCATTCCTCAAAGTGCTCACTGAAGGCTCCTCGGAGCTTTAAGAACCT[G/A]TTTTGTAACTAGAGGCTGCAAGTGTGCTTAGGAAAGACGTGAAAATATAAAGTGGAATGTACTTTGTTTTCRCTGTGGTTTCTTTCCSCTGACTCCTTTS
chrF2	14488235	14488235	AG	G	G	G	R	G	G	G					G			98	chrF2.14488235	[A/G]	chrF2	TAGTCAGAGAGGGGAATTTAGTGAAAAGCCCAACTTACATACAGTCTGCCTAMGCAACGTATCTCCACATTGGAAATTGCAAAGTGAATAGCCGAGATGG[A/G]AAACCTCTTGAAGATGCATTAGATGCCCGAAAAAAAGAGTTCAGCTGGTCATGCCTCGTGTGCCTRTCAATCTTATTTCTTACCAAGCACTTCCCTTGTA
chrF2	14498072	14498072	TC	C	C	Y	Y	Y	Y	Y	C							98	chrF2.14498072	[T/C]	chrF2	AAGGATGGCAAGTAGACGAGGGTAGCYCGACGTTTGTCCTGGCTGGTGTTGGTTTGCTTTAAGAYGATGAAGACTTCAGCATTATTAAGTGACAAGAGAT[G/A]CTTGGAATAGAGCCAGCGAGTGAGGAGACAACTAGAAGGTGCAGAAGGCCGAGGACAGGTGTGTGTGCGCGGAGGGGCGGGATCTTAAAAAGGAGAGCCC
chrF2	14508396	14508396	TC	T	T	Y	Y	Y	T	Y								95	chrF2.14508396	[T/C]	chrF2	ACGTTCAACAGCTAGTCATGTGCCACATGCTTTAAACTTTRCATTAATCAAAACTATTAGTGAAATTAGCAATGCAAGCCAGCCTCATTAGTTTTAATTC[G/A]TTCTATGATGCGCGATAAAATGCGAAGAACACGTAGCCTGTATCAGGAGGCATGATGATCTCAATAGCTCTCATCACCRGTTTAAACAAATGCTGCTTCT
chrF2	14512503	14512503	AC	M	M	M	C	M	C	M	M				C		C	94	chrF2.14512503	[A/C]	chrF2	AGCCCATGGCTTGTCCTACAGAGAAAGTCCTTGACAAATGTTCCCAGACATATGTAAGCATGAATGAATCAAGACATTCTGGAAGGGGGTAGGACAATGT[A/C]AGTCTGTAACTTAGGCATATCAACTATnnnnnnnnnnnCAGCAAACCATAAGCAACCAAGAAGAGAATGAACTGAGAGTAGCTTGCTTnnnnnnnnAAGG
chrF2	14516667	14516667	AG	R	A	R	A	R	R	R	G							97	chrF2.14516667	[A/G]	chrF2	TTTGAAGGGTGTCTCCCTCTCTGTCTTTAAGGGTATYCTTCCCTACCAGGAAGGARGGATGACYCAATGTACAGAAACTCTTACCAATGGAGAAAGCCCA[A/G]AACTTAAGTCTGCATAACAACCTGATACTCATTTATCGGGTTTTCCTGCTAGGCTCCCATGACTGACTCCCCAGCCCCACCAYCTTTCACCTTTAGCTGC
chrF2	14527029	14527029	TC	Y	Y	Y	Y	Y	Y	T								94	chrF2.14527029	[T/C]	chrF2	CTCCCAATATCCCAACATATTCAGTGTCTTTGGGGCAAGAGAATACTCATTCTTCAGGGATGTTTTAGAAAGTGTTTGTATGTAGAAAACCAGCATCTAC[G/A]CGCTGTATAAGGTGTGAGGCTACTGGAGGGCTATGTGAGCRGTCGACTCAGGGCATCTCATTAAAAAGTAAGTTATGCTTTCCTTCTCTTTGGGTGTGAA
chrF2	14533841	14533841	AC	M	C	M	M	M	M	M	C			A				96	chrF2.14533841	[T/G]	chrF2	ATTGTTTTTGTTTTACCTGATTTAGTGCTGTAATAGTTTGGTTAAAGTACTMAAAGTGTGTCCAGTTTAGTTGTTAGGTAGTAAGGATCAGATCATGCAC[A/C]AAGGAGTTGGGTCTGACATGGTGTTGAGGCTCAAATGCCTGACTTGGCATCTGGTCTCTTRACCCTGGGCTACAGGTGTGGCTCCATCTCAAACATTCAG
chrF2	14542300	14542300	CG	G	S	S	S	S	G	S	G							97	chrF2.14542300	[C/G]	chrF2	GTTCTCTTTGGCATTTTTGCTGCTTAACTGTTAGAGCCAATTAATTTAACCCTCATCATGTATGGGTTAGAAAGTAGCTGGGAACCTAGGACAAATCACT[C/G]ACTGAAGATAAATTCCTAACTGGGACGAAGATGCTTTGAGAAAAATAGGAGCCTAAAACTAGAAAGCAAGTGCRTTTGACTAGATTGGKTCCCTCTGTKC
chrF2	14549793	14549793	AC	A	A	A	A	M	A	M	M				A			96	chrF2.14549793	[T/G]	chrF2	ATATGTTACATTCAGTTCTAAGAGTCCCAGGAAAAACTTCACTGACAGATGTATKTTTTAATAATGAGARAACTTCCTAATGAGCCTTGACTATTTGCTC[A/C]CGTTGGTTCCGTGTTTTCCTTACGATCACAGAAAACCCAGAAGTATTTATACAAGGCACTGGTTGCWGCAAGCTGATTTACTGGCTATAGCATAACCTTC
chrF2	14554145	14554145	TC	Y	T	C	Y	C	Y	Y	T							96	chrF2.14554145	[A/G]	chrF2	AAGATGCTGGGACGACTACGTGATCTCCTCCGTGACCTCGTATGTCTGAGCTCAGTGGATGTGTCCTCGTACCCCTGCTGTTTGGAGCGCAGAACTGACT[G/A]GCGTTAAAGTGTTACATACCCTTACAGTTTCTTCATCCAGAAATGAGCATAGTGTTTCTCATGCCTCACAGGCCCTACTTCAAAACAGGAAGTTAAAATG
chrF2	14558701	14558701	TC	C	C	Y	C	Y	C	C	C				C			87	chrF2.14558701	[T/C]	chrF2	TCCATGCYGAAACRTGTGTGCCGAGAAATACCCAAAGCTAGATAAGTACCTGCTGGAACTATAATCAACTGGTCTACTAGACCCCAACCTATATTAAACA[G/A]TAGGCCAGATATGAGATAATGCAGAAATGAGGTTATAAGTGCACGGTCAGATCAGGTACCATAGTTTTCCATGTAGGGGGGAWGTTGTTTGACTGGCCCA
chrF2	14562809	14562809	AC	M	M	A	M	M	A	M	A							96	chrF2.14562809	[T/G]	chrF2	ACAGATTTTTCTAATATTTAAACCAATACTGACTGGACTACAGCTATCATATGATGGACCCGAGGTGCCAAACAGCCTTTTTTGCATTATATACCAGGCC[A/C]TTCCTTTTGCCTACGTCCCAGnnnGAATTTCAGATGTCCCCCCTCTATCTGAAAAATAAATTAATCATGATAATTTAAGACTTTCACTGAAATATTAAAC
chrF2	14569007	14569007	TC	T	Y	T	Y	Y	T	Y	T							94	chrF2.14569007	[T/C]	chrF2	AGCAAAGATATAAAAGGTAATACCATTTTAGGGCCAGAAATGTCTGTGCTTTTATTTCCATGTTTTATAAGCTAAGCCCAAGAATTTCCTTGGAAAATAC[G/A]TATAAAATCCACGTGGTTGGGGTGCAGGAATCAGGTGCTTTTTTAGATGAGATATTTAACATTTAACAATGGAGATATTTAACATTTAACAACGGAAGCA
chrF2	14573992	14573992	TC	Y	Y	C	Y	Y	C	C	T							88	chrF2.14573992	[T/C]	chrF2	GCCACTGATTGTCAGTTTTCAGATGAAATGTTACGGCACTTGAGCTTGGTTAGGCAGCATCTCTAATAGTACAGTTGACTGAAATGGGAGAAGATAGGGA[G/A]GGGTGGAGGCAACGTGGAGATAYGAGAATTGCCCTCGTTGTTCACCCACCTGCTGTGGAGGCACTGCGTACACGCAAATTCGTCTCCACGTGCCAGGCTG
chrF2	14578209	14578209	AG	G	G	R	G	R	G	R								98	chrF2.14578209	[A/G]	chrF2	GCCTCAGCTCCATTATGCCATTCCGCCCCACGACAAAAAGGGACAGAGACTCTTTCTTTATCATCTAGGATTCCTGGGGAAAGATTGCGGCATCTCTTCC[A/G]GCTTTGAGGTAAAATGTGTGACTTCTCATTAACATGAGCAGGAGTGCTTTGGCACTGAAAGAACGGACTCCGTGTTTTTAAATGCTTGAGTGGTGATTCG
chrF2	14587072	14587072	TC	C	C	C	C	Y	Y	C	C			C				97	chrF2.14587072	[T/C]	chrF2	AGCGAGTGAGGTGGTGAAATACGACCCTTCAGACGTTTTCAAGAAAGATAAAGACAAAACAGAAAGAAGATATTTTAAATTGGAACATCTGTGTTGTCTC[G/A]GGCTTCGCTTCTGTTTCATGAAAGCGTCCTAGAAGYTTCATGCTACAGGAATGCCCACTGGGAAGTGACATTGTTGAGTTTGAAGAAACTTTTCAGTTTC
chrX	121417485	121417485	AG	G	G	R	G	G	R	R	G							72	chrX.121417485	[A/G]	chrX	GTGGCAGAAGGGCAGGGCAGTGAAGGGAAAAATGGCAACTTATGCCATAGGAAATAGGAGAAAAGTGGCTAATCTTGTTCCGGATTGGCCTCCCCAAATC[A/G]GCCTGAATGCAGGATCTTGGCAGATAAGTTTCTCYAGGTAACTGCCTCCTCCCTCTACACTTGAGTGATGGAGCTTTGGAAGACACAGCGTRGAAGTGCT
[truncated: 152 more rows]
